# Supplementary material for: Development and evaluation of a high-throughput, low-cost genotyping platform based on oligonucleotide microarrays in rice
Source: Plant Methods. 2008 May 29;4:13. doi: 10.1186/1746-4811-4-13 (PMC2435114; doi:10.1186/1746-4811-4-13)
Supplement: Additional File 1 — Genomic locations of the 880 SFP oligonucleotide probes. [file 1746-4811-4-13-S1.xls]

## Sheet: all_SFP_annotated
Name	Chr	Probe start	Probe end	9311 sequence	Complementary allele	Fold Change in the Expected Direction	PCR verification of indel	Probe sequence	Probe size	Tm	Predicted Gap size	Forward primer	reverse primer	Observed gap size
01_197526_197526_I	1	197526	197526	Contig011112	93-11	Yes	Yes	CAGCTTGGATCAGTGAAAATGGAGGTGGATTCGCAGGAGATGCTCCCGATCCACTTGGTCTATAGGAGTA	70	78.26	102	ccaatggagttgtgtcatgg	tgagcacttgttgcctcact	102
01_296998_296998_I	1	296998	296998	Contig008877	93-11	Yes	No	AAAAGCAGGGAATTTTCTCTCTGCAGGACAGAGATTAAAGGGAGATCAGATACTAGCTAGCTGGACAATA	70	74.74	80
01_309378_309378_I	1	309378	309378	Contig008877	93-11	Yes	No	gtaaggaccatgtcaaatcTAGGCTAGGAATATTATGTTTGTGTACGTCCtgactcctgaaaggtacat	69	74.29	31
01_588460_588488_J	1	588460	588488	Contig003696	Nipponbare	Yes	No	tccgtactgaaagttcacttGCTATCCTTTACATCTTTTCTTGTGTCAAgcttgattttggaacaccat	69	73.1	29
01_604219_604219_I	1	604219	604219	Contig003696	93-11	Yes	No	TCAACAGTACGAAGGTAGTATAAAAGCACACAAAACTGATGGCTGAGATGaattgtgtcaaatcttggtc	70	73.57	67
01_604236_604236_I	1	604236	604236	Contig003696	93-11	Yes	No	ccctgcagggGGCAACACTCGTTAAAAAAACACCTGTCAGATTTAACAGCGAGAccatttcaattcgacc	70	77.09	44
01_734934_734934_I	1	734934	734934	Contig006142	93-11	Yes	No	aggccgggcttaagttgaCTTCGGGCTTTACAGATCTCTCTTTACAAAAAGCTTAGGCAcgcagatgagc	70	77.67	41
01_1800550_1800550_I	1	1800550	1800550	Contig000130	93-11	Yes	No	ggtctgtGAAGTAGACTAGTATATATGTATGTGTCACTTGCTAGATGGAACTAAGTggccaactaatgcg	70	74.74	49
01_1884619_1884665_J	1	1884619	1884665	Contig002657	Nipponbare	Yes	No	cagATCCCTCCCGCCAAGATGAATACACTTGTGGCTGGCTGAGCCAAAGGacctggttgaaggaacttaa	70	78.84	47
01_1891636_1891667_J	1	1891636	1891667	Contig002657	Nipponbare	Yes	No	ggatcggcgataattttgtTAAGTTTGCACACTATCGCACTATGATTTGGTtcgatcttcttttaccgcc	70	74.74	32
01_1994755_1994755_I	1	1994755	1994755	Contig001150	93-11	Yes	No	gtgcTAATTTTACTAGCCGTAATGAACTTTTGCGGCCCACTATTGAATTTTACTAGAccagattggatcg	70	74.16	53
01_2019406_2019406_I	1	2019406	2019406	Contig002858	93-11	Yes	No	tcttctacTCCTCTAGGAGATAAGATTATTCTCGGTTGTGCATGCAGTTGTAcaactgcatgcaccaagc	70	75.91	44
01_2239946_2240002_J	1	2239946	2240002	Contig000338	Nipponbare	Yes	No	ttggtcacttcaaacgTGGAGACACAATCGAATGCAGCGGAGATCGAGGGAGGAGACGCTAGGCAGTCAT	70	79.43	57
01_2240327_2240327_I	1	2240327	2240327	Contig000338	93-11	Yes	No	TATACGGTCTGGCCAATTAACCTGCCGGTCCAGTTTGCAGAAACTAGAGCCGATCGTACTACTGATGAGC	70	78.26	177
01_2240334_2240334_I	1	2240334	2240334	Contig000338	93-11	Yes	No	cttcatcaccacgtagttgaAAGAAAGCAAGGAAGAGCTGATCAGCTAGCaaggatcgaaatgtgttcat	70	75.33	30
01_2241265_2241265_I	1	2241265	2241265	Contig000338	93-11	Yes	No	ttatcggatcagttactcaAGCTCTCTGTTTCGCTCAACTTCAGATCTGAATAGATTCGATTACCGTGAA	70	74.16	63
01_2380753_2380788_J	1	2380753	2380788	Contig056549	Nipponbare	Yes	No	acacaaaataagtgcaatggACAGCCATTGGTGTGTGCATGATTGCAACATTGGTTacttacccatcagc	70	75.33	36
01_2811844_2811844_I	1	2811844	2811844	Contig003673	93-11	Yes	No	TATAAAATCCTGCATTTTCCGCACACATCAGGTTATGTGCGTGAGCAAAGCAGGGCAGGAGCAACCGACC	70	78.26	223
01_3743658_3743658_I	1	3743658	3743658	Contig008785	93-11	Yes	No	attaaataggtaaaccactGACCGAGCCACCTATAAGTGATTCGTGTGCgggctcatttatacaccctc	69	76.07	30
01_3817090_3817135_J	1	3817090	3817135	Contig002186	Nipponbare	Yes	No	gcatgggccgcaagaacaTATCGCAGAAGCAAACCACGCAAAAAGATGTGATTCTCAATGAACAttattg	70	75.33	46
01_3879731_3879731_I	1	3879731	3879731	Contig001566	93-11	Yes	No	AGCCTTTGGCGCGCTTCAAACTCTCATGTTCTCCTGTCACCTTCTGTTTTTGTTTTGGATCTgtacagac	70	76.5	66
01_3883266_3883266_I	1	3883266	3883266	Contig001566	93-11	Yes	No	cagctgctagggacgtaacgTCACTGTTCTACACCCTTTCAAGGATCTTATtgaacctgactgcaacctc	70	77.67	31
01_3914363_3914396_J	1	3914363	3914396	Contig001566	Nipponbare	Yes	No	ggttacccttatcgatggGTTTATTGCACAGTTGCCATGCGGCAATTGCGGTaaccacaacaaaccatag	70	77.09	34
01_3953457_3953489_J	1	3953457	3953489	Contig010726	Nipponbare	Yes	No	gcgcaggtggtggccttGTCGGCGTGTACGACGGCCATAATAGCCCCAAGgcggtgtagttgatcaacaa	70	81.77	33
01_4014033_4014084_J	1	4014033	4014084	Contig000544	Nipponbare	Yes	No	cacacttagggtGTCAACACTAGGAAACATTAGGACAACATGTTGTGTGAGGGTGGTGGGTGTTgagggg	70	78.26	52
01_4116099_4116146_J	1	4116099	4116146	Contig000036	Nipponbare	Yes	No	tatctcgatgGAATTGTAACCTAGGAAGTTGCCACCGTGTATGGATGATTAGCTAGTAccgtggcagccg	70	77.67	48
01_4199713_4199713_I	1	4199713	4199713	Contig000036	93-11	Yes	No	AAAACCGCCCAGCGGCCAGCACCAGCAGAGTCACGGTTAATGTTGCCCAGACCAGACCatgttacaagta	70	80.01	65
01_4390712_4390745_J	1	4390712	4390745	Contig000143	Nipponbare	Yes	No	tgctcagctttgatatgataGCTCAAGGGCGATACGTTTAGTATGGTCGCCGGCagcaaggagctcgcgg	70	80.01	34
01_4407788_4407837_J	1	4407788	4407837	Contig000143	Nipponbare	Yes	No	cattgttcacacccacctgtGGCTCGATCGTGTGGTCTCTCTCCCCTTGGTCATTTTCTTATCTTTTTTG	70	77.09	50
01_4432157_4432187_J	1	4432157	4432187	Contig005310	Nipponbare	Yes	No	gtcacccatgcatgcctgcTGCTTACAAGATCAGCAAAATACCAAGCCTCtttacagtaggaaggatag	69	76.67	31
01_4563150_4563187_J	1	4563150	4563187	Contig002455	Nipponbare	Yes	No	gatacccttcttgtTCAGAGCCTACGTGATTAAGCTAAGCCTGGTTTAATATttcgagatcggtaacgac	70	75.33	38
01_5553526_5553595_J	1	5553526	5553595	Contig000459	Nipponbare	Yes	No	caacgtcgtctTCTACTAGTCTTCGTCTTACATTCTCTACGCTTTTCTTATACTAATACACGTACGATCG	70	74.16	70
01_5949663_5949805_J	1	5949663	5949805	Contig000149	Nipponbare	Yes	No	ATGCCGGGATAAGCTAGGGTAGTTGGTTTGGTTGAGTATTGGGGTATTACATATTGCATGGCATGCCCTG	70	77.09	143
01_6492196_6492227_J	1	6492196	6492227	Contig005079	Nipponbare	Yes	No	tgtcgtacgagatagagcgTATAGCTATAGCCAGCCAAGTGCCCGTGTTGGtgttgcacttgccgccacg	70	80.6	32
01_7058143_7058143_I	1	7058143	7058143	Contig012893	93-11	Yes	No	tttccccaatccgttgTACAAGTACATCCTATCCAACACCAAGTGTATTCTCACGCGATCGAGACGTGAG	70	77.09	92
01_7421592_7421651_J	1	7421592	7421651	Contig002507	Nipponbare	Yes	No	CCCTGATATAAACATAACCAAAACATTTACCTGCTGAAAGTGTCCATCATCACTCAggctcaaacagacc	70	74.74	60
01_7614627_7614658_J	1	7614627	7614658	Contig002047	Nipponbare	Yes	No	gctcgcacatggcgaatcacTGGCCGGCCATCGTCTTCTATTCAGTCGAAATcagagggtctcatcggat	70	80.01	32
01_7665264_7665264_I	1	7665264	7665264	Contig003345	93-11	Yes	No	caagtcacgtcttgcatTCAAGTGCATCTATGCGTGCAGCGTGCATAAATCTCAAGatgatttttgagcg	70	75.91	39
01_7995885_7995885_I	1	7995885	7995885	Contig019601	93-11	Yes	No	cggatcggatttccgtttccGACTCCGTGACTAGTCAGTTATAATTAACTAAGACGAGTCCGAGGTTCAT	70	76.5	133
01_8172973_8173113_J	1	8172973	8173113	Contig001002	Nipponbare	Yes	Yes	GATAACTCCCCTTAAAAAGAGGTACTAAAATCCAGTTACTGATGGCGGGCAATTGTAGACAAACGGGTAG	70	75.33	141	tccgtcttctccaccttcat	ggctcaacaagggatgaaaa	141
01_8214850_8214850_I	1	8214850	8214850	Contig001002	93-11	Yes	No	ggtgtcacgggtcgtccatgTTACTATGTTTACACAGACGGATCTTTAATCCTTACCCTGATAATCATAA	70	74.74	67
01_8214856_8214856_I	1	8214856	8214856	Contig001002	93-11	Yes	No	CCTGGAAAAGTAATCGTGAGGGGCTTGCCAAAAATCCCTTTTAAGTAGTGTTATGcgaaaacgaacaagg	70	75.33	66
01_8215231_8215231_I	1	8215231	8215231	Contig001002	93-11	Yes	No	gggctgacaccatcaattacGGCAAAATTTCAGAGACGCGAAGGGGACTGCtcacaggctcacggctgtt	70	80.01	31
01_8265317_8265351_J	1	8265317	8265351	Contig002290	Nipponbare	Yes	No	cattttttcagattttcCCGGTGGCCCAGCCTCACACGTATTATGTTCATCCcagcccaataaacaaccc	70	77.09	35
01_8269296_8269296_I	1	8269296	8269296	Contig002290	93-11	Yes	No	ccacttcactggctgccgTCATGTTGTCTCAAGAGCTATGAGCTAGTAAATTCTCAAGTTGAAGGCATGC	70	77.09	56
01_8382213_8382257_J	1	8382213	8382257	Contig002514	Nipponbare	Yes	No	gttaattgctttttTGACATCCATATTGCCATCTCATCATCTCCCCCCACCCCCTTTTTttgtacagtgc	70	75.33	45
01_8399419_8399419_I	1	8399419	8399419	Contig000808	93-11	Yes	No	TGGGACGCGATTCTCTTCGTAGAGAAAGGATCTCTTGTAGTCGTATCATGCATctaccgatctcctgatc	70	77.09	101
01_8542603_8542657_J	1	8542603	8542657	Contig000853	Nipponbare	Yes	No	GTGCACTGGTTTACTAGTGGTTACTAGTGGCCCCGGCGGCCCAGCTGAGCcgagagagaagaaaacgagt	70	81.19	55
01_9755826_9755908_J	1	9755826	9755908	Contig004421	Nipponbare	Yes	No	AAGCATGGCTACCGCCTATCCTCTCTCAAACATATTGATGAGCTGGGAGAGAGTGATGAGTGGGCAAGAG	70	78.26	83
01_9855388_9855428_J	1	9855388	9855428	Contig010468	Nipponbare	Yes	No	tctgacactgatacaacgatGGCTCGTGCATCATCCTCATCCTCCTCTCCGGCAGCATTGAtgtccatgt	70	78.84	41
01_11718306_11718362_J	1	11718306	11718362	Contig000946	Nipponbare	Yes	No	aaccttacgagagagtCAAAGCTTTCGGTACTGTGCTCTCCGTCCGCTAGCCCAGGTAGCACGTGAACCA	70	80.01	57
01_12106826_12106826_I	1	12106826	12106826	Contig003650	93-11	Yes	No	GGCTTTGATTCAACACAGTGTACGTTTTCTATGAAGTTTCGCTCCGCAAAAGGaaagacaagcgatcgac	70	75.91	53
01_12787015_12787052_J	1	12787015	12787052	Contig008576	Nipponbare	Yes	No	cgtcttcgctatatatgcTAGCTCCTCGGCTCCTGCCTTCTCCAGGTCCAGGCTGCtcgatctttgctta	70	80.01	38
01_13345858_13345858_I	1	13345858	13345858	Contig001854	93-11	Yes	No	ccGATTATTCGGTGTACGACTCCAACTGGTTTACCTATACGTATTTCTCTAcgatctacacattccatac	70	74.74	49
01_13400924_13400959_J	1	13400924	13400959	Contig001294	Nipponbare	Yes	No	tcttcaccatttttcTGCCCACTTGTTCTCAAAGCAGAGCAAAACCAAGCGagttgcttgggaggccagc	70	78.26	36
01_13499211_13499211_I	1	13499211	13499211	Contig002134	93-11	Yes	No	TATTCCAGATGATAGAAGTCGATCCATAATGAAGATTCAGACCCGCTGACACTCTTGTCAAGCAGGCCGG	70	77.09	147
01_13929038_13929038_I	1	13929038	13929038	Contig001545	93-11	Yes	No	ggatcagtcgcattACCAAATTGGTTGGCTACAATCTCTAGGCAGATAAGATATGTTGGCCCAAAACCGG	70	76.5	58
01_14916798_14917099_J	1	14916798	14917099	Contig004425	Nipponbare	Yes	No	TAGTTTGCTTTCCACTTTCTCCTCTGGTGGGGCTATCAATTGATACCAGAGCCGTGTCAGCTTCAGTGGG	70	78.26	302
01_15200574_15200574_I	1	15200574	15200574	Contig006526	93-11	Yes	No	agcccaactgcccaagtagTTAGAACCGATGCTGGTGCCGAGGTCAAGTACACTCGAAACTATTTGTATT	70	77.09	90
01_15200581_15200581_I	1	15200581	15200581	Contig006526	93-11	Yes	No	GTTGGAGGAAACATTTTGTATTGACGATGGACTCGGTCAGGTCGTAAATAATTACAGGcaaccgctgagg	70	76.5	67
01_15265700_15265746_J	1	15265700	15265746	Contig014893	Nipponbare	Yes	No	agccaaacgaaagaGCACTAGTGTTACCACTGGACTGGAGCACTAGTGTGTGGTGTTTACCatgttgggc	70	78.26	47
01_17331208_17331208_I	1	17331208	17331208	Contig008739	93-11	Yes	No	cctccTCTACATCATCCTTTGCTCTGCTTTTATAGAGCAGATGTGCTTCATGTCCTTGCCTTTGCTCTCC	70	77.09	65
01_20034749_20034749_I	1	20034749	20034749	Contig004560	93-11	Yes	No	cttgattaataagccctgATGGCCACACCTTGCCTCCATCACATTGGACTCCAATATTTAACTGTTTCTC	70	75.33	195
01_20442560_20442642_J	1	20442560	20442642	Contig010510	Nipponbare	Yes	No	cagattttgtgatcattgaTGGCCGTGCATCTGCTCGAACTGCGGCGACGACATTGTTGTAGGCTAGTCT	70	78.26	83
01_20491346_20491346_I	1	20491346	20491346	Contig003200	93-11	Yes	Yes	ACAAATAAGTGGCGCCCGTGATTTCGACAGGTTTAGGACGGTACAGCAGGCAAGCTGAGCTTACTCATAC	70	78.26	235	ttaagagatgaaccagcccaac	ggtgggccactaagcttaaaa	235
01_20688775_20688775_I	1	20688775	20688775	Contig003480	93-11	Yes	No	tggattgcacggttctggaGAGCGAGTACATTGTTACATATATTGAGGTGAAGAGTCTAAAATTGGGGGA	70	75.33	70
01_21324407_21324437_J	1	21324407	21324437	Contig006743	Nipponbare	Yes	No	caagattcgtgtaggcacaAGTCAGAGAAAAAAAATCGCATGCATGTAAAaaggctgagtactcgaactc	70	74.74	31
01_21385478_21385614_J	1	21385478	21385614	Contig004260	Nipponbare	Yes	No	CTTATGTGGCAAGCAACAGCAGATGCTCAAGGGGAACTGGGGTTTACTTGTTTGGGACAAAGCCTATCGC	70	78.26	137
01_22569707_22569771_J	1	22569707	22569771	Contig009056	Nipponbare	Yes	No	gttcgagctgtatatAGCACTTCTGGTTGGGGAATTTTTCATTCCACTGCTTAGTTTTTATGTGCTAGTC	70	74.16	65
01_23160774_23160774_I	1	23160774	23160774	Contig008211	93-11	Yes	No	ttcttttactcaaGCTTGCCAAAATTCAATGCCACCTAAGCTGACTTGTAAATCaaagcagtacactagc	70	73.57	41
01_23160779_23160779_I	1	23160779	23160779	Contig008211	93-11	Yes	No	ctgacttgtaaatcaaagcaGTACACTAGCAAAGGGGCAGGGGACATTATTAATGTCATGGCATGCAACC	70	75.91	62
01_23673734_23673734_I	1	23673734	23673734	Contig014217	93-11	Yes	No	TGGCCCTCCGTACCAAACCTTACTTTATGTGGTACATAACTAGCCATTTGTCTTATCTGATaggctagcg	70	75.91	81
01_24269843_24269843_I	1	24269843	24269843	Contig002762	93-11	Yes	No	accatctcctacggccacaaCAGAAGTAACATGCTTTTGCTTGTATATGCATCAGCTGTAGTCTATAGGC	70	75.91	54
01_24507373_24507373_I	1	24507373	24507373	Contig002458	93-11	Yes	No	GACCACTGTTCAGTTGCAGTAACTAACCGTCCGTCTAACGGTAGATGCATGGCTAGTGGAATAATCCAgg	70	77.67	75
01_24876523_24876523_I	1	24876523	24876523	Contig002881	93-11	Yes	No	AAGTACAGTGCAATATGAGTCATAATTTGAAACCACGAGTCTTACAGTCCCTCTTTTgatgcagcatcag	70	74.16	63
01_24994840_24994840_I	1	24994840	24994840	Contig003580	93-11	Yes	No	cAAGGCCATGTCAATTGTTCTAGTTGCCACTGGTAAAGCCAAAGACAACACCataggcttgttgattgtt	70	75.33	51
01_25313614_25313614_I	1	25313614	25313614	Contig009120	93-11	Yes	No	GCTCATATAAGGTTGTACTTTATTATGCTTATACTCACTGCATTATGGAATCAACCaggttcgccaccgc	70	74.74	62
01_25313619_25313619_I	1	25313619	25313619	Contig009120	93-11	Yes	No	ggaatcaaccaggttcgccaCCGCTCGCATCACCAATCCGTCTCCACCTtaggctgaccggatttcctc	69	81.42	29
01_25747705_25747705_I	1	25747705	25747705	Contig000781	93-11	Yes	No	ccaattgcttcgtcCCTTATCACAATCTCTCATATCCCCATTAGGCGCTAGCTccttgtcatcatgcatc	70	77.09	39
01_27798653_27798686_J	1	27798653	27798686	Contig001263	Nipponbare	Yes	No	ctgctaatgcccttagAGTTCTTGTGATGAAAACCCTGTTCATCTGGGGAttcaactcctaggaggcatc	70	77.09	34
01_28350318_28350318_I	1	28350318	28350318	Contig003215	93-11	Yes	No	agcagcgcatatccagatgACCTTTCCCTTTGATCCCACACGCATGAAAatcctgacaagagttcattt	69	76.07	30
01_28385713_28385713_I	1	28385713	28385713	Contig000208	93-11	Yes	No	tctgagactCTCTGTTCACCACAAGCAAGCACTTGCGATCGAGTAGTGGCGAGTCGTCCTGTTGTCATGT	70	78.84	66
01_28595919_28595919_I	1	28595919	28595919	Contig007337	93-11	Yes	No	aaGCAGCGGAAAAAGAAATACCGGCCAACCTCACATGGCTACTTGCAAAAATACCGACCAAACCgatgat	70	76.5	62
01_28845128_28845128_I	1	28845128	28845128	Contig011882	93-11	Yes	No	acgatATACTAGCTGTGGACGCGCAGACCGGCTTGTGGGCTTTTTGTTTTTAGTGGGCCATacgatggtt	70	78.26	56
01_28928356_28928356_I	1	28928356	28928356	Contig002665	93-11	Yes	Yes	tcagctgatcaatggacgtcGCCTAGGAATACCCTAGGTGTCAAACTGAGGCTGCATGCGATTTGCAAAG	70	78.26	100	tcttgtgtccgtggtggata	agcctgctgtagcacgaact	100
01_29549676_29549676_I	1	29549676	29549676	Contig000019	93-11	Yes	No	ATCCGTATCAAATGCTTTATCGAGATTCTTCCACGAGATCTAGGGTTTTGCTCTTGctaagaagggtatc	70	74.74	56
01_29602717_29602717_I	1	29602717	29602717	Contig000019	93-11	Yes	No	ggaggtaaTTAAGTTATCCTGGCGGCCGGCCCCGGCGGTGGTCTAGTTCTtcaagtagattcttcgtcca	70	80.01	42
01_30398317_30398317_I	1	30398317	30398317	Contig001446	93-11	Yes	No	CCAGCGTGCTAACTGGCGCGCTCAGTTTCGAGTATACTTGGAGGACCTCTTTAGCATCCAAAGCGAAAAA	70	78.26	116
01_30525008_30525008_I	1	30525008	30525008	Contig000934	93-11	Yes	No	atatgccaggcccggagtaCTACTAGCGAAGCTTCGCTTGGCTGGCTGGTGctgtacgtgcgcgcgacga	70	82.94	32
01_30688547_30688697_J	1	30688547	30688697	Contig000503	Nipponbare	Yes	No	AAAATACTGGCCACTGATATGTGGGCCCCACCCTGACTTGGCTTGTCACATCACCGaaaaccgggtataa	70	78.26	151
01_30848779_30848779_I	1	30848779	30848779	Contig001025	93-11	Yes	No	cggggagagtttcattgCTTAACTCTGGCGCAGTAACACTCTAGGTTAATGCACGGCTGccttttttttc	70	77.09	42
01_31319054_31319054_I	1	31319054	31319054	Contig004137	93-11	Yes	No	ATCTCCTTCCACCTCTGGTTAGTTGGCCCAGCCCAACTACCAGGGTTCAAAATCTCAGCAGTAACAGGTT	70	78.26	84
01_31620223_31620311_J	1	31620223	31620311	Contig007347	Nipponbare	Yes	No	aaaggaAGAGGTTCAGTTCGGTGGGAATTTGGCCGCCATGAGTGATACCCTATGCTATGCTACTATGCCC	70	78.26	89
01_31836559_31836597_J	1	31836559	31836597	Contig015078	Nipponbare	Yes	No	tattcgtatcaccaatctcTAGCGCCGAGCTCGAATCCACGGCTGAACCATCTCGTTCttctcccgttgg	70	79.43	39
01_31884050_31884098_J	1	31884050	31884098	Contig012969	Nipponbare	Yes	No	agCGCGAGTTTTGGCTTTCCGGTTATTCCGATGGGCCCTGTAGGCTGTGCAtgcaggcgtgcagctatat	70	80.6	49
01_32149555_32149555_I	1	32149555	32149555	Contig006534	93-11	Yes	No	gtgggggaaggaggcatgtAAAGCAAGATGCTACTCAGATATTTCATGTAGACATCCTATAAACATGGGT	70	75.33	111
01_32637064_32637064_I	1	32637064	32637064	Contig000355	93-11	Yes	No	GCTGTGTCCGTCCTTGGAGGTGAAGGAGAACCACGCCGGGATCCTCACGTCGTTCTCCTCCAGGAGCT	68	82.87	81
01_33466731_33466791_J	1	33466731	33466791	Contig000985	Nipponbare	Yes	No	gttcacagagcagggcaatCTCTAGCAGACCTAAACTGCTTTGCACAGCACACAATAGAATGATCCATTG	70	76.5	61
01_33583595_33583595_I	1	33583595	33583595	Contig000985	93-11	Yes	No	GAGAAAGCGGCGACAACGATGGGGGAGGGGATAAAGCAGTGTCGCCAAAGCGgcgatgggagagcgaaaa	70	81.77	86
01_34631425_34631462_J	1	34631425	34631462	Contig003512	Nipponbare	Yes	No	tggtgacatttgatACCCTGTGTACGCACTAGTACGCGGTGCAGGAGTGTAGattctaatccttcgaggg	70	78.26	38
01_35088621_35088696_J	1	35088621	35088696	Contig012555	Nipponbare	Yes	Yes	cgattctctccgaaggaaaaGGCCTGACGACTGTTTGCATCTGCAGAAAACAACCCCAAATTCCCAACTC	70	77.67	76	gtgacgattctctccgaagg	tgcacagctttttgaccatc	102
01_35817516_35817556_J	1	35817516	35817556	Contig007691	Nipponbare	Yes	No	gtgaggttcccaagtcccaaCATCCACTCACTCAGTTTCCTGCATACACGCTTCCTAAACTgacagatta	70	77.09	41
01_36345642_36345670_J	1	36345642	36345670	Contig002893	Nipponbare	Yes	No	aggtatgcccacacgagtacAGAACATAAGAGCAGATGTTGGGCATTGCatgccgtgccgaactgccga	69	79.64	29
01_36945363_36945444_J	1	36945363	36945444	Contig003635	Nipponbare	Yes	No	ttagtgttgtcaaccgctaAGAAGAGGCTCTTGGTAAAAAGAGAACAAAAAACTGGGGCCACACCCATTC	70	75.91	82
01_37013154_37013197_J	1	37013154	37013197	Contig004693	Nipponbare	Yes	No	tacagagaccgcaacaatggTACCAGCATTTATCATGCCATCGATCCTGCCATTGATCATAATGgagcaa	70	75.91	44
01_38841900_38841900_I	1	38841900	38841900	Contig000390	93-11	Yes	No	ccacctAATACAAGTCAGTAAAGGGGCTCACATATCACATCCTCTCTCATTCTCTTCTTGcttcccctct	70	76.5	54
01_39006298_39006364_J	1	39006298	39006364	Contig004443	Nipponbare	Yes	No	atcccaccgccacttctTGAGTCAGCCTGACCCTTCTGTGAATAATTAGAATATCTGAGCATGCGTCTTG	70	77.09	67
01_39836178_39836178_I	1	39836178	39836178	Contig002766	93-11	Yes	No	caatcgcgatgtttaAACGTTGAAAAAGGTCGAATTTTCTACAAAATTACTCCCCCCGTGGTTAGTTTCG	70	74.16	65
01_40042362_40042661_J	1	40042362	40042661	Contig000018	Nipponbare	Yes	No	aggatgtgcatagttgtgTGCCTATGACTCAGATGTTCGAGAATGCCAGAGTCTAAATCGAGAATGCAAC	70	75.91	300
01_40148644_40148644_I	1	40148644	40148644	Contig000018	93-11	Yes	No	cagtgtgaatggaggtaatCCTAACATCTTGACATGCTAACTAACTGTCTACTGGAATCTTAGTctaatg	70	73.57	45
01_40544860_40544996_J	1	40544860	40544996	Contig001928	Nipponbare	Yes	No	GTTACTGTAGGCTGGTTTTTTTAAGAACTCGAATTCATCAGAAACGTGAGCTGTGTCTTCTCCTCCATCC	70	75.33	137
01_40547718_40547757_J	1	40547718	40547757	Contig001928	Nipponbare	Yes	No	gcatgcatgattacaCGAAAATAACCATAGGAAGGTCATTAGGATGAATAAGCAGataaactcctcatgg	70	73.57	40
01_40902707_40902707_I	1	40902707	40902707	Contig007351	93-11	Yes	No	cccatttcaactgCTGTTCACAAGGGCCCAACACATATTCTCGTCACTCGGTTTTTGGGCAGCTTCAGCT	70	78.26	68
01_41660258_41660258_I	1	41660258	41660258	Contig019092	93-11	Yes	No	ggaaggcattattcgTACCTCGTGTGTTCTGATCAGAACTCTGTCCTTTCTGCAGGAACAGCCGTTGAGG	70	78.26	59
01_41743204_41743332_J	1	41743204	41743332	Contig005814	Nipponbare	Yes	Yes	TCGGATTGGCAACCACACATGTACGTACGTGGGCGTGAAAATTCCTTGTCAGGAGGGCCGATCGAtaatt	70	78.26	129	gcacgcacaaatcatgtctc	atcagttcggcaggagattg	129
01_42902219_42902250_J	1	42902219	42902250	Contig009615	Nipponbare	Yes	No	gtgatatcgatcgatccatATATCCGGCCGCCATGTAAAGTCGAGGAGCATagtatagtacggattag	68	76.24	32
01_43026711_43026741_J	1	43026711	43026741	Contig000354	Nipponbare	Yes	No	caactgcagttagatgcttGCTACTCCTACATCGATCTCTCTCGCGCGGGcgtatgcattgcattcacta	70	78.26	31
01_43046907_43046974_J	1	43046907	43046974	Contig000354	Nipponbare	Yes	No	ctaaccaccaaagtctgtaAGTTCAAATCCTACGGGGGACATGCCAACCTATAGTTCTATAAACAAGATC	70	74.74	68
02_248365_248402_J	2	248365	248402	Contig000593	Nipponbare	Yes	No	gctggtgaaggttgatGTTTGTCGCCCTCAGGTATCATGTGGAGCGGATTACTAgtttatttgtgatata	70	75.33	38
02_261049_261110_J	2	261049	261110	Contig000593	Nipponbare	Yes	No	TTTTGTTTTTTTACGGAGGAAGTGCATATGTAGAGTGGGTATGCAACAGGGTTTATgttaccgtcggta	69	74.29	62
02_301740_301769_J	2	301740	301769	Contig000593	Nipponbare	Yes	No	gaggtattaagctcatcaccCTTTCTGATCATGCCGTTTTTCATTAACAAgtggcccccatcaaaatttt	70	74.16	30
02_632786_632826_J	2	632786	632826	Contig001029	Nipponbare	Yes	No	gctgaactggtcttgagATTCATGCTATTTCCACGCGTTGCGTGATGCTATTTGGCATctacgcggatac	70	77.67	41
02_632846_632882_J	2	632846	632882	Contig001029	Nipponbare	Yes	No	cgcggatacaaacaaaCTGAATTTTGGAAGACTCGTAGACTTGCGTTTTGCCGtgaagtacttgaaggcg	70	76.5	37
02_712822_712822_I	2	712822	712822	Contig009497	93-11	Yes	No	tgacctacactcgagactgGGCAGCGTGTTCACGGTAAGCGTTTTCGGCCTGAAGAAGgtgacccttctg	70	80.6	39
02_813246_813246_I	2	813246	813246	Contig012236	93-11	Yes	No	gccagaatccatgtaGATTATAATCAATATCGGTATCTATGGACGGCTATGGCtaccatatttgaagagg	70	74.16	38
02_2983518_2983561_J	2	2983518	2983561	Contig000115	Nipponbare	Yes	No	gatgatctgtAGCAGGCGCAATTGCACTTTATATTCATGTCCAGCTTCTGCGGTatgatgttccatgtgc	70	76.5	44
02_3928018_3928018_I	2	3928018	3928018	Contig006833	93-11	Yes	No	acaatggtagcttcataccaCCTGAATCTTAACCTGATATATAGCCTGATGATACTgacttgttgatgtg	70	73.57	36
02_5497434_5497434_I	2	5497434	5497434	Contig000136	93-11	Yes	Yes	tgaacaCGCCACTTGGGAAGATTTTGAAGTGGCGAGAGCAAGATTTCCCGATGCGGTAGCTTGGGATGAA	70	78.26	108	tggcactactggaagggagt	atcacacagacccgcataca	132
02_6149066_6149472_J	2	6149066	6149472	Contig000804	Nipponbare	Yes	No	AGGGATCCAACTGAACACTTGAACAGAAACCGGGGCCTTTTGTTCCTCCTGTTCTTCCTAAGCCACTGCT	70	78.26	407
02_6847725_6847756_J	2	6847725	6847756	Contig002602	Nipponbare	Yes	No	ctcatttttgagatgatggACAGTGTCACTGCGGAGGTCACGAAGAGGTACacattagtgttctgtttca	70	75.91	32
02_6876820_6876850_J	2	6876820	6876850	Contig012089	Nipponbare	Yes	No	gcttgtgtgggcaaaatctTAATCAGATACCATAGCTCAGGTTACTATCGttgcgtgttgaggcctctag	70	76.5	31
02_7105436_7105436_I	2	7105436	7105436	Contig004812	93-11	Yes	No	attaaacttttgctgtaagGGCAAAATCGTACTAACAAAAGCCTCCGGTAAAGgagaaaggcctaatggg	70	74.74	34
02_7442419_7442478_J	2	7442419	7442478	Contig010594	Nipponbare	Yes	No	GGTGGCGCCTACTTGGCGCGTGTGTGCCTCCAGCGCGCGTTTCGGACGAGaaggtatagttagctaatca	70	81.77	60
02_8415057_8415057_I	2	8415057	8415057	Contig000468	93-11	Yes	No	atattgttttcagacaagtgAACAACTGGAAGCTAATTAAGGTCAAATTCActccccgttggctgtata	69	73.1	31
02_8840344_8840377_J	2	8840344	8840377	Contig007205	Nipponbare	Yes	No	tctccgtcaggttcgctgatCGATGTGTGTGTCTGATGTACCAAATTGTTAGTGgtatactagttttttt	70	74.16	34
02_10621666_10621786_J	2	10621666	10621786	Contig000100	Nipponbare	Yes	No	gcgagtttctcacatgctgATAAATGAAAAATTATATTGTACCAACCCCACTACTATAAGGACGCTTCTG	70	73.57	121
02_11658515_11658515_I	2	11658515	11658515	Contig005163	93-11	Yes	No	CACCATATGATTGCCCAAAATTAGTGCCAATTAAATGGTCCTGACAAAAGGaatgagaaatgggactgcc	70	74.74	62
02_12143945_12143945_I	2	12143945	12143945	Contig001060	93-11	Yes	No	tcttctaataacaactggtTCTTGTTCTCGTCCTACAAGAACCAGTTGttatcagaagatagactagg	68	73.22	29
02_12759321_12759321_I	2	12759321	12759321	Contig005359	93-11	Yes	No	cacaaaattgtactcctaaaTGATTGAAAAGGAGTGTGGACCTCTGCCTGcattgttgtttaaaggattg	70	73.57	30
02_12769521_12769770_J	2	12769521	12769770	Contig005359	Nipponbare	Yes	Yes	CAAGATGGCTAGAGGATTTCCCATACAGTGTCCAGTAATGCTCTGAGCTGACCAAAGAAGGAAGGGAGGC	70	78.26	250	tgagctacagtagttggctcttg	aactgggcatgacagttcac	380
02_12771795_12771824_J	2	12771795	12771824	Contig005359	Nipponbare	Yes	No	gtcaggtgttcttactcattTGTGACAATAAGGTTAATGCCTGTTAACAGaaacccaggcatagggaaag	70	74.74	30
02_14279158_14279195_J	2	14279158	14279195	Contig012911	Nipponbare	Yes	No	tggcatatctcgactagctaCAGCGCCTACAGCTAGTCAGGGGCGTATAATGGGAATTaacttgacaaga	70	77.09	38
02_17280727_17280727_I	2	17280727	17280727	Contig008207	93-11	Yes	No	ggaatccGATGCCATGGAGGCTGGCTGGTGGAGAGCAGAGTGGGTGGTACCGTGGTAGGGTTTTGGGGCT	70	82.94	128
02_17405150_17405150_I	2	17405150	17405150	Contig002310	93-11	Yes	No	gcatgcaattagaagaAGTGCCAGTAGCGAGCCGAATCGAATCAAACTCCCAAGAAAAggagcaatgtgg	70	77.09	42
02_18555367_18555367_I	2	18555367	18555367	Contig010635	93-11	Yes	No	tcttaaactactgctacgtGCCAAACAACTCTCTACATAGGCTGATCACAggcaattgggaggaaaccta	70	75.91	31
02_18753672_18753712_J	2	18753672	18753712	Contig001636	Nipponbare	Yes	No	tgaagaccaggaggcctcgCTCAAAAGCTAGCGAGTAGCCGCATATCGACCCATTCTATGcgaattgcat	70	78.84	41
02_18771443_18771443_I	2	18771443	18771443	Contig001636	93-11	Yes	No	tgtcacGCAACGGGGGTAATCGTACTTGCGAATACGTTGATGAAATGGTCGAGTTTCAGggggggatgta	70	78.26	53
02_19110698_19110698_I	2	19110698	19110698	Contig003009	93-11	Yes	No	TTGTCCAATGTGTTTGGTTTCTTGGTGTTTTGGTGGTGTCGGTGATGGGGGCATCGTGGCAGCACAAGAT	70	78.26	335
02_19662853_19662891_J	2	19662853	19662891	Contig013728	Nipponbare	Yes	No	acggatttggatagacgCTGGCCATGATTCGGGTTTACGGACCCCTGTTTACCACGcggttggatccgat	70	80.01	39
02_20071540_20071651_J	2	20071540	20071651	Contig002156	Nipponbare	Yes	Yes	GCAAGTTGCATTTTGGTCAATCTAGAGTTACTTGATGTGTCCACGCATGGTGCACAAAGATGAGAAAACG	70	75.33	112	gagtgccttcgggtcagata	gcccatgcagaagtcagttt	273
02_20080481_20080597_J	2	20080481	20080597	Contig002156	Nipponbare	Yes	No	GTTGGATCTTGCGAACTGACATTTTGCTCTGAACTGAAAAAAAAGTTTCCGCAGGGGTTGAAATTAACCC	70	74.74	117
02_20711739_20711739_I	2	20711739	20711739	Contig000293	93-11	Yes	No	acacacacaagaactAAATAGAACAGGATGTGGTTTGTTTGGTCTCCCAGTTAAATCGGCAGGTAACTac	70	74.74	53
02_21384572_21384631_J	2	21384572	21384631	Contig000975	Nipponbare	Yes	No	ctcctttcagTGACTAGAGGAAGAACACAAAGAAGAAGGTCATTTCAAGATGCCTAAAAATGGATGGATC	70	74.16	60
02_21406868_21406868_I	2	21406868	21406868	Contig007281	93-11	Yes	No	CTGAACGCCATTGACGCTATCGATTAATACCCAAAACACCAAGCACCCAGAAAGCCAAAATGCACTTCCC	70	77.09	116
02_21408651_21408681_J	2	21408651	21408681	Contig007281	Nipponbare	Yes	No	aaactttttagatcaaaggtCAAACCTTTGCTTATATTGAAGGGCACCGAAtaggatagctagtctcctg	70	73.57	31
02_21641607_21641689_J	2	21641607	21641689	Contig014722	Nipponbare	Yes	No	GAGGTGTTCTGTGTTCAGGGTTGATTGATGTAAGCTGATGTACGTGGCTGTAGCGCTTTGGCTGTGCATC	70	78.26	83
02_21759095_21759262_J	2	21759095	21759262	Contig010617	Nipponbare	Yes	No	ttaataatcccatgcacagGCACCTAGCTCCCCTCCGTCTGCAAGCTTTGGGTAGGTGGAAATTAAAGGC	70	78.26	168
02_21796919_21796919_I	2	21796919	21796919	Contig007575	93-11	Yes	No	tacggccatgtggTTTTTTCCTGCGACAGGACATTTTTGCACGTTGTTGGGTTTTTTCCTCCTGCAGTAC	70	77.09	218
02_22815842_22815879_J	2	22815842	22815879	Contig001487	Nipponbare	Yes	No	agtggtctaatgtgcacatGGGAATCACTTCTTCCTTCTCAGCCTCCTGGATGGCAGgcttctcgtttct	70	78.26	38
02_23177498_23177547_J	2	23177498	23177547	Contig000079	Nipponbare	Yes	No	aagcaagtccactaccaCTCACTCATGGTCCATGACTCCATGGGAAGCCATGCTTCTATCCACACCAcat	70	78.26	50
02_24063527_24063527_I	2	24063527	24063527	Contig012632	93-11	Yes	Yes	ACGGCATGAAATTAATGCGCACGCATCCAAGGATGCTCCAGCTGGTATATACGTGCTTTCCCTCTGACTG	70	78.26	322	ctggatatatagtgaacctccaaac	tccagatttcacatcgatca	322
02_24063886_24063915_J	2	24063886	24063915	Contig012632	Nipponbare	Yes	No	agtcaaagtgacgaatgaaaTAAAAAGCGAACTTTACTTCGGGCGCAGGAaccatcaattgatagatat	69	73.1	30
02_24698840_24698840_I	2	24698840	24698840	Contig000796	93-11	Yes	No	gacaaataaataaacagtcCCATTCAGGGATTCACTAGTTACTGTCCGGTcccacatacaaaagcggcag	70	75.91	31
02_25135771_25135771_I	2	25135771	25135771	Contig004016	93-11	Yes	No	cgtgctcctcgtcgagcacTGCATATACATCCGAAGAAAGATCCGAGAGATGCtacattggctgcgttaa	70	78.26	34
02_25812604_25812687_J	2	25812604	25812687	Contig002176	Nipponbare	Yes	No	cactgttccgatCGGCCGTGTTTGTGTGTTTCTATATGTGACGCGCACATTCAGACGATTGCAACGACGA	70	78.26	84
02_25823836_25823877_J	2	25823836	25823877	Contig002176	Nipponbare	Yes	No	ccaatcatgcatagATAGAAGGCCAAATGGACAAGCAGACACCAAAACCAGGCTAGaaacgagagcgagc	70	77.67	42
02_26105292_26105337_J	2	26105292	26105337	Contig003801	Nipponbare	Yes	No	ttcttgacttgtcTCTCCCAATTCTGCTTTTGTAGTATAGGTAATAAAGCTGCCAGTGCattatgtccac	70	74.16	46
02_27187880_27187880_I	2	27187880	27187880	Contig003527	93-11	Yes	No	catcgacacgatgtgattCGTGTGAAGTTCCTGCCGTCAAAGATCTTGCGAAAcacgtcggtaacatttg	70	77.09	35
02_27187885_27187885_I	2	27187885	27187885	Contig003527	93-11	Yes	No	cttgcgaaacacgtcGGTAACATTTGGATCGCGAGGACCATGAACATGAACGAtcagcgagagcataacc	70	78.26	38
02_27428061_27428159_J	2	27428061	27428159	Contig024729	Nipponbare	Yes	No	TACACAGCAGAGTGACCACATTAGTGTGCCTCTCCTCTCTAACTGACAATCAAAACCTCCAGCATCCAGC	70	77.67	99
02_27773352_27773352_I	2	27773352	27773352	Contig006848	93-11	Yes	No	catctttccTTCAAATCCTCTCTATCCCCACTAAGGATAAGCAGAGTTGTAtggcttctctgcttatccc	70	75.91	42
02_27793265_27793369_J	2	27793265	27793369	Contig004845	Nipponbare	Yes	No	CTGAGAAAACAAATCAACTACAACACTGGCTTGTGTGTCTGTGGCTGTGGACTCTGCCGCATGGtgcttg	70	78.26	105
02_27943702_27943738_J	2	27943702	27943738	Contig002703	Nipponbare	Yes	No	tggagaagccaattgttaggGACTGACTAGGCGTTGATCGGCTGATCGCTATTAAAGgtgttttgaacga	70	76.5	37
02_28365005_28365034_J	2	28365005	28365034	Contig004258	Nipponbare	Yes	No	tgcgacggagtactttgtaaCATAAAGTCGCAACGCAGAGAGGAGTTCATgattcggtagagaaacctgc	70	77.09	30
02_28427699_28427768_J	2	28427699	28427768	Contig001864	Nipponbare	Yes	No	actcggttgtgtttgcttcACCGGCTCTTATTAAAGACGCAGAAACAAAACGCACGCCAGGTAGCTGAAT	70	77.09	70
02_28508356_28508395_J	2	28508356	28508395	Contig009448	Nipponbare	Yes	No	tgctctaatagcccaaatagTATCTGAACACTTCAATGCTTGCCAAATGATCTTTGTACCtaggagttgg	70	74.16	40
02_28565513_28565513_I	2	28565513	28565513	Contig001059	93-11	Yes	No	agacgaggcggtttcacagGCGAGGGGAGGAGAGAAAACACCGGGCGCACTGGGTGCAACGGGTGTATAC	70	82.94	58
02_28670702_28670702_I	2	28670702	28670702	Contig007393	93-11	Yes	No	ctcctctttaagtttgttTAGGGGTTTGCAAAGTGGGTTAATGTGCGGTGTGCATGtgtactagtgtgtc	70	75.91	38
02_28721406_28721437_J	2	28721406	28721437	Contig003727	Nipponbare	Yes	No	acatgggtgggagggttatCGAGTGTAGTACTTTATTCTGAGTTTAATCATcaagagttaggcaatttg	69	73.7	32
02_29048941_29049047_J	2	29048941	29049047	Contig000860	Nipponbare	Yes	No	tgacagcaACAAAGAGGGTTGAGTTATCTTCCTACGGAACTGAGATCAACGTAATCTATTCATGTGTTCC	70	74.74	107
02_29078746_29078781_J	2	29078746	29078781	Contig000860	Nipponbare	Yes	No	tgcttatggaattcaataGCGCACGTGACAAGATTTCAGAATGAGAATGTGCTTgcgtgcctgaacctga	70	75.91	36
02_29414600_29414600_I	2	29414600	29414600	Contig004739	93-11	Yes	Yes	TTTTCCCGGCCATGCGCATGACGAGCCCCAGCTAACAGCAGAGGCATAAATCTGGGCATCgcgttgtcgt	70	81.19	78	ccctactgcctcctctgaca	cgttgcgaggagcaaataat	78
02_30518392_30518458_J	2	30518392	30518458	Contig061620	Nipponbare	Yes	No	ccagcatcCTAGGCTGTTTTTTCTCCCCATGGTCCAACGGTCCCACCCGTCATTCCGTCCGAACATGTCT	70	80.6	67
02_30956967_30956967_I	2	30956967	30956967	Contig000424	93-11	Yes	No	aaccattagCCGGCAAATGATTCAATGAAATTCTGTTCAGATCCCTTCGTTGAGcaaactcaaatgatgc	70	74.16	45
02_30964546_30964546_I	2	30964546	30964546	Contig000424	93-11	Yes	No	atttggttccttgcctggggGCACAATTGTTTGTGCAAAAGTGTGTGTTGAGCCACACGActtgcagcag	70	78.26	40
02_31083091_31083130_J	2	31083091	31083130	Contig014077	Nipponbare	Yes	No	tagcagttagttcttggggTGGACCGAAGGCTCCAGGCCAAATCCAGGAGACTTCGGGGtatgcgcataa	70	80.01	40
02_32248209_32248209_I	2	32248209	32248209	Contig000557	93-11	Yes	No	aaattaaagactaccaaaacTAATGGACGGTTGTCCTCCTTAGTTTCTTGAAGCATTAGCCTTaacgac	69	73.1	43
02_33069908_33069938_J	2	33069908	33069938	Contig004092	Nipponbare	Yes	No	tactacaatgttttggcaaAAGTATTTTCCCCTTGACAGATGGCACGGGGaagcaacatcgttgccgtag	70	76.5	31
02_33872181_33872237_J	2	33872181	33872237	Contig001142	Nipponbare	Yes	No	ggctccggaaattgcggtcCGGGCATACATATAGCTGGGTTTGTAGATGATACGGAGTCGGTTGTTATTC	70	78.26	57
02_34340606_34340647_J	2	34340606	34340647	Contig002255	Nipponbare	Yes	No	ctagtggtaaAATATATTTTACCACCGTCGTCAGCCATTAAAAATGGTGGAAagacttacgaagaggaca	70	73.57	42
02_34351959_34351993_J	2	34351959	34351993	Contig002255	Nipponbare	Yes	No	cgagttagataagttttgaaTTTACAACCCCACGAGTCCTTTGGACCGAGAAAGAaaatttttgaatcgg	70	73.57	35
02_34391862_34391862_I	2	34391862	34391862	Contig001601	93-11	Yes	No	cctggaaacggacaaggCCAGCATAAAGAGAAGTCAAAGCCGATCGACGATACTAccggcttgttcactt	70	78.26	38
02_34936166_34936213_J	2	34936166	34936213	Contig000121	Nipponbare	Yes	No	ttATACGGAGGGAGTTGAAAAAAGAACACCACCGTAGTAGCGGTGGATAAtctagtggcaatggaagagg	70	76.5	48
02_35022720_35022779_J	2	35022720	35022779	Contig000708	Nipponbare	Yes	No	gtcctttgcatcctttgcgATGATGCAGCACTGCTCTGCATTCTGTTTAGCTACCTACGATACTAATAGT	70	75.91	60
02_35029446_35029668_J	2	35029446	35029668	Contig000708	Nipponbare	Yes	Yes	GAACTTGTAGTTTGTAATACACTTTGGGTGATAGGTGGTGAAGAGATAGAATTGACTTGTAGAGTTTGCG	70	73.57	223	aggcgcaaacctttagaaca	atggcggatgtttgactacc	328
02_35029675_35029777_J	2	35029675	35029777	Contig000708	Nipponbare	Yes	No	GGATGGGCGTACATCGCGATACCAAGCACCTACAGTAATCCTGATTCGTAAGAAAAGTCAATCAGCGCAG	70	77.67	103
02_35211868_35211910_J	2	35211868	35211910	Contig002765	Nipponbare	Yes	No	tccgaacgcagtgaacctatGTTCATTCTCAGGGTGCAAAAAGTAGTCATTTCATAGTAGGAGcgaattt	70	74.74	43
02_35343076_35343123_J	2	35343076	35343123	Contig000622	Nipponbare	Yes	No	caggcaatcagcgATCTGCATGTACGGATATACCCTAGAACTAGTCAACTAGAATGGGAGGgaccaaggg	70	78.26	48
02_35480289_35480289_I	2	35480289	35480289	Contig004733	93-11	Yes	No	tagaaaggagctgactcaacCTGAGATTCTTCTGCCAACCTGCACTAGTGTtagtgaggcttagacttga	70	76.5	31
03_226085_226153_J	3	226085	226153	Contig004243	Nipponbare	Yes	No	ATCCATCCATAAAATTGAGATTATCTAAACTAACAACCAGTCACGGGTGCGATTTcattacgcgggcagc	70	75.33	69
03_226571_226610_J	3	226571	226610	Contig004243	Nipponbare	Yes	No	actgcaaaacatctcccTACACCCAGGTGTTGAATGCAATGCCCTTCGCCCGAGAAAattgacattttgc	70	77.09	40
03_693855_693901_J	3	693855	693901	Contig003776	Nipponbare	Yes	No	gtctgtggggtataatatttGGTTTTGTGTGTTCTAAATGTGCATCTAGCTGAGCTACCATTGGATTtcc	70	74.16	47
03_1186038_1186087_J	3	1186038	1186087	Contig001367	Nipponbare	Yes	No	gtaatggccccaaaTTTGCCCTAAACTTAACCTTCACAGGCAATCCCATCAAACCATACGCTAAtcaagg	70	75.91	50
03_1550458_1550458_I	3	1550458	1550458	Contig004863	93-11	Yes	No	gctcaAAACACCACACAAAAAAGTAATACACCACTTGGACATGATCTGAGGATCCTGgcagatcatacgg	70	75.91	52
03_1660820_1660820_I	3	1660820	1660820	Contig003397	93-11	Yes	Yes	TGTTGAAAGCTCTCCAAACAGCACCAAACATCGCAATAGCGGTAAACCAGAAAATAGAAACTGTCAGTGT	70	74.74	189	gatagccatcccgtgagaatc	gcgtgttgcctctctgactt	191
03_2277716_2277716_I	3	2277716	2277716	Contig010237	93-11	Yes	No	aggatcgctgcagaAGTTTTGTGTGAAATGAATGTGACCCCATGTAGTTTAacctttgttattggcaatg	70	74.16	37
03_2430018_2430018_I	3	2430018	2430018	Contig003699	93-11	Yes	No	tctgacaaagtacgagaatgCTAGTTCTTTTGTTTAGGGTCACTACAAAagaatcctccatttgactgt	69	73.1	29
03_2477272_2477272_I	3	2477272	2477272	Contig006995	93-11	Yes	No	tggtcccatTATATTTGCTAGCGATCCGATCTACCATGGCGAACATTAGTGAAGATCAGAATTTGCCTCG	70	75.91	78
03_3793717_3793774_J	3	3793717	3793774	Contig000386	Nipponbare	Yes	No	gccTGGTTGCTATCGGGGAGGAGGAAAAGAAGTCATGCGCTGGCCCATCCATCCTCTCGCCtcccacatt	70	81.77	58
03_4284920_4284979_J	3	4284920	4284979	Contig000504	Nipponbare	Yes	No	gtcagctgctggatgcattCTGCCGCGCGCCAAACGTCAAGTTTTCCATTTTCTATACTACCTTAATTTG	70	76.5	60
03_4284986_4285068_J	3	4284986	4285068	Contig000504	Nipponbare	Yes	No	ttggccaggccacgtactAGCTGTATTTATCATGCATATGATTAGGGGTGTCAATTTCCCGGTGAGGGGC	70	78.26	83
03_4787605_4787605_I	3	4787605	4787605	Contig000094	93-11	Yes	No	gatctagcagttgcagTACGTGGAGATCTTGTGTGGCCAAGTCTCGAGATTCTACTCATCCAGGAACAGG	70	78.26	69
03_5332214_5332244_J	3	5332214	5332244	Contig000481	Nipponbare	Yes	No	ctagtgattgcaatttataaCCCATCCTAGAAGAAGCCTGCAACTACAACCagaatccttcaaaacggca	70	74.74	31
03_5505813_5505813_I	3	5505813	5505813	Contig000402	93-11	Yes	No	ttggcgcgaaaATGTTCCATGAGCTGGAACACATCGACGCCGGGCCCTCCGATAAACATGCTCTTATagt	70	78.84	56
03_5675563_5675836_J	3	5675563	5675836	Contig000164	Nipponbare	Yes	Yes	TACATATCCCATTTGGAGTGAATTTCCAACAAAGCATGTCCTCCTCATTATTCTGGATGATGGGACCTGC	70	75.33	274	tggagtcacattcagggaga	tgcttcaatcaacactgcaa	274
03_5697766_5697766_I	3	5697766	5697766	Contig000164	93-11	Yes	No	TAGAAAAAATAGGATTATGTGGTCATATTTGGGGAAAATACTTTACTTCGGTCGCTCGGcgcgggggagc	70	76.5	61
03_6221507_6221507_I	3	6221507	6221507	Contig002172	93-11	Yes	No	TCCACGCACACGTGTTGCGCAAACATCACGTCACGTTCGGTAGATGATTTGAATTttggcaccgttttgc	70	77.67	78
03_7639387_7639422_J	3	7639387	7639422	Contig007076	Nipponbare	Yes	No	ctacttcgattttgcagtaAATCGAGGGCTAACTCATCTTCTTGAACTCCGGTGAtcgccgccaatgccg	70	78.26	36
03_8161828_8161828_I	3	8161828	8161828	Contig004758	93-11	Yes	No	AACGTGATAGGGATTTCAGTGACTGGTCTTGTCATGTTTCATGCTTGCGGTCTTGGCGGAGGATGATGCC	70	78.26	353
03_8316218_8316253_J	3	8316218	8316253	Contig000760	Nipponbare	Yes	No	tgaaggccaagttgcttgcTTGTTTTGGTCTCCGTCCATTCGATGGAAAAACGTTgggccgattttggtc	70	77.67	36
03_8389214_8389336_J	3	8389214	8389336	Contig002555	Nipponbare	Yes	No	GAACGCTGATTCAAAACGACCTGGGATTCAGTTTGATTTTGCTAAGCTCTTCCTCTTTTGCCACCTCTGC	70	76.5	123
03_8694024_8694024_I	3	8694024	8694024	Contig000141	93-11	Yes	No	aggggagaggaagaggGGAACCACATGCCCCAACCTCATCGTGCATCGCCGCTAGAGTGAgtagagggaa	70	81.77	44
03_8694032_8694032_I	3	8694032	8694032	Contig000141	93-11	Yes	No	ggaagagccgttggagtagaGGAGCACCAATCACCAGCCGAAGGAGAGCAtagaggaggaaactagtcca	70	80.01	30
03_8892704_8892704_I	3	8892704	8892704	Contig001451	93-11	Yes	No	CACAGGTGGTTTGTCGCTGCGTGTTAGTGTGGTGTTAAGAAAAGGAGGGACTAGGTGCAATGTCCTTTGC	70	78.26	279
03_8906617_8906651_J	3	8906617	8906651	Contig001451	Nipponbare	Yes	No	acggctgcgtgcctcgtgtCCACTATTAGTTTGGTTGCTAATCTTAGGCTCGCGtgtttgttgactcaca	70	78.26	35
03_9177103_9177309_J	3	9177103	9177309	Contig004967	Nipponbare	Yes	Yes	AAAATGGACCACAACATCAGCTCCCTGTCTTCTCGTGCGTGGGGAAAAGAAACGCCAATCCACctagatc	70	78.26	207	ggtgcccttgttacctttca	tagagatccggtccatcgtc	207
03_9302897_9302961_J	3	9302897	9302961	Contig003754	Nipponbare	Yes	No	ggtcgtcggagatAGCTAAAGCAGTTGATGGTTAATACTATACGGAGACTATTCAACTCTGTTATGCACG	70	75.33	65
03_10072883_10072883_I	3	10072883	10072883	Contig003737	93-11	Yes	No	gtcctcctgcccgcgtggaTGGGGACCTTCATCCACGAAGGCCCTTTCGGAttttagcaagaaatcgc	68	81.06	32
03_10234493_10234493_I	3	10234493	10234493	Contig000754	93-11	Yes	No	ctcgagaaacatgatgtatAGGACCAGACCCCCCAGTCTTTCGACAATCTCATCAGCTATTCTCTTACGC	70	77.09	63
03_10299924_10299924_I	3	10299924	10299924	Contig000012	93-11	Yes	No	acgaaCTTCTCCATAGTGTATGCATCACAAACTTCTCCATAGTGTGTGCATTtggcacacactcttcctg	70	75.91	47
03_10705530_10705530_I	3	10705530	10705530	Contig000511	93-11	Yes	No	cgtaccaatgttcatccAGCGACGAATCCTGAAGAAATAGCATGAGAGATCTaaacaaattagacaaaac	70	73.57	35
03_11167397_11167397_I	3	11167397	11167397	Contig003617	93-11	Yes	No	taccattgcgggtgctcttgCTCCTACAGTAGTGGTAGAATTGACTGAGGATGCTcgcggccctcgaatt	70	79.43	35
03_11316148_11316148_I	3	11316148	11316148	Contig002180	93-11	Yes	No	gtcctatcctatccAATCCGTAAACCTGTTGGTCATGTACGGTTTTCAAACCAATGGTTTTATGGTTTgc	70	74.74	54
03_11607993_11607993_I	3	11607993	11607993	Contig007487	93-11	Yes	No	gGCAAGCACGCAAGACGACATTGCTGGAGGACGAGGACAAGCTAAAAGGAAgggaacacgcagccccata	70	80.6	50
03_11608145_11608145_I	3	11608145	11608145	Contig007487	93-11	Yes	No	acgctcgcatgctgtccctaTCATCCCCGCACCACATCTAGGGCTATTTTGATCTTACAACTCTCTCCAC	70	78.84	98
03_12024660_12024660_I	3	12024660	12024660	Contig000179	93-11	Yes	No	ggacttttggcattggatgATCATCACGGAGCCCCCATGCTTTGTCGGAGAGAAGagcttctcgttgtta	70	78.26	36
03_12643708_12643708_I	3	12643708	12643708	Contig000260	93-11	Yes	No	agatcaacataggtacacaCAGGAAAAGACAGGGTGGATTGACCAGCCCAATTACAAcctgcaccggcct	70	78.26	38
03_14136154_14136154_I	3	14136154	14136154	Contig005259	93-11	Yes	No	actgcgtccacgaggtgaGGAACACTAGCCTCTGCGGCCTGTACATTTCAGGATTTGTAGTAAGTAgcat	70	78.26	48
03_14866174_14866240_J	3	14866174	14866240	Contig000533	Nipponbare	Yes	No	GATCCTTAAAAGGAGTAGAAGGAAGGACTCAAACCAGGGTCTTCAGGATGAGAgcaccagacccagtagc	70	78.26	67
03_15185310_15185345_J	3	15185310	15185345	Contig005015	Nipponbare	Yes	No	tggtagatgcggtgCAGCGTAAACTTCTTTTCTTTGCCAATTGTATACTCtggcactcccaattcaactc	70	75.91	36
03_15308813_15308908_J	3	15308813	15308908	Contig003304	Nipponbare	Yes	No	tcgatgcacattttggaCCGAGCTCATCTCATTGGCGTGTGGCGTGTGTAAAGTAGATCAAAGATGGGAG	70	77.67	96
03_15319154_15319154_I	3	15319154	15319154	Contig003304	93-11	Yes	No	gcagatggacgataCTTCAGCCTTAGACTACAAAGAAGGGAAAGACATGCAAGGGATAccgtgggaacgg	70	78.26	44
03_15597946_15597983_J	3	15597946	15597983	Contig005911	Nipponbare	Yes	No	aggatgtggtgagttccTTTGCATCGCCAGCGAGGATATTTGCCTACGTGCCGCCtaaacgtgtcacctt	70	79.43	38
03_15673924_15673924_I	3	15673924	15673924	Contig000071	93-11	Yes	No	aaggtgcagtggtcggtgaTCCACACTTGAAGATGGAATACATGGCTGCCACCATCAAttcactagtaat	70	76.5	39
03_15680908_15680908_I	3	15680908	15680908	Contig000071	93-11	Yes	No	GTGTGCTGCTCAGATCATCTTTCCATCATCCATGCAATACATGCCATGCCCTTCACTCTTTTCCAAACCC	70	77.09	89
03_15755305_15755305_I	3	15755305	15755305	Contig000071	93-11	Yes	No	gtgacagtaagTACATGTTCCATAATACACACGCTGGGAAGGAAACCATCGATAAATCCCTAGCCTGGAG	70	76.5	61
03_15858442_15858442_I	3	15858442	15858442	Contig006206	93-11	Yes	No	gataatgctgtggAGATGGGTGTACGGGTGTGGATAAGGACATCAGTTCGGAGGCTGAGTGGataaggat	70	78.26	49
03_16115133_16115133_I	3	16115133	16115133	Contig009907	93-11	Yes	No	gctTCACACCAGTCAGTACTTCTGGTTAGGAACTGGTCACATTGTGTGTGTAGGTACGAACCAAGTTACC	70	77.09	345
03_16591160_16591197_J	3	16591160	16591197	Contig000372	Nipponbare	Yes	No	ccggtctccgccggctAGCATACAGTCATGCCCCCAATAAATTAATCCTAATTAgggcctgtttggtaga	70	78.26	38
03_16935355_16935355_I	3	16935355	16935355	Contig005091	93-11	Yes	No	taccgaacgtggcctgatagCCATTTTGGTTGGTTTGAAGCTGTATTAATATTTTGATAgtgccaaatt	69	73.1	39
03_17253825_17253825_I	3	17253825	17253825	Contig003395	93-11	Yes	No	catctccggcctcaactgcAATGCCTGGGTAAAATATAGAAGGCAAATAAATTATTATCATACacagagt	70	73.57	44
03_18007183_18007183_I	3	18007183	18007183	Contig001571	93-11	Yes	No	acacagccactcgaaggctTTTCTCATATTTGTATCGGACGGTTAACAACGATCGtcttccgttaatgta	70	75.33	36
03_19821476_19821476_I	3	19821476	19821476	Contig002685	93-11	Yes	No	tctcccgagtgtaATGAAGTTGGTGTTCTTTGTTTGTTAGTCCATAGGTTAGtgctcacttaagtgactc	70	74.74	39
03_21200035_21200035_I	3	21200035	21200035	Contig005129	93-11	Yes	No	cgcgattcccacgaagcaatTTCACCATCGTAACTTAACAAAAGTTTCGAGCACATATCaaaactactcg	70	74.74	39
03_21553582_21553613_J	3	21553582	21553613	Contig011509	Nipponbare	Yes	No	ctttccgggcttagcgaaaTAGCAGCGTGCGAGCGACAGCATAACGATGAAttgaagctgtgtagccgg	69	79.64	32
03_22755481_22755518_J	3	22755481	22755518	Contig005269	Nipponbare	Yes	No	cagagattggttggtaACATAACACTGCCTGGCAACTATAGCAGATGATCGATGtgtccacctcctgcac	70	77.67	38
03_22833351_22833351_I	3	22833351	22833351	Contig012660	93-11	Yes	Yes	aggaggggtgtacatatttCCAGGAGTACATTATGAAACATATTTCCGGGAGTACATCACAACAAACAAG	70	74.16	68	caacaaacaaggaggggtgt	tgagctcgaagaagcattga	68
03_23356138_23356201_J	3	23356138	23356201	Contig006394	Nipponbare	Yes	No	caggcacaggtcatgggTTGAACCATGGTCAAGCTGTTTTATGGCATTTAATCCTGCTAGTGCGGAGGGT	70	78.26	64
03_23604246_23604246_I	3	23604246	23604246	Contig007289	93-11	Yes	No	aatccgaaggtgATTAGGTGAGATTAGGGGTGTGATTAGCGCGCTCTAATactaatgcatccggattcgg	70	77.09	38
03_23711675_23711708_J	3	23711675	23711708	Contig001631	Nipponbare	Yes	No	atggcggcaacagtgctgcTATGCTGCTATTTTCTAACACCCTTTACAGCTGCttcgcgccccagcaa	68	79.25	34
03_24187159_24187159_I	3	24187159	24187159	Contig004464	93-11	Yes	No	ttaatgcttatgcatcactcTTCCAGTGGTTTTACCAATTGCAATTGGTTTTCTGTCCTCTCCTTTTGGA	70	73.57	57
03_24883188_24883276_J	3	24883188	24883276	Contig009810	Nipponbare	Yes	No	gtggcggcagaatctgatccGGACTGGAATGTTTAATACTCCTTAAAAAAAGCGAGAGAGACATGAATGT	70	75.33	89
03_25039700_25039732_J	3	25039700	25039732	Contig044932	Nipponbare	Yes	No	gtcagcaaacttgttttTGTTAACAACTCTAAACGCATGTACTTAACAACtagagttctgtaacaccccg	70	73.57	33
03_27725455_27725455_I	3	27725455	27725455	Contig003653	93-11	Yes	No	taatggtgctacccctaataCTGAGCAAGTCCTTCGAAGACGGCCTTAATTGGGtgcacagcaagaggct	70	78.26	34
03_28048360_28048360_I	3	28048360	28048360	Contig001466	93-11	Yes	Yes	accgaatcagtgtgccacctACCGTGTCCATAAGTCCATTTCCACACCTACGAACGCAGAGTTCTATCTG	70	78.26	209	ttagcgttgtgtggataccg	atgcgtggagaacgactctt	209
03_28426113_28426151_J	3	28426113	28426151	Contig008710	Nipponbare	Yes	No	ggatcagcagttgtgtgtgATGGCTTTGCTTTGAAGACCATTTATGAACTTTGACCTAaaaataaggcga	70	74.16	39
03_28426157_28426193_J	3	28426157	28426193	Contig008710	Nipponbare	Yes	No	actttgacctaaaaatAAGGCGAATCAGTGGTTTTATAAGGACGCCGGTGCATctgacagtcaatgaccg	70	75.91	37
03_28426199_28426250_J	3	28426199	28426250	Contig008710	Nipponbare	Yes	No	aggacgccggtgcatctgacAGTCAATGACCGATCAGTTGAGAAATTTCTATTTACATGGTGTGGCCAAG	70	77.09	52
03_29477434_29477434_I	3	29477434	29477434	Contig002695	93-11	Yes	No	gaaactaacgagaggcgggTATGGACTTCAACCGAGTGCAAACGGAAAtggcctccttgcggtgatat	68	78.65	29
03_29841257_29841343_J	3	29841257	29841343	Contig011756	Nipponbare	Yes	No	tgggttgGGTGGCAACGCTGCCAAGTAGGAGAATAGCCACCAAGTTAGAGAGCCGAAACCAATAACCATT	70	78.26	87
03_30447132_30447210_J	3	30447132	30447210	Contig000093	Nipponbare	Yes	No	tagatccatcacggaatatgTTGATGTATGCGTACTGTTACACTGCAGTAAGTTGTGGTGGTCAATATAT	70	73.57	79
03_31794245_31794245_I	3	31794245	31794245	Contig003179	93-11	Yes	No	gttaagttaagtatcctgtaCTCAAAATGATCTTGACCTTACTTGGTAGAttgctccagggtgctagcac	70	74.74	30
03_31807906_31807906_I	3	31807906	31807906	Contig011228	93-11	Yes	No	GCACAAAACACCAAGGCGAAACGAAACGCTTTACCAATCAACGTCGCCGCAGgataacaggagcacgaga	70	78.84	61
03_32055587_32055587_I	3	32055587	32055587	Contig011192	93-11	Yes	No	ATAGTTCAAGATCCTTCCACCTGAACAAGAGAAAAAGAACAAGTTAATTAGGggtaggacgggggatgtc	70	75.33	54
03_32596593_32596633_J	3	32596593	32596633	Contig001427	Nipponbare	Yes	No	caaatcaagctcccagcgAGGTTAGTGGAGGCATCTCAGATCTACGCATAGGGGACCCCaagatcgctga	70	80.01	41
03_32600368_32600368_I	3	32600368	32600368	Contig001427	93-11	Yes	No	atataagctgggtgtataagACTCACATATATAGCATTCAACTACAGAATTGCATGGAAacccaggtag	69	73.1	39
03_32605863_32605922_J	3	32605863	32605922	Contig001427	Nipponbare	Yes	No	taggctcggctcgagcCGAGCTCTAGGTTATGGTAGAATAGGTAGAACGAGCTCAAAGGTAGAATAGGTC	70	78.26	60
03_32973686_32973735_J	3	32973686	32973735	Contig004042	Nipponbare	Yes	No	aaggtgaggatcgatctgaGGGGATTGGATTTGAGTATTTGTTTGGCTGGCGATTTCCGCCGAATCCGAg	70	78.26	50
03_33043687_33043687_I	3	33043687	33043687	Contig003684	93-11	Yes	No	gatatgtacatgatcagctaGGCTTTATTTGTGAATCAATTGGCTAGCTCTAGGCTCAATCAGactggtt	70	74.16	43
03_33853248_33853291_J	3	33853248	33853291	Contig000163	Nipponbare	Yes	No	cgatagtcacgcatttatTCCGGTAAAGGGAAAAGAACAATAGGACACATCTGGGCTTTGATtagggatc	70	75.33	44
03_33880030_33880030_I	3	33880030	33880030	Contig000163	93-11	Yes	No	TATGACCGGAACAGTGCCTTTCACCGGCGTGCCGTACCGACCATATGGGTCGTGCAACTACCGTTTCATA	70	80.01	103
03_34363913_34364096_J	3	34363913	34364096	Contig000246	Nipponbare	Yes	Yes	gtcgtggCATCAGATACGAACCAACATGATGCAACCGAGTAGTACTAGTAGCCAGTAGGACCAAACTCCG	70	78.26	184	ctagaggttgttgccggttc	accgcgatattctcacgttc	184
03_34574475_34574475_I	3	34574475	34574475	Contig004612	93-11	Yes	No	gtacactttcatgagcATGATGATTTTGTCATTACTCTAACATTCTCGAGTCTCATGGCAaagcaaaggc	70	74.16	44
03_34604319_34604353_J	3	34604319	34604353	Contig009479	Nipponbare	Yes	No	ccgtgcacattcatagtttaACTCTAATATACCGGACCCACCATTATACTGGTTTacaagacatgcattt	70	73.57	35
03_34802006_34802006_I	3	34802006	34802006	Contig000366	93-11	Yes	No	agtagaccacccgtaAGCAAATTTAGAGCAAATAGAACAACGGACCGCACAACAAACCCGACGACGTACG	70	77.67	144
03_35862046_35862098_J	3	35862046	35862098	Contig003501	Nipponbare	Yes	No	GACAGTAGTTTAGTGGCGTCATCCTGCCAAGGAGCCTGGAGGTCAGCACTgacgttgctggaggtgagta	70	80.6	53
04_177331_177378_J	4	177331	177378	Contig000171	Nipponbare	Yes	No	ttaCATACAAACTTCGTATCTAGCTACATACATGGACATCTATATCAAGAGagtcttggatgttggcgac	70	73.57	48
04_234031_234060_J	4	234031	234060	Contig003990	Nipponbare	Yes	No	tacgtatataaaaaaacactGAGATGCCAAACTGAAACAGCATACTACCAtacacttggggaggtagta	69	73.1	30
04_348220_348220_I	4	348220	348220	Contig008413	93-11	Yes	No	ATAGACTTCACTGAACTAAATCGTAGCTCAGCAAGAATTATACGACATGGACAGTAAACACTATCACCCC	70	74.16	83
04_351970_352096_J	4	351970	352096	Contig008413	Nipponbare	Yes	Yes	TGCAGCTTGAATTTCTTTAATGGACATGCAAGTTGGTAGACATCCATCAGATAAAATGTAGCTAGCTAG	69	73.1	127	aaaatcacatccgtcgttcc	cgcatctcagtacctccctagt	127
04_587650_587692_J	4	587650	587692	Contig001141	Nipponbare	Yes	No	gaatccctggcgggacacaTTGACATCAGGAATAGGAGGGGCGTGTTGGCGTCAGCTATAGAtggctaaa	70	79.43	43
04_639289_639289_I	4	639289	639289	Contig007750	93-11	Yes	No	tgctactatgcaaactcacaGAAACAACATCATTGATCTACATGACTACATCCCGgaattagccagtaag	70	74.16	35
04_639642_639642_I	4	639642	639642	Contig007750	93-11	Yes	No	tatggtgatggtccccaaacCTGCCTGCGAAAATGTGGACTACAAGGAACAGGGTATCAcaggctaggat	70	78.26	39
04_1322156_1322219_J	4	1322156	1322219	Contig008315	Nipponbare	Yes	No	atccaTCCTCTATCAAACCCCCCTGATGATAAGAGAGACGGGAAAAAACAATATAAATATTACATCGGGc	70	74.16	64
04_1725765_1725794_J	4	1725765	1725794	Contig003966	Nipponbare	Yes	No	ggcatctgaagccaaaggaTCTTGAGGGTGAGTACAGGTCGGCCAGGGAtactaacggtcatgggacac	69	80.23	30
04_1959956_1959956_I	4	1959956	1959956	Contig000467	93-11	Yes	No	acgaaacaggacgCGCATATATTTCACTTCTTTCTTTTCAGGTGTTTTGTTTAGTTCTTGCTCAGAGTGc	70	74.16	56
04_3404705_3404764_J	4	3404705	3404764	Contig015677	Nipponbare	Yes	No	acagaaatttcggaatatccCCCCATCTCCCCCCGGGCAAGCAAATGTCTCATCCGAAATTTTCATTTAA	70	75.91	60
04_4415828_4415828_I	4	4415828	4415828	Contig006237	93-11	Yes	No	acaagtatacacaaggaagCGGAGTTCATTTCACGTAGTACTAGGGTGCAAAGctcttttgcttaattac	70	74.16	34
04_4620609_4620660_J	4	4620609	4620660	Contig012984	Nipponbare	Yes	No	aaaaaaAAGAGGCAAAGGGACAGCAACTTCACAGTACACAGGAGCAGGGACAGGTGGCagaggtggcggc	70	80.01	52
04_5555130_5555130_I	4	5555130	5555130	Contig005499	93-11	Yes	Yes	acacctcctctaaattaAATATTGGCACTTTGGCGGAGCTGGCAAGGATAAGGCCATTAGGGGCTGGTGC	70	78.26	278	gccgatcagagaatggaaac	taatggagccaatccgagtc	278
04_5811277_5811277_I	4	5811277	5811277	Contig001962	93-11	Yes	No	agaaaaggtcaggtttgttgAAAACATACATGCAATTTGTGATCCTGGATGATCAAACACATGTGgaac	69	73.1	45
04_6744121_6744121_I	4	6744121	6744121	Contig001020	93-11	Yes	No	caaagtccttgccccTCATTCGACGACACTTGATTAACTATAAATTCAATAACACAACtatttttccggg	70	73.57	43
04_8092761_8092761_I	4	8092761	8092761	Contig002293	93-11	Yes	No	aaagcagtcaccaaattgtgCCAGATCCTGTTGCACCATTACACGCACAacgcaaccacacaactggat	69	77.26	29
04_8275663_8275663_I	4	8275663	8275663	Contig002250	93-11	Yes	No	gaacaacttacttacaggatCAATTCCTCCACAAATCGGTGCATTGATCACTCTGGTTGTTCTTGatatt	70	73.57	45
04_8345925_8345925_I	4	8345925	8345925	Contig004136	93-11	Yes	No	acgccagtacagaaatgggCTTGGTATCACAACCAATTTTGAATCAAGCAGATCATTGccagtagggaaa	70	75.33	39
04_11874879_11874879_I	4	11874879	11874879	Contig008334	93-11	Yes	No	tcgcgtagattttgacacTAGCAATGGTAGGGGAGAGAACCGAATATGCCGTTCTATAGGGctggtttgg	70	77.67	43
04_13278083_13278083_I	4	13278083	13278083	Contig006039	93-11	Yes	No	gaagcttGAGGTTCCGGATCCCTATTGTCCCAACTACATGTGCAACTGTGCACGCACTTgttaggatgag	70	78.26	52
04_13447668_13447705_J	4	13447668	13447705	Contig004648	Nipponbare	Yes	No	ttgcaagttactcccttcaTCCTAGAGGCCTAGAGGGGAGAGGGGAAAGAAGAAGAGtgggcaatttagt	70	77.67	38
04_17854322_17854322_I	4	17854322	17854322	Contig001954	93-11	Yes	Yes	gagatggtttggcTGGGGAAATTGCTGCCCATCTATAGAACTTCATTCCTTCAACGGTAGGAGTAAGTTC	70	76.5	148	aaatcgtcttggatgccttg	tggagaccaacattttgaacc	148
04_17875719_17875719_I	4	17875719	17875719	Contig001954	93-11	Yes	No	agctcacttcgacggGAGTGTCTAGACATATTACATTAGAACGACCGAGTTTTAGTTTACAAtacttagc	70	74.16	47
04_18023003_18023003_I	4	18023003	18023003	Contig003103	93-11	Yes	No	aaaatccaccatGAAACAAGGTCCTGGCATGAAGGAAAGTTCAGCCTACTCattcatggtacagatagcc	70	75.91	39
04_18075205_18075248_J	4	18075205	18075248	Contig004270	Nipponbare	Yes	No	tacgtgcggttttgcgatCTAGAGTAGAGTGCAGGACCAAATCTCCGTCTTCGTGCGGACGActccgatt	70	79.43	44
04_18207551_18207551_I	4	18207551	18207551	Contig003326	93-11	Yes	No	tCAACCCCCTGTAAACCCTGCATTTCACACCAGCCATTGGAACGATTGATAGCCCACGACgaccaagaaa	70	78.26	59
04_18263418_18263454_J	4	18263418	18263454	Contig003836	Nipponbare	Yes	No	tatatacaatatATATACATAGGTCAGTGAGTGCCAGGCTTGACCATCAgcaactagagatatgtcatc	69	73.1	37
04_18387854_18387898_J	4	18387854	18387898	Contig014833	Nipponbare	Yes	No	actgaaaataacattTGGCTTTCTTCGAAAGTGCCCGTTCCTAAGTTTTCTCATGTGAATtgctgcgagg	70	74.74	45
04_18418508_18418508_I	4	18418508	18418508	Contig003246	93-11	Yes	No	ttactactgagcatagttggAAAAAACCGGCCAGCACAGCGGTTGGACAGGAAAAAAACAGAACCAGAGA	70	76.5	54
04_19189262_19189262_I	4	19189262	19189262	Contig017540	93-11	Yes	No	aaccctgattccagcacccTCTGTTTCACCATGGGGGCAAAGGCAGGGCAAAAATCCCCtgagccgcgca	70	81.77	40
04_19878186_19878224_J	4	19878186	19878224	Contig002518	Nipponbare	Yes	No	ctgttggctgctctttttgtCGTGTTTAGTTGCCTTTCTGAATCTAGATTATGACCTAGtaggatgcatt	70	74.16	39
04_19887895_19887895_I	4	19887895	19887895	Contig002518	93-11	Yes	No	gttgcaagccgacAATAGTCTATGCCTTATCTAGTTGCAGCTGTAGCCATAGCAATACTACGGCCCCTCC	70	78.26	92
04_19901481_19901520_J	4	19901481	19901520	Contig016936	Nipponbare	Yes	No	tatgtgtgatgtgccgcacATGGCCACGCACCGAACAACCTAGAGTCATGGAGGCGGGCagccagcctcg	70	82.94	40
04_20379336_20379336_I	4	20379336	20379336	Contig007749	93-11	Yes	No	aggtggggggcgatctggcGATGTCAGGAGCCGAGGAAACGGGAAGCGGCTtgttgaggaaggcaggaaa	70	82.94	32
04_20569917_20569946_J	4	20569917	20569946	Contig008247	Nipponbare	Yes	No	attgttgccgatgatgctgtGTGGTTGTGCGCGTAGTGGATGGTGTGTGGttgggcgcaactactatata	70	78.26	30
04_21496492_21496525_J	4	21496492	21496525	Contig002669	Nipponbare	Yes	No	cagatgcactgcaaggcaaaTGTTGGAGTACGAAGTACTATCCATTGCACTTTTttttagaggagggtat	70	74.74	34
04_21522718_21522894_J	4	21522718	21522894	Contig004814	Nipponbare	Yes	No	AACTCAAACCCGCGATCCTGCGTCACCCACCCCACAGCCCAACACGACGGCGAAAGAGAGCAAATCATTA	70	80.6	177
04_21668773_21668773_I	4	21668773	21668773	Contig000107	93-11	Yes	No	aagagaagcaaggtcggcaAATGCGATTTGGTGAACTGAAGTCTGACGAAGGAGGCTGCAGAAGAGCGAA	70	78.26	89
04_21695977_21695977_I	4	21695977	21695977	Contig000107	93-11	Yes	No	ctcacccagaggagggcCACAACCCCACCGCACTCCACACCACGAATCATAATCctctgcactcactgta	70	81.19	37
04_21846678_21846840_J	4	21846678	21846840	Contig000350	Nipponbare	Yes	No	CATTCAAAAAAACATACCTTAATCTCGCACATATCACCATAGTCCATATCAGACAGAGCAACACTGAGAC	70	73.57	163
04_21991676_21991736_J	4	21991676	21991736	Contig008352	Nipponbare	Yes	No	tgtCATCCGCACCTCCGTGCTAGTAGGCATATGGTTTTCGAGCGGTCTACTTCAGTTAATCATGcatccc	70	78.26	61
04_22767861_22767861_I	4	22767861	22767861	Contig006803	93-11	Yes	No	ctaactagaaaacgacgttcGATTCCGATATATGCTGGAGATCGATGGCGATTCTCGGGACGGGACAAGG	70	78.26	144
04_22790971_22791001_J	4	22790971	22791001	Contig005729	Nipponbare	Yes	No	ttctttaaggacaagcagaAGTACATCACGATGTACTTTCTGGACAAGCCaatcctcatatttataagg	69	73.1	31
04_22862405_22862405_I	4	22862405	22862405	Contig002890	93-11	Yes	No	cttgttttggtggtctccagATGCATCGATCGATCTTCCTGTCTGTCTCGCATCATTGCTCCAgctgtgt	70	78.26	43
04_22864714_22864860_J	4	22864714	22864860	Contig002890	Nipponbare	Yes	Yes	ttcctctCGCGCTTTCTCGTTAATTGCTCATGATCTCAGTTGACAACTTGGCATGCCTCCTGTCTCCACG	70	78.26	147	gtcctggcaacacgacaa	aacgatgcaatcttgttctcac	147
04_23106237_23106237_I	4	23106237	23106237	Contig001188	93-11	Yes	No	gtggccggatgagggaTCGATCAATAATGTCGTCGAAAGTTTTCATGATTAGTTTTAGTAtatgcggtgc	70	75.33	44
04_23110100_23110134_J	4	23110100	23110134	Contig001188	Nipponbare	Yes	No	tagccaggcattcattattaGGTATACATATCCACATCATCACCACATGGGGGCGgatccagcacggggg	70	78.84	35
04_23288017_23288045_J	4	23288017	23288045	Contig001479	Nipponbare	Yes	No	cagcgatgttgaccaacacgCGCACCGTGTTTGGCTGACCAGCTAATGActcagttgcttagaccaagt	69	79.04	29
04_25486052_25486109_J	4	25486052	25486109	Contig000617	Nipponbare	Yes	No	cagaccacacagacactagTCAATATTAGATTTTGAATGTGGTGTGTGCTGCAAGACACACTACAAGATC	70	74.74	58
04_25849418_25849418_I	4	25849418	25849418	Contig001493	93-11	Yes	No	acagagtacagagGGACCGATGATCAGTAATTGTAAAGCAGATACAGTACGGCACTgtatacagtactcg	70	75.91	43
04_27018821_27018821_I	4	27018821	27018821	Contig001576	93-11	Yes	No	ggcgcgcagtcttaagtctcTTAACAAAGAAAACGAAGAATGCTTTGGTGGCTGACAGCTgacccgttgt	70	77.67	40
04_27603766_27603766_I	4	27603766	27603766	Contig011690	93-11	Yes	No	CGCCTGTAAAAGAAGCGCTTGAATTGGAAGTTGAGATGCAGGACACCAGTGTCAAAGGTGCACCTGAACC	70	78.26	154
04_27662045_27662045_I	4	27662045	27662045	Contig000457	93-11	Yes	No	TCACGGTTTTCTCTTCTTTGCCACGCATCAAAAACACTCACGCATTGGTCCATTCCAACtgaactgcggc	70	77.67	74
04_27668166_27668263_J	4	27668166	27668263	Contig000457	Nipponbare	Yes	Yes	TTTTTACAAAACCTACTATACACCTTCCCAACGTGAGCGCCGCAAACATCAACACCATCGCTGCCACCGC	70	78.26	98	tggcacgtacaatgtgtcaa	atgactgacaggggcaaaac	98
04_27668269_27668363_J	4	27668269	27668363	Contig000457	Nipponbare	Yes	No	TGGTTGGAAGACACCAATGGCATTGGCAAGGCCCCTCGGCTGGTTTCCTCCCTATCTCCACTCTctgact	70	80.6	95
04_27668369_27668407_J	4	27668369	27668407	Contig000457	Nipponbare	Yes	No	ccctatctccactctctgacTCTGCCCTCCCCTGCCCTATGTTCCTTCTCAAGCCGGCGgcaataaggtg	70	81.77	39
04_27841887_27841941_J	4	27841887	27841941	Contig001048	Nipponbare	Yes	No	gcttgctgtagTTGTTCTGAAGCTAAGTTAAAAAAATCTATCCAGGGGAATAGATTCATTCAACAAggc	69	73.1	55
04_28169476_28169476_I	4	28169476	28169476	Contig002682	93-11	Yes	No	ACATCTCAAAGGCACAATTTGTGCTTGGACCACTCTTTCTCTCTTCTCCTCCCTGACCACGATGGCCATG	70	78.26	180
04_28169484_28169484_I	4	28169484	28169484	Contig002682	93-11	Yes	No	cggcaactaattggtagCAGTATCGAGGAACCTAACCTCATACAGCTGGTgatcagacatcgcctatggg	70	78.26	33
04_28169488_28169488_I	4	28169488	28169488	Contig002682	93-11	Yes	No	CTACGTGGTGACCTCCGGCTTGAGGACGAGGAGATTGCCGATGACTTGGTATAAgagcacaacattatgt	70	78.26	102
04_28169498_28169498_I	4	28169498	28169498	Contig002682	93-11	Yes	No	ggcATGGGGCTATAAGAGTGAGTAAAGGAGGAAGAGATGTGGTACAAAGCtagaggggtcgaggcctaga	70	78.84	47
04_28370714_28370714_I	4	28370714	28370714	Contig000869	93-11	Yes	No	gctagcatctctgtattgcTAGTCCGCCTACCTTCTTTGTGATTGCATCTCCGTATTGCttgtactct	68	76.24	40
04_28425084_28425084_I	4	28425084	28425084	Contig005805	93-11	Yes	No	gtacgtgtactatggACTTGTTTTCATTCATCTTTTATGGCTAAGGTTGTCATGActagttactcctacc	70	73.57	40
04_28692543_28692641_J	4	28692543	28692641	Contig003324	Nipponbare	Yes	No	cttgcgattgttcagtaAATACCCAGATATATAATCCGCATCCGCCAAACCAACATGTGAAACATCAAAG	70	74.16	99
04_28711475_28711475_I	4	28711475	28711475	Contig003324	93-11	Yes	No	ggaACCATCCAACGAAAAGCACATACATCCACCGCTTGATTCTACTGATTGTGCCCGTCAATACCTGTCC	70	77.67	81
04_29491897_29491959_J	4	29491897	29491959	Contig009297	Nipponbare	Yes	No	GAGAGGAGTTGAAGATGAAAGAAGTTGTAACTGTTAGAACCGCTCTCCCCGATAAAATTGtagtttttac	70	73.57	63
04_29578136_29578282_J	4	29578136	29578282	Contig002235	Nipponbare	Yes	No	TATCCCCCTCTGTGGTCTGGTCTCTTCTCTCATAGAGGGTGTTATCTGAAACAACTGCATTGATTGTAGG	70	76.5	147
04_30172226_30172226_I	4	30172226	30172226	Contig000882	93-11	Yes	No	ggtggtcccattTTTAGAAGAAAAATTTATGCTTTGCACTTCTAGGCCCATTGTATTGCTTCGCCGGCCC	70	76.5	65
04_30302586_30302621_J	4	30302586	30302621	Contig009940	Nipponbare	Yes	No	tcgtcccctcgatcgatcgGTAGAATTAGCCGCCTCGTGGGTTGGGTTTGTCACGgacggtttctttctt	70	80.01	36
04_30759099_30759099_I	4	30759099	30759099	Contig015446	93-11	Yes	Yes	cactagagtgtcacctactACATGATAAATGCTCCTTCACAAGATCCCAAAGTGAGCTTTCTAGGAGAAA	70	74.74	104	caatttgggtaggggagtga	ccatcgaggcatcaagagtt	104
04_31936054_31936090_J	4	31936054	31936090	Contig000125	Nipponbare	Yes	No	aatgtaaaattcaccgcacGGCCCAGTCACGTGTCTATCCCATTCAGAGCGTCCACgcctattacgcaat	70	78.26	37
04_32155808_32155808_I	4	32155808	32155808	Contig001833	93-11	Yes	No	ccACGAGTTCTGGACCATCGATCACGTATTCCTTTCGGATCCACAAGTTTTAGATCACATCAACACATGC	70	76.5	203
04_32867040_32867040_I	4	32867040	32867040	Contig000268	93-11	Yes	No	agtttcTGGCCACCATTTTACGACATTAGTTATCCCCTGACATGTTAAGCCCCCTTTGCCTTTTTCCCCC	70	77.09	210
04_33287295_33287295_I	4	33287295	33287295	Contig004192	93-11	Yes	No	AGTTGAGAAAAGAACACACCCGCATAGTATTTCTGGCCTATTTTCCACGCGGATAAGCGCCATGCGAGCG	70	78.26	383
04_33413461_33413461_I	4	33413461	33413461	Contig000805	93-11	Yes	No	TAGCCCTTTCCATTAAAGAAATAAGGTCCTAAACAGCAAATATGCAGAGTatcttcaagatgcatcacc	69	73.1	72
04_33413477_33413477_I	4	33413477	33413477	Contig000805	93-11	Yes	No	ctcatagtaaATAAGAGCCAGGACACGCTAACGCTCGGCTACTGATCAGGtagccaagtaacctcagctg	70	78.26	40
04_33617935_33617935_I	4	33617935	33617935	Contig000244	93-11	Yes	No	agcacactcccttgccgtacAACCCATACGACAAGTACCAGCTAGCTGAGtactcccccaatctcataat	70	78.26	30
04_33827082_33827082_I	4	33827082	33827082	Contig000022	93-11	Yes	No	cacaaaaaacgacagcagaCGACAGTCTATCAGGTGTGCATAGTACAGTctggtacagtatcggtaaga	69	76.07	30
04_33883581_33883581_I	4	33883581	33883581	Contig000022	93-11	Yes	No	gctcaatgcaatttggaCTGAAAACAAAAGGACGGCCTTTTTCTACCACCAAAATAAAACCAAAGTCGAc	70	74.16	52
04_33942891_33942891_I	4	33942891	33942891	Contig008346	93-11	Yes	No	acgggtccacgGCTGCGCATCTGAGATACTAACGGAGTAGCATATCGGTCTTACTAGATgtgacatgtac	70	78.26	48
04_33944045_33944082_J	4	33944045	33944082	Contig008346	Nipponbare	Yes	No	aatggcgcccaagcgctACGCAAAGTAGCTGCACATACGACAACCGAAACAATTTagatgtttcggtgcg	70	78.26	38
04_34024764_34024806_J	4	34024764	34024806	Contig008450	Nipponbare	Yes	No	ttgtcatgatattgctgacCTTGCTCGTTCTGGGCCTCCGCTACCATTGCATCTCTTTAGACcgatctcc	70	78.26	43
04_34049252_34049252_I	4	34049252	34049252	Contig002827	93-11	Yes	No	agcaaaattactgcCAGACATCGCCCAATATGCTGCATGTTGTGGACCATAGcagttagggaagctgatg	70	77.09	38
04_34639561_34639590_J	4	34639561	34639590	Contig006425	Nipponbare	Yes	No	gcacacgctcgatctgaggcTCTCACCCGACCTACGCACAGTCTTGGCGGcataaattaatgttcatg	68	79.25	30
05_510272_510323_J	5	510272	510323	Contig003343	Nipponbare	Yes	No	catctccctccttgcaCGATTCACTTGGTACGGACGCATTGCTCTTGCTTCAGCCTTGTTACCTTGTAct	70	78.26	52
05_784061_784061_I	5	784061	784061	Contig001123	93-11	No	Yes	ttgtcagaatctagatttggAATCTAAAATTTCCAGAAGCGCATCACTTctttcgtcagtcagttgtct	69	73.1	29	ctctcacaactaaaaactccccta	cccaacaccttatggagcta	52
05_791026_791085_J	5	791026	791085	Contig001123	Nipponbare	Yes	No	aggtgcttcttctcctcttAATTAACATCTTCTCTGGTGGCTAGAAGCCCCGATGCCGAATCCCTTTCGG	70	78.26	60
05_1055886_1055886_I	5	1055886	1055886	Contig005321	93-11	Yes	No	cctgtcatcTCTTGTGACAAAATAAGGCAGAAACGACCCTGTAGATTGATTttacatgcaaccatatacg	70	74.16	42
05_1111104_1111138_J	5	1111104	1111138	Contig000552	Nipponbare	Yes	No	gtctagtggtcatattctCCGTGCTTTGGCTGCTCGCCACGGTGGTTGGTTACttggatggatgaatgat	70	78.26	35
05_1142900_1142900_I	5	1142900	1142900	Contig000552	93-11	Yes	No	gagccggtgtgtcctctcatTTGGTTTGTAATGCATCATGACGTGTACGGTAGTACTACTGTAGCtatac	70	76.5	45
05_1214727_1214759_J	5	1214727	1214759	Contig001559	Nipponbare	Yes	No	gtcagacaagcggcagttgaAATTTTTCTGTAGACTGTGTTTGTTTGGTGTTTcatgggccggcccagca	70	77.67	33
05_1395614_1395614_I	5	1395614	1395614	Contig021734	93-11	Yes	No	GAGAAGAGAAAAGAGGAAAAAAACCCCACGCATCCATACAAAACAAGGCGAGGGCGAGGAggaaagtggg	70	78.26	66
05_1450203_1450203_I	5	1450203	1450203	Contig010439	93-11	Yes	No	tctcgcggctacacttctacAGCGATAATACTGACACGTCAGTTGTAGActagcagtgttatatactct	69	75.48	29
05_1527002_1527002_I	5	1527002	1527002	Contig002852	93-11	No	Yes	ggacgttcggttaaTCCCACTCCGAAAGAGATTTATCACTCACCATCTATAAAGATCTAAAATTAGTTC	69	73.1	156	ggacgaggtatgtccgagtg	atattccggccaggagaaga	156
05_1813983_1814028_J	5	1813983	1814028	Contig015312	Nipponbare	Yes	No	gcaccagtatcttggcaacaATCGATCAATAGTTTTTGGTTTGTCCCCCACCACAGGGAAGGTTCCacgg	70	78.26	46
05_2027254_2027254_I	5	2027254	2027254	Contig000288	93-11	Yes	No	cttctctctctatgcctaCGCTCTGTAAGGCACTCTCCTCTCCAAACTTCggctccctaatttttcacgc	70	78.26	32
05_2081270_2081312_J	5	2081270	2081312	Contig000288	Nipponbare	Yes	No	cagaattcatgaatacATAATTTCTTTGCTGGTTGTGGGACCTGTTGCGAATCGAAGACagtccttctgc	70	75.33	43
05_2504647_2504678_J	5	2504647	2504678	Contig000943	Nipponbare	Yes	No	tggcaagtgaagatctctcCCAACGGCGGGGAGGCTCACCGCTCGCGTCTCcgcccctgataccaatgat	70	82.94	32
05_3059159_3059159_I	5	3059159	3059159	Contig004789	93-11	Yes	No	CGGTTCTTGAATGAGAATTGCATATTCTTGAACTCTTGACAGCCGATCACTTGGTTACACGTTGCACCCG	70	76.5	121
05_3076841_3076880_J	5	3076841	3076880	Contig007164	Nipponbare	Yes	No	gtagcttgttcagttagtTGAACGAGAAAATACCGATGGTGAAGTCATGGAGGGCCGTtcgaaaacctag	70	76.5	40
05_3077797_3078211_J	5	3077797	3078211	Contig007164	Nipponbare	Yes	No	GTGTCCAAACAACAATTGGGGCAACAGGCGTCAAATTTGCAAGCTAGGATCAGAGAAGTAAGAAGGCACC	70	77.09	415
05_3416119_3416385_J	5	3416119	3416385	Contig000389	Nipponbare	Yes	Yes	TCACTTCTTCTGTTCTGTTGCATGGAGAAGCAGAAATCAGAGAGTAGTAGTGCACAGCAGCGGTCAGCCG	70	78.26	267	tctcagtttccgttaccacct	tttattcctcccgtttgtcc	267
05_3458944_3458944_I	5	3458944	3458944	Contig000389	93-11	Yes	No	agctggatagatatattgCTTTGACATAGCTTGGTTTTTTATGGTTCAAGACTCCGTTGcatgtaaagc	69	73.1	41
05_4070604_4070604_I	5	4070604	4070604	Contig000356	93-11	Yes	No	ttacctatgataggacgactTAGGAGGCCAAACATGTGTACTAACATCAggtggtttatgaagttgtat	69	73.7	29
05_5557833_5557833_I	5	5557833	5557833	Contig002439	93-11	Yes	No	ttgagtataattacgTTTAGATCTCTCACCCTCTTTTCGGAATAAATGCAtgcaagctccgtgatgtgcc	70	74.74	35
05_6224960_6225028_J	5	6224960	6225028	Contig009187	Nipponbare	Yes	No	gatcactgttACACACCTTCGACTGATCGACCGATTGACTCATCAGGAATCAAAGGTGAGGGACAGTGCC	70	78.26	69
05_6747227_6747281_J	5	6747227	6747281	Contig005207	Nipponbare	Yes	No	atgtgacAAACTCCCCGGGAGATTGTTCGAACCAAACTCATTATGTGACCTTTCGGAAATGCtggaagcg	70	77.09	55
05_7506979_7507019_J	5	7506979	7507019	Contig000144	Nipponbare	Yes	No	cgagggggtttggattgattTCTTAATTTCTTCCTTTCCCTCGAATCAACCCATCCGACTAggtgtgttt	70	75.91	41
05_14149906_14150125_J	5	14149906	14150125	Contig005061	Nipponbare	Yes	Yes	TCTAGCTAGTACGCATAAACTCGTTGATCTTGATGGCAAATAGATTTATGTTTAAGGTGGAGGAGAGAGG	70	74.16	220	taagtgacacccgcactcaa	aggccaccaagcttcaattt	423
05_14824368_14824368_I	5	14824368	14824368	Contig006831	93-11	Yes	No	GTTTAATTCGGATGATGTGTTTGATGCATGCCCGCGCAGCCGTTCGATTGGATCAAGAAGACGTTCCTGG	70	78.26	264
05_14871650_14871650_I	5	14871650	14871650	Contig000500	93-11	Yes	No	acttggatagacaccactgCTTGATGCGGTGATGCTGCTCCGGCGCGCTGCCCTGAGACCAGCTGcaaga	70	82.36	46
05_15337553_15337594_J	5	15337553	15337594	Contig026598	Nipponbare	Yes	No	tgatatggctGCGTATGATGGGGGCGACGATGAGGAGATGATGGATACAGCCactagcccttcaaaacaa	70	78.26	42
05_15967577_15967646_J	5	15967577	15967646	Contig001203	Nipponbare	Yes	No	GTCCTTGACGCATAGTCGATATGTACCCTCCTCTTGTACATTATACTTCCGTCCtgcgattgagggcttg	70	77.67	70
05_16120984_16120984_I	5	16120984	16120984	Contig001438	93-11	Yes	No	agaagCTTCGCCAGACTTGGCGCTTAAGCAAACTCTGGCCTCCTCCCCGTcttcgcttttttggtggact	70	80.01	45
05_16166253_16166286_J	5	16166253	16166286	Contig003161	Nipponbare	Yes	No	acaaatgattagggcattatTAGGCAGTTGGAGTGTTGGACTAAGTGGAAGGTTaatcataactgagaa	69	73.1	34
05_16263809_16263809_I	5	16263809	16263809	Contig006908	93-11	Yes	No	tgcaggttacaaacagatggTGGCCATCTTCACTGACGCGCTGACAGAGGGAGCAAagatcatcgtgtgg	70	79.43	36
05_17256462_17256492_J	5	17256462	17256492	Contig000418	Nipponbare	Yes	No	aaaccaacaaccacttggaTCAATGAGCACAAGACCAGCTTCCCTAGGCAtaaccccccaatgtaataa	69	76.07	31
05_17867459_17867459_I	5	17867459	17867459	Contig004506	93-11	Yes	Yes	GGTGAGATCTTAATGTGACAGGGATCCATTACATCTGTTACATATGGAGCAaggcctccttgcaccatgg	70	77.09	70	gctcacggtggtctggatac	cggcacatcccttgtgtaat	70
05_18691955_18691955_I	5	18691955	18691955	Contig001893	93-11	Yes	No	ctttcgctagcgttgacggcAAGTAGAGCACAATCTTAGACTGCGTTCTTtacagtaactttaatagtaa	70	74.16	30
05_18861365_18861411_J	5	18861365	18861411	Contig003334	Nipponbare	Yes	No	agtcaaCACATCATCACACGCTTGATCATCCAATTAGGATGACACACACAGCActagaacaaggaaaaac	70	74.74	47
05_19015941_19015941_I	5	19015941	19015941	Contig004158	93-11	Yes	No	ctcaacccctgtgtttcctcTTAGCAACAGGCCAGCAATGAGGCGACGGCGGCAGTCCTTCAAACGCCTG	70	81.77	59
05_19703239_19703239_I	5	19703239	19703239	Contig003024	93-11	Yes	No	acagctgtTGGCGACGCGAGTGAGGCCGGCACGGCAGAAATTTCTCGGGAATTTTACGCCccagtactta	70	80.6	52
05_19753019_19753019_I	5	19753019	19753019	Contig013960	93-11	Yes	No	gagcgttagtgaacaagtcaGGACGGGTTTCCTCAGGAAATTAACACGAACTTCatagtactagtttgct	70	75.33	34
05_19987242_19987282_J	5	19987242	19987282	Contig000145	Nipponbare	Yes	No	cgactgtaaattaaAGGACCCATACGATCCCTTCTTGTGGGCTTGAGCTAGAGCGaggaggctagagcat	70	78.26	41
05_20335450_20335492_J	5	20335450	20335492	Contig009325	Nipponbare	Yes	No	atacccgacctctcgtatAGTACTTCGTGAGGTTAATTAAGTACACAACGAAACAGTGTATattgccctg	70	74.74	43
05_20600062_20600364_J	5	20600062	20600364	Contig001946	Nipponbare	Yes	No	TGATGGCAAACTGCACCAACATTGATTATTGAGGGAAGCGTTGTATTGAGGAAGGAAATTAGACTCGGGC	70	75.91	303
05_20870665_20870665_I	5	20870665	20870665	Contig001658	93-11	Yes	Yes	gattgtttcggcatttTGATTCCATCACATCCTGAATGTGATGTGGAGTACGTTGCTCCCTGGAATGGGG	70	77.09	128	tcacgtcaaccaaagagcac	acacggctagccagtaatttgt	128
05_21383536_21383536_I	5	21383536	21383536	Contig003723	93-11	Yes	No	gtggcccacccaccacCCATCCGTATAGCACAATCTACGGGGCCTTGCCGCcgtccttagcacctgtttt	70	82.36	35
05_21429022_21429022_I	5	21429022	21429022	Contig008908	93-11	Yes	No	cggattataacttccgtatCAGCGCTCTGCAGCCTCCGCTGATTCGGCGTATAGctacctttaattactt	70	77.09	35
05_21963210_21963210_I	5	21963210	21963210	Contig011383	93-11	Yes	No	tatccatgatcatgtacGTGCTTTTGGATATTAGAGTGCCAAGTCGCTCAATACgaaccacaggaaaaag	70	74.74	37
05_21964323_21964364_J	5	21964323	21964364	Contig011383	Nipponbare	Yes	No	agttcagaaaaagattaTAGACCGGAAGCCTGCTAGAGACCTCTAGAGGAAAAAAAATCagatggtacgg	70	74.74	42
05_22640611_22640652_J	5	22640611	22640652	Contig002831	Nipponbare	Yes	No	gttgaaaggctagttaataGTGCTGTGCTTCATCAGTAGATCTGTTCTTGGCTTAATTGCAgaggttact	70	74.16	42
05_23005658_23005658_I	5	23005658	23005658	Contig000361	93-11	Yes	No	tgttcttagagtgtaatGTTGTGCTTGCATTGTTTATCTTGATGCGCGATTGCCGGTTCCAGCACTTGGC	70	76.5	138
05_23993074_23993074_I	5	23993074	23993074	Contig002528	93-11	Yes	No	aagccaatttacctccttcAGTTCGGTAGCTGTGGAACTGATAAAGTGATaatagttgctggagcaccca	70	75.91	31
05_24169349_24169349_I	5	24169349	24169349	Contig004132	93-11	Yes	No	ggagtcagcatggtctgaacCGGGCATGTCACCTTTGTTGCCATTTGTGAGTGTTAGTACTATCTTGGGC	70	78.26	57
05_24727343_24727625_J	5	24727343	24727625	Contig013953	Nipponbare	Yes	No	AGAAAATGAAAACGCAACAGGAAAGGGAGACCCAGCAACAACTTGCAGGAGCAAACCTGTCTGTCCTCCC	70	78.26	283
05_24747151_24747151_I	5	24747151	24747151	Contig007261	93-11	Yes	No	tgggctgcTTTTCTTGTCAGTAAAGGGACTTGTCAAATTCTTTGCTTACTTCACAAGAACACTTGCCCTC	70	75.33	102
05_25293805_25293939_J	5	25293805	25293939	Contig001542	Nipponbare	Yes	No	TGTTTTAGATCAAAATCAAGCCCGGACGAACAAGATCACTCAGCCACAGAATGGGCTTGAGACGGCTGCC	70	78.26	135
05_25430834_25431050_J	5	25430834	25431050	Contig000165	Nipponbare	Yes	Yes	acttgctcaaatattttCGGGGATGCTAAATGGAGGGGGGGATCCATCCAATCCCCTGAACGCGAATCGA	70	78.26	217	aatcaccttttgtcccgttg	agaccacaggtcagggtcac	217
05_27177924_27177924_I	5	27177924	27177924	Contig000980	93-11	Yes	No	GAAGCGGAGAAGACGGTGTTCAGGAACGCGCAGTGTCATTGGGGTTCGGAGAATGAAACGAGGATTTTTA	70	78.26	178
05_27672548_27672548_I	5	27672548	27672548	Contig002679	93-11	Yes	No	gctaagcttaggtctaaaagACAAACTTGTGCACGAAAAACAGTTGCAAGAAAcatgtaccatttcagca	70	73.57	33
05_27702714_27702765_J	5	27702714	27702765	Contig002679	Nipponbare	Yes	No	ccagcagtagaactgcattTGATAGAACCGAAGAACTGCTACTCCAACAGTACGGTTGAGCTGACAGCAT	70	77.09	52
05_28455074_28455114_J	5	28455074	28455114	Contig001372	Nipponbare	Yes	No	gatgccctctgctcgactGGAACTGGTGGGCGCACTGATCTCTGAATGCATCTTCGACTgttgcacggaa	70	80.6	41
05_28479420_28479420_I	5	28479420	28479420	Contig004931	93-11	Yes	No	aagggggcgaaagctgtatGCTGCCCTAATGATGAACGCCTCATTCGCTCTCGAGTTTACAGGTTCgtat	70	78.26	47
05_29317492_29317525_J	5	29317492	29317525	Contig008703	Nipponbare	Yes	No	ggcagtagtatgatgacatATATTTGATTTGGTGATGCACATTACATCGATCAttgttattgcaggctgc	70	73.57	34
06_214096_214141_J	6	214096	214141	Contig000614	Nipponbare	Yes	No	gaggggaacatgttaaCAGTCCCAAGTTGCGAATGTAACATCTTCTTTCCGGCGGCATGTTAatggtacc	70	77.09	46
06_217897_217897_I	6	217897	217897	Contig000614	93-11	Yes	No	aactatcgatcgcctgcagGTTACACTAGTCACTAGGAGTACCATCATGCATGCAGTgcaagcaggcctc	70	78.84	38
06_513453_513453_I	6	513453	513453	Contig005913	93-11	Yes	No	ctctccACTAGGCTAATTAAAAATTAGAACAAGAATGGTGCTAAGCCGAGTTTATTTTGAAGGCGACGgc	70	74.74	62
06_1051721_1051721_I	6	1051721	1051721	Contig007031	93-11	Yes	No	tgatcaacaaggtccttaagAGGAACCTACCCTCTCTATTCACATGGATAgtagaccacgatctggcaat	70	75.91	30
06_2339910_2339910_I	6	2339910	2339910	Contig019199	93-11	Yes	No	cgaagcatcaagGAGATAGTATCCGGCTCCGGCATTGCCACGACGAGGCTGCAAgagcttcaccagacat	70	80.6	42
06_2352765_2352765_I	6	2352765	2352765	Contig000846	93-11	Yes	No	aagctgtccctgtgaagtgCAAACCTGCAGAAGTCCCTGTGAAGTGCAAAGctgcagaacttccaacttc	70	78.26	32
06_2397993_2398030_J	6	2397993	2398030	Contig014219	Nipponbare	Yes	No	aatgatctcataTATCTGGGAGATAATATTTCGTAACAAGAAGGATCTCCtctcccatgtttctgcacca	70	73.57	38
06_2439801_2439801_I	6	2439801	2439801	Contig001363	93-11	Yes	No	agtcttaacttcacacacaTGATCGAATTCTCTTGAAATTTAATCTCATGAGAtaggtgggtgtgagca	69	73.1	34
06_2858776_2858817_J	6	2858776	2858817	Contig005262	Nipponbare	Yes	No	gatgagtgttAACGACTCCGCCATTCTTCCCTGACATTGTTCTTCCACATATttacagtaattgtttatg	70	73.57	42
06_4566367_4566417_J	6	4566367	4566417	Contig005958	Nipponbare	Yes	No	ataatctaaaaagaaTGGAACCTATCGAAACCCACATGCAGAGAATATGAGGGTGTAAGTGACTAAtcc	69	73.1	51
06_4921513_4921513_I	6	4921513	4921513	Contig018261	93-11	Yes	No	atgctctactttgggtAGTAGAGTTTTTGCCCATTTCTAGCGGAGTTAAGAGACACCATACTATTTAGCG	70	74.74	54
06_5972866_5972866_I	6	5972866	5972866	Contig000573	93-11	Yes	Yes	tataaaaagttactacttgcTTGAAGCCGCGTGACAAGTTGTGGAGCCGTTAGGATGCCGCTGTCGCTGC	70	78.26	286	agcaatctggcccaatga	tccattcatcttgctttgacc	286
06_6302807_6302807_I	6	6302807	6302807	Contig016187	93-11	Yes	No	atgacaatgcctctggaAGCTTGAGTGATTATGAAGTATTCATGCACAGCacaactctttgtttgaaaac	70	73.57	33
06_7340308_7340308_I	6	7340308	7340308	Contig001294	93-11	Yes	No	caaatataaggatgcatTGGCAGTTGTTGCCTTAGATGAGATGAGCTGGCAGAGGTGGAGCAGAGGCAGG	70	78.26	168
06_7425783_7425859_J	6	7425783	7425859	Contig003112	Nipponbare	Yes	No	gatgaTTCGCAACGGCGTGCCTGTGTGTGGCGGGCTTAGGCCGTGCACGGATACGAAGGTCAAGCCGATA	70	82.36	77
06_7991372_7991372_I	6	7991372	7991372	Contig007982	93-11	Yes	No	gagtaacctCTCTTTGAACTATATTAGCTGCCGGTATCTTCACTAGATTTAGAAAGGACGCAAAGACAAc	70	74.16	60
06_8662565_8662610_J	6	8662565	8662610	Contig010496	Nipponbare	Yes	No	cttccAAGTTGCACCAGCACATGCATCAATCTCCGCCACAAAAGTAATCGGatttagcattgccagtcag	70	77.09	46
06_8662618_8662665_J	6	8662618	8662665	Contig010496	Nipponbare	Yes	No	cggatttagcATTGCCAGTCAGTGGTTATTCTTGAGTTCCATCTTCAGGCAATTTGATtgtcttttcgcc	70	75.33	48
06_8662670_8662738_J	6	8662670	8662738	Contig010496	Nipponbare	Yes	No	gtcTTTTCGCCGTTTTAAAAATCAATGGTGCTAAATCTTTGGGGTCTTCCATCCAACCAATTATCGACCC	70	74.74	69
06_9466812_9466845_J	6	9466812	9466845	Contig002926	Nipponbare	Yes	No	ctctaattaaagaaccACCGTGACCGTAACCCATGTCATGTCGGATTAGAaatctagccccacaggcggc	70	78.26	34
06_9470399_9470399_I	6	9470399	9470399	Contig002926	93-11	Yes	No	tatatgcatggatgactattAATTGGATGGTGTTCACTGTTCAGAAACTGTTCTTCACTGCAGAggctgg	70	74.74	44
06_9537571_9537571_I	6	9537571	9537571	Contig005744	93-11	Yes	No	ctgcctccatcaccatctcTACTCTGAAGCTGACATGACCAACTGTTACACATGCGGCAtcactagagct	70	78.26	40
06_11668641_11668671_J	6	11668641	11668671	Contig016185	Nipponbare	Yes	No	tccagtttgcgtatatacaTAGGACCAAAAGAGAAATAGAAAGGGAACCAtgacgatccatccttagt	68	73.83	31
06_12021137_12021137_I	6	12021137	12021137	Contig005775	93-11	Yes	No	accaaaATCTGCCCAAGTGACGGAGACCAAAAAATAGTAACAACATCATGCAACGATCCtgatgccttcc	70	75.91	53
06_12069466_12069686_J	6	12069466	12069686	Contig005757	Nipponbare	Yes	Yes	acctctttgtTCAACTGTCTTGCTTCCCCCTCCCTTTTCCTCACTCTTTGTGACCCCCCCTTTTTCTCCA	70	78.26	221	cctcccacagaatagcttgg	agagcatgttccgagaagga	221
06_12189876_12189952_J	6	12189876	12189952	Contig004774	Nipponbare	Yes	No	aAGTGGTGCAAGTACGTAGTTGAATGTTCAACTTCTCGCTAGTCCTTACACGAAGACTAGAGTAACGGTC	70	75.91	77
06_12192372_12192447_J	6	12192372	12192447	Contig004774	Nipponbare	Yes	No	ggacaggattttgggagagTCAATGTGTCTTTTTCATGTGGTCCATCTTTCTATTTGGCTCAAATATAA	69	73.1	76
06_12489984_12489984_I	6	12489984	12489984	Contig001318	93-11	Yes	No	tcgcggcatgcacgaTGGGGCCGTTCCCCAAGCTCTCTGTGTCCTTTGGCGTCTACATCAACTTAACCAA	70	80.6	131
06_13251201_13251201_I	6	13251201	13251201	Contig000654	93-11	Yes	No	GCATGACAGATCGAGTCCCCAATACGCATATAAGAGCTGTGCTGTCCCTAGCAAAGGCCATGTCAAAGTC	70	78.26	129
06_13251204_13251204_I	6	13251204	13251204	Contig000654	93-11	Yes	No	aaagtctgagatgttcacatGCTTGCCCAGTTGCCTTCCTGGATCAACTACTTCACCTGGTCGGTCAAGG	70	78.26	57
06_13295423_13295455_J	6	13295423	13295455	Contig000654	Nipponbare	Yes	No	tgttgtgccacgaaacaagCAGGGAAAGGACCGGATGTAAAACTATTACCTAcgtggagcatcattttta	70	75.33	33
06_13322166_13322199_J	6	13322166	13322199	Contig007192	Nipponbare	Yes	No	tgctcttttgttgccagtgAAAAAGCACGAAGTTCCAATGCATGCTCTTAGTGagtaaacaccgtcatt	69	74.89	34
06_13513543_13513543_I	6	13513543	13513543	Contig003753	93-11	Yes	No	ATTGCGTCAACATGGAAGGGAAGTGATCGCGATCTCTGCCTAGGTGAATAGGTGACATCACGTGCGCTAT	70	78.26	362
06_15499070_15499116_J	6	15499070	15499116	Contig002324	Nipponbare	Yes	No	gctagcttattAAGACTCGTTTTCAGCGAACCCTCTTGCCCGCCGCCGTTGCCCTCCAcgcccggaataa	70	81.19	47
06_15719239_15719239_I	6	15719239	15719239	Contig000819	93-11	Yes	No	tcaagccaggcggcattctAGCATACCCCACAAGTTTGTATAGTCAACACTGAATACaagcatttgctcc	70	76.5	38
06_15736840_15736976_J	6	15736840	15736976	Contig001818	Nipponbare	Yes	No	CACCCGCATCCAGATTCCATTTCTTCCTGTTATGATAGCATGCATATCACATGTACTCCCTTGTCCCTCC	70	77.09	137
06_15743640_15743673_J	6	15743640	15743673	Contig001818	Nipponbare	Yes	No	aagccaggtgtttgtgcatTGTTGTACCATATGCGGCACATGTACTCGTGTATttcagtcggaataaaga	70	75.33	34
06_15753559_15753657_J	6	15753559	15753657	Contig001818	Nipponbare	Yes	No	actccagcaaCAATTGCTCTCTGTTGGTTCATGCATCTTATAACGATTGCTCTCTGTTGGTTCATGCATC	70	75.33	99
06_16021649_16021649_I	6	16021649	16021649	Contig007246	93-11	Yes	No	ggccgagccaggacaattGACACGTGGGAGCTTGAGCCCAAAGCTTACCCCAAAAATCATTTCTAAACCT	70	78.26	127
06_16119071_16119256_J	6	16119071	16119256	Contig005780	Nipponbare	Yes	Yes	agcaggagcttagggtttgGGGATGGCTGATGTGGTTTGGGTGAGTTTGGATTTGATTTCACTTGGGCCA	70	78.26	186	acgcaacctccagctcat	ggagagaccggctgatttta	186
06_16121793_16121793_I	6	16121793	16121793	Contig005780	93-11	Yes	No	tcatgccaccggcgcatccATGAAGCCGTTAACTGCTTTGGTCAGAGAAAGGGCATGCactttgtagcct	70	79.43	39
06_16576939_16576939_I	6	16576939	16576939	Contig000958	93-11	Yes	No	caagtatcaTTACCCTCTCTGTACTCAATGAGGATAGTCCAGTCCATTGAATCTATAAAGGGATAAGTCC	70	74.16	79
06_16752899_16752899_I	6	16752899	16752899	Contig007605	93-11	Yes	No	gcgttcgcacgattgAACTGCATCTTTTCCCCACTCACAGTCAACTGACATCAaaaacagatgtagtggc	70	77.09	38
06_16877353_16877402_J	6	16877353	16877402	Contig001884	Nipponbare	Yes	No	accatgtgaAGCTCCCTGATGACGGCACGAAGCAATCCGAGTTGCTGCGTAGGCTTGTGatgagtaggaa	70	79.43	50
06_17024587_17024587_I	6	17024587	17024587	Contig005600	93-11	Yes	No	agggcgaggagattagggTTTCATGGGTCTGGGGAGGAGAAGAGATTGGTGGCGGCGTGAaggagagct	69	81.42	42
06_17067222_17067222_I	6	17067222	17067222	Contig000127	93-11	Yes	No	TTTTTATCTATGCGTGTAGTGTCACATGTGAGGGTGTCTCTCGCACTGTCATATCTAACCTCTACCATAC	70	75.33	235
06_17105205_17105237_J	6	17105205	17105237	Contig000127	Nipponbare	Yes	No	ggttgaataagtatctgtgtTTCGGATGGTGGACAGCATGAACTGGCAACAGGtggcgttggtggcggtg	70	79.43	33
06_17452954_17453218_J	6	17452954	17453218	Contig008329	Nipponbare	Yes	No	TCACTATGACATTTTCGCATGAAAACCGATGGAGTCCATCGCATCAGCTCACTGAGTGGCATTTTGGCGG	70	77.67	265
06_18114491_18114491_I	6	18114491	18114491	Contig001455	93-11	Yes	No	tactcaataccactgGTATATTGGATAGGTATCGGCCAATACCAGTGGGTATCGgcttgtacgtcagagg	70	77.09	39
06_20059072_20059072_I	6	20059072	20059072	Contig003110	93-11	Yes	No	acaaacctagcgtttccgttTTCTCTCTCTATAAAAAGCGGCGCGCAGAACCGCCGTtctccatcgcctc	70	79.43	37
06_20496539_20496539_I	6	20496539	20496539	Contig000232	93-11	Yes	No	tctgttgatgggggagacgAACTTTCCAGATCTGGCGTGGCTAGGTGGAGGCGGTCCTGGCAGCGatgga	70	82.36	46
06_20525100_20525100_I	6	20525100	20525100	Contig000232	93-11	Yes	No	tagcggacagttgaGGTCAGCGAGGAGGGGGGGTTTCCGGGTTAGTAGGCTTGCtggaagcaaagcatat	70	80.6	40
06_20994116_20994116_I	6	20994116	20994116	Contig002833	93-11	Yes	No	gattcactctggatagcgaAGCCATGACGCTCACATTGCCCAAATCAGCAACACAAACACAGAACGACAA	70	77.09	51
06_22858694_22858735_J	6	22858694	22858735	Contig010139	Nipponbare	Yes	No	ctcctcatcaagagcttcCACCTCGCCAGTCAACATCCTATCCAGCTGACGACCAGCATCctcacgacca	70	80.6	42
06_23056805_23056805_I	6	23056805	23056805	Contig002367	93-11	Yes	Yes	aaaaagtcacaAACCGGAGCACGCGATCAGTAGACTGCACGCTCGCCTCCGCAGCAGCGAGTTCGATCTA	70	80.6	106	gcgggattaatgtcgtatttgt	ccttcgattggttccttcct	106
06_23322095_23322133_J	6	23322095	23322133	Contig001107	Nipponbare	Yes	No	gttggcaacacccgacgaaGGATTTTTGCTGTTTTCCTGGTGCAGATTGCAGAACGAAgcaacagtttcc	70	77.67	39
06_23648616_23648616_I	6	23648616	23648616	Contig001472	93-11	Yes	No	ggggaagcagccgatcttTCCCTTCGCTGTCGATTTCATGGAGAAAACGCAGGAAAAATTCCATTCGCTC	70	78.26	61
06_23739569_23739569_I	6	23739569	23739569	Contig033677	93-11	Yes	No	cctaaataggagtacacgtaATAGGAGCCAACCCGATGGCACACCCATCGCCGCCACACGCACCGGaaag	70	81.19	46
06_23864131_23864131_I	6	23864131	23864131	Contig001697	93-11	Yes	No	ggttggcctCAATGCCTTATCTAGTTATCTAGGCCAAGCTTGATGTGCCATcctctgggtgatcgatttg	70	77.67	42
06_23916166_23916166_I	6	23916166	23916166	Contig006248	93-11	Yes	No	cctcgtCTTACTTTTAGTGAAAACTTCGTATGGGTTGGTTCATTTGTGTTTTTTATGGATGcgggccagc	70	75.33	55
06_24101521_24101618_J	6	24101521	24101618	Contig006407	Nipponbare	Yes	No	CATAAAGCAGTCTACAAGTGGGATGTGTATCGGCGTGTGCTTTCAACTTGAGTCTGCAGTTTTCCAGTGC	70	77.09	98
06_24578476_24578476_I	6	24578476	24578476	Contig006332	93-11	Yes	No	tcggcagTGCTACTGGGCAGTGCTCGATGAAAAGAATCCACAAGTAACAACTTCGACGATCGATGCTCAC	70	78.26	82
06_24873906_24873935_J	6	24873906	24873935	Contig002192	Nipponbare	Yes	No	tcaatgtctccggggaaaacACGTGTGTTGATGACAACGTGGTACACAAAatatagaaagcatacatttg	70	74.16	30
06_24960318_24960421_J	6	24960318	24960421	Contig000407	Nipponbare	Yes	No	tttctcaccaTGGAGATGGTATCTCTTCCCTCTCTCGCCACTGCCATCACCGAATAGCAGCTCAAGCTTT	70	78.26	104
06_25383054_25383089_J	6	25383054	25383089	Contig005282	Nipponbare	Yes	No	tgaattagtctcctgctgtcGCGGCTAAATGTTATGCTCAACGAGCCGAGGCCTTTcagacccatccccc	70	80.01	36
06_26349770_26349826_J	6	26349770	26349826	Contig014946	Nipponbare	Yes	No	gacgaccgaaagTGGTAAATGGGATAACAGAAGAATCGAAGAGCACAGAAAACACGTACATCAGGGAAGg	70	76.5	57
06_26468107_26468107_I	6	26468107	26468107	Contig002113	93-11	Yes	No	agcaaaagaaagaatCGGTAGTGCCAATATCAAACTCGATCAAAGCAGGCGagacttggacctcttgtgc	70	76.5	36
06_26479110_26479443_J	6	26479110	26479443	Contig002113	Nipponbare	Yes	No	ACTAATTTTGGCGCTCTGCACCGTACCCTACGTTTGCTGCCTGGACGGGGTTGACATGGATTTGATCAAT	70	78.26	334
06_26618758_26618915_J	6	26618758	26618915	Contig001177	Nipponbare	Yes	Yes	ctcctggacttcccctgaaTCAACAAAAACAATGACCACTCTACATAACAAGGATTTACTCACATGTTCT	70	74.16	158	tccaaaagggcaacaatctc	caaaatgacatccccttcgt	158
06_28051288_28051288_I	6	28051288	28051288	Contig002883	93-11	Yes	No	AGCGTGGTCTTTCGACGGACACCTAGTTGGTACAAGAATAACGTAATTAAATCTGGCGGACAGAATCACG	70	76.5	383
06_28072215_28072215_I	6	28072215	28072215	Contig000778	93-11	Yes	No	TAGTTGGATTTCACCTGTAGTATGTTGTCACGTCAACGGGGCCGGTTCCGTAAAAACTAAAAGAAAATCC	70	75.33	355
06_28241210_28241243_J	6	28241210	28241243	Contig007734	Nipponbare	Yes	No	tcactactcaccattgacccACGTACTCGCCGAGAGCTTTTGTGAATGGTGCCCcttgtacatgtaccca	70	78.84	34
06_29419194_29419194_I	6	29419194	29419194	Contig000849	93-11	Yes	No	ggcttacacttctaccTATGGTCATATGCAGGCTAATTCTCAAGAAAGAAaagtacgcctaatacctaac	70	74.16	34
06_29515342_29515370_J	6	29515342	29515370	Contig012391	Nipponbare	Yes	No	gaagaactctatgtgagccaTGAAGAAGTTGGTGTAATTCTTTTGTAAAcgtgagcagtgcaatcatga	69	73.7	29
06_29515374_29515465_J	6	29515374	29515465	Contig012391	Nipponbare	Yes	No	ATTAAGTGTTCTGTGGATTAACAGAAATGTAATCAGTAACCATGGGCCATggatgacctctacataagcc	70	74.16	92
06_29571654_29571692_J	6	29571654	29571692	Contig009956	Nipponbare	Yes	No	agaaactattggattcctgACTCCTGAGGTTTATTCCTCTAGTTACTGATCAAATAAAtcgcactagtgg	70	73.57	39
06_29575101_29575270_J	6	29575101	29575270	Contig009956	Nipponbare	Yes	No	ATTCTGCCTCCTGACAACATAATTCTTTGTCAGTGAACCAGTTGCCACAGTTTTCCCCAAactcggatac	70	75.91	170
06_29904728_29904728_I	6	29904728	29904728	Contig000168	93-11	Yes	Yes	ccacttgatcgtcttcaTCAACACGCACCGTGTGTGATCTGGCCACTGTACTGCTCCCTACAATCCATAA	70	78.26	197	gtaagtcttgtccacatcgtactaa	ggttatagcctcatcgattacc	197
06_30006574_30006617_J	6	30006574	30006617	Contig012282	Nipponbare	Yes	No	ccacacgatcACAGTCTAACGATCCAGATCACACTGATACTGTAGGCTGTAGCCataaattgtgcttagt	70	75.91	44
06_30157408_30157439_J	6	30157408	30157439	Contig000001	Nipponbare	Yes	No	aaatgggacggagcagtaaCATGTGCTTTTTTTTCCCTGTCAAAGTTAGCGccaacagatcagttattgt	70	74.74	32
06_30236161_30236161_I	6	30236161	30236161	Contig000001	93-11	Yes	No	gttccagtgaaaccgtgtaAAATCGGCTAGTGCATTTTGCACCTTCAACAGCGGTAatcacatcagtggc	70	77.09	37
06_30292254_30292300_J	6	30292254	30292300	Contig000001	Nipponbare	Yes	No	ggagctgtaccttTCTTCTGAGATCACGTATGCGGTATGCATGCGTTGATATTGATTGATtattgtagag	70	74.74	47
06_30304899_30305044_J	6	30304899	30305044	Contig000001	Nipponbare	Yes	No	cccagtgaGCAGTGACAAGATGCTAAAGCTGTTCATGGAGTAGAAACGAGATGGTATGATTCAGAGAGGC	70	77.09	146
06_30330516_30330559_J	6	30330516	30330559	Contig000001	Nipponbare	Yes	No	agcttttgaatgggccttTAACAGGTCCTGACGTTCAGTCATTAGGCCTTATTTGCTTTTACatctgttc	70	74.74	44
06_30399611_30399611_I	6	30399611	30399611	Contig000001	93-11	Yes	No	ctgttccgactccgacGCCAAACCGGATCTGAGGTACCATCAAAATTTATTgctacttccaagtccgttc	70	77.67	35
07_127337_127337_I	7	127337	127337	Contig002381	93-11	Yes	No	accacagtactggacctcgCCGTGTCCCTGTCTCTGTGTTTGTCTGAATAAgatggtgagaagccgttgt	70	78.84	32
07_154574_154574_I	7	154574	154574	Contig005895	93-11	Yes	Yes	GTGGCGCTTCCTGGGATGGTGACAATCTGGTGGAGACGTGGGACGGAGTGAGGAGAGGTATGCACAGAGA	70	81.77	164	ctcatgagcgaaaccctagc	caagcctgtcctggactctc	164
07_810747_810776_J	7	810747	810776	Contig040239	Nipponbare	Yes	No	agaggcattgtcaccttggtGTCAATGATTTGCCCCCCTTTCATATGAACaattagttaatgatttaacg	70	73.57	30
07_4228683_4228683_I	7	4228683	4228683	Contig003484	93-11	Yes	No	TCTGGGACGGAGGGAGTCTATACCTAAACTTTGCAACTTTTCGAGCTATCAACTTGCTCTCTCCATTCGA	70	76.5	283
07_4424665_4424665_I	7	4424665	4424665	Contig005691	93-11	Yes	No	cgaggtaagTCTAAGGCGGAGGAGGTGGTTGGGTGGAGGATGCGGATGATGTGGTCGTCGCAGCCGTCGA	70	82.94	112
07_5212413_5212413_I	7	5212413	5212413	Contig039420	93-11	Yes	No	ACCTCACCTATCATTGTTGGTCGTTGTTCAGCTGTGATGAGAATGCTGGTATAACGCCATCATGCATGGC	70	77.09	112
07_5225322_5225350_J	7	5225322	5225350	Contig004822	Nipponbare	Yes	No	gtaatttgaagccgggtaaaACGCCGTTTTCCTTGGTGCTTAATTAGTTtagccttgctttgctgaatt	69	74.29	29
07_5969111_5969206_J	7	5969111	5969206	Contig008826	Nipponbare	Yes	No	GATGATGACCATGCCGGCAGTAGGAGGGCAAGAAGGTGCCCAGTGCGACTCGCTAGAGTTGGacgatgcg	70	82.36	96
07_6905370_6905370_I	7	6905370	6905370	Contig001702	93-11	Yes	No	atcagtccttacaagtcacAACTCTTCAGTGCAGTACTGCAGTATGTGGCagtgacaacgcattgtatt	69	75.48	31
07_7047501_7047501_I	7	7047501	7047501	Contig004681	93-11	Yes	No	AGATAGGACAAAACAGGCAGGGCATTCATCAGTATTTAGGTGAGAGCTGAGAATATTTATTGGAGCAGGC	70	75.33	122
07_7174465_7174465_I	7	7174465	7174465	Contig002783	93-11	Yes	Yes	atgcccgctaattgctattAGTGCTTTCCATTTTCTATGTATATGCAAACGCCCAGCGATGGTATTTCCA	70	74.74	157	ccgtgcatactcaaaacacg	cggttagtgccaaacctcac	157
07_7222835_7222888_J	7	7222835	7222888	Contig001863	Nipponbare	Yes	No	gagagaacagtacgaAGGAAGAACAACACCACACGACGAATTAAGATCAACTGCAGTTACACGACAGGTg	70	76.5	54
07_8667353_8667385_J	7	8667353	8667385	Contig012051	Nipponbare	Yes	No	gctcttctgctatgaattgCAAGCTAATTTCCTTGAGCCAGATTCATACAAActatagatgtgatgggaa	70	73.57	33
07_8896772_8896832_J	7	8896772	8896832	Contig000908	Nipponbare	Yes	No	CCCTGGTTATTGGGAATAGCCGTACTAGCTAGGATGGATAGCTCTAGTGGAAACatgatggagtgctcta	70	77.09	61
07_9040236_9040303_J	7	9040236	9040303	Contig004366	Nipponbare	Yes	No	gctaagagcgaggccatcctTTCATGCTAGGCATGATTTGGATTCAAACAGGTGAATTCAATGAAATTAG	70	74.74	68
07_10065244_10065437_J	7	10065244	10065437	Contig000962	Nipponbare	Yes	No	gttgcGTCACATGCATAGGAAAATACATGGATATGAAGTCCTCTATATGACAGCTTTGCTGATTTAGATC	70	73.57	194
07_10168718_10168718_I	7	10168718	10168718	Contig002796	93-11	Yes	No	agcttgtcctgagacatccaTACAGGACCCATGTCAATGGTGCGAGCTCATCAGAGTTGTCCGCTTCTCT	70	78.84	50
07_10257516_10257516_I	7	10257516	10257516	Contig002065	93-11	Yes	No	ccttccattttttgcagaagATGATGTTACCTACGTGAGCACATTGTGCTAGCTCCTTAtggtccttgga	70	75.91	39
07_11075062_11075141_J	7	11075062	11075141	Contig000087	Nipponbare	Yes	No	CGATCTAAGTTCGTCAGGAATTTTATCGCCTGTCAATTCCTAGATTCAGCACGACAGAAGGGACACGGGG	70	77.67	80
07_11362975_11362975_I	7	11362975	11362975	Contig005234	93-11	Yes	No	tcaCCAGGTGACACGACACTACTTTGGCCCCCCAACCGCTAGGGAGCTTCCCAGCGtcaggaggagcagt	70	82.94	53
07_11362978_11362978_I	7	11362978	11362978	Contig005234	93-11	Yes	Yes	ttcccagcgtcagGAGGAGCAGTCCTTCTACAGCCACATCGCCACCATTTTGCATAGCACTGAAAGCATA	70	78.84	101	acggtgttgctgcctctagt	ggcaacaccagataggcaat	160
07_13099998_13099998_I	7	13099998	13099998	Contig001155	93-11	Yes	No	cacaagataatttacacaCAGAAAACAGATGGGTAGAGTACCTGAAAAGTTaccacgttgctctgtgatg	70	74.16	33
07_13266193_13266255_J	7	13266193	13266255	Contig008036	Nipponbare	Yes	No	GCAGCTTAGGAAACTGATATAAACACCCTGAGTGAACAAGCTAACAACACTATGCAACGGatagtcggac	70	75.91	63
07_13266262_13266348_J	7	13266262	13266348	Contig008036	Nipponbare	Yes	No	gcaacggatagtcGGACACATGACCACCGGATTGAGATACTAAATCAGAGATGACACAGTGCTGTGACAC	70	77.67	87
07_14511032_14511077_J	7	14511032	14511077	Contig002811	Nipponbare	Yes	No	gggtgggtgtgaatttTCGGGGGTGAGTAAAAAAAGGAGAGAGACCAGGGATCACCGTATGGccggtagc	70	80.01	46
07_15068283_15068345_J	7	15068283	15068345	Contig000489	Nipponbare	Yes	No	AAAAGTAGAGTGGGGATTAGAGGGATATATTAAAGGTTATGGCTCGTTTTCTTTtacatatgccaccag	69	73.1	63
07_15449724_15449755_J	7	15449724	15449755	Contig001967	Nipponbare	Yes	No	actgtattgttccaattctTGGTTTTTGACTGAGTACGTGTGTACGCGTAGtactcttacctcgcctaat	70	74.74	32
07_15998818_15998876_J	7	15998818	15998876	Contig001098	Nipponbare	Yes	No	gcgcacactAACACCAATCTAGTTTGGTGAAACACCATGCATCGAAATCGACATCATGGTGTTACATGgc	70	76.5	59
07_15998881_15998912_J	7	15998881	15998912	Contig001098	Nipponbare	Yes	No	catggtgttacatggcatCATCCCACCATTTGCTATGGTAAAACGGTACTcaggaacgtgttttttagcc	70	75.91	32
07_15998941_15998970_J	7	15998941	15998970	Contig001098	Nipponbare	Yes	No	tgttttttagccaaccaagaTATTGTGCCTGTGTGCCAAACTTTCACATTcaagagtgcacttctagagt	70	74.16	30
07_16317327_16317327_I	7	16317327	16317327	Contig000024	93-11	Yes	No	ctgtgttTCTAAAAAAAGTTGACACTAATCTACTAGGCTGAGTTGGTTTGTATGGttcccaacttccact	70	73.57	48
07_16440900_16440945_J	7	16440900	16440945	Contig000042	Nipponbare	Yes	No	cgattccatgtcaattctaaAAGGCACCAGAATTGTTTCAATTGCAGTTCTCCAGCTTGAATTGGGtagt	70	74.16	46
07_16610567_16610567_I	7	16610567	16610567	Contig001228	93-11	Yes	No	agcGGCCTCTACCTCTCTCCGCTCCCGAAGAAGTAGAACAGATCACCCCGagtgcccaagtcgacacgta	70	81.77	47
07_16772288_16772288_I	7	16772288	16772288	Contig006525	93-11	Yes	No	TGCAGGCCCCACGAGTAGATGGATACTTTTCCTAGTTGATGATTGCATGAATTTGTAATTTtgcagtgtg	70	74.74	62
07_17492097_17492097_I	7	17492097	17492097	Contig001388	93-11	Yes	No	ccctagtacgagatgggTAATGAGAGAAATAGATCCAAGTTGATAAAGAGAGATtaattgagcacgtgag	70	74.16	37
07_17650754_17650838_J	7	17650754	17650838	Contig005749	Nipponbare	Yes	No	gtgctcttatagcagcaccGTATATATGGCTCTGGGACTTGATAGGCGTTAGCGTTCCATCAAACGGGCT	70	78.26	85
07_18372593_18372622_J	7	18372593	18372622	Contig006717	Nipponbare	Yes	No	tctctactctacccagactaAACTGTCCGTGGGGAACAACAGCAACATAGcctacgctaatgcggcgggg	70	80.01	30
07_18528730_18528856_J	7	18528730	18528856	Contig001513	Nipponbare	Yes	Yes	tttggattagcaagggagggCCCAGTGGATGGACAAACTCACGTGTCCACAGCGGTAAGTCATTTGTCAT	70	78.26	127	tcaaaacccaagtgctcaga	gccgcctaccaaactttcta	127
07_18664895_18664895_I	7	18664895	18664895	Contig012403	93-11	Yes	No	gctacatattagtcaccggATTACCCCTTTTCGTGTGGCAACTAACCTTGCTagctagctggattattgc	70	76.5	33
07_18790488_18790488_I	7	18790488	18790488	Contig001496	93-11	Yes	No	gggtttacaggtgaaattgaGTATATTGTGGTTGTCAACCTGCTTATCGatgggatggaaatcggtaag	69	74.89	29
07_18812916_18812916_I	7	18812916	18812916	Contig003760	93-11	Yes	No	tggactgtgcactctgCTAGTTTATTTGGGCCAGAACTAGTACCAAGATTCagtttgctgagttactagg	70	75.91	35
07_19606173_19606208_J	7	19606173	19606208	Contig002231	Nipponbare	Yes	No	acaactagcatgatcgtCGAGAGCTCTTTATATGCTGGAACACTCTATGATCTctcgctccaaacttctc	70	75.91	36
07_20203414_20203470_J	7	20203414	20203470	Contig001502	Nipponbare	Yes	No	aacgacaacgtgcatttatcTTCCCGTTAATTAGTTCGTTCTCCAGGACCAGGAACCTTCCCTTCAAGGC	70	77.09	57
07_20203505_20203544_J	7	20203505	20203544	Contig001502	Nipponbare	Yes	No	cacatccggaaaattcACACGGACAAATGCTGACGTCGACGTACGTAAGGTCACTGtacccagtcatacg	70	78.26	40
07_20333774_20334076_J	7	20333774	20334076	Contig004124	Nipponbare	Yes	No	AGAGAGCCATGAAGCAACAGGAAGTTTGGACATTATCTGAGTTCCAACCTACGGCTTCGGAACCCTTCCC	70	78.26	303
07_20396905_20396953_J	7	20396905	20396953	Contig005753	Nipponbare	Yes	No	aaagtgatacaccgaacaaTCGGAAACTTAATTAGGAATTCAGTGCAACACCGATGAGTAACAGTGTTag	70	73.57	49
07_20520527_20520527_I	7	20520527	20520527	Contig000032	93-11	Yes	No	caggtgctcgtgatttGTTGTGTGTGCTTTGTATGAATCATTTTCACCCCCTCTCTTTTGCAACTCACCC	70	76.5	61
07_21219720_21219782_J	7	21219720	21219782	Contig008994	Nipponbare	Yes	No	ccattaATTGTCCTCACGAGTGTCTGTCCACGAAGAATGATTTGGTACCTCAGCAACAGTGCCTCAACCg	70	77.67	63
07_21228942_21229156_J	7	21228942	21229156	Contig008994	Nipponbare	Yes	Yes	CTCTCTCTCCCTTACCAACTATTGCCAGCTAATCAACAGGTACGAGGCCCACATTACACGGCCCAatctg	70	78.84	215	acatgtgcacaaccaccagt	ttctcgagctgctgctgtaa	335
07_21410952_21410985_J	7	21410952	21410985	Contig009412	Nipponbare	Yes	No	tttcctcttcctccttcCGACTAGTGTCGTAGGCGGCGCATCACCAGGCCTctccatcgtgcgttgtcga	70	81.77	34
07_21666484_21666484_I	7	21666484	21666484	Contig000178	93-11	Yes	No	ctgtagagtaacctttttgAAGTTGATGCTGACTTGCCGAGTTTGCAATTTAATGagcatggaccgctgc	70	75.91	36
07_21908247_21908280_J	7	21908247	21908280	Contig007307	Nipponbare	Yes	No	cattactggattaccctgacCTTCAGGGCTTCAGGCTCCAGGCATACCAATCTCgatccccctgacgcga	70	80.6	34
07_21997743_21997743_I	7	21997743	21997743	Contig011544	93-11	Yes	No	GGAGGTGTACACTGGCGACCCAATATCAATCTAGAATCAGTTGCGAGATTGATCCAAAGAAAGGTTTCTG	70	75.91	210
07_22099769_22099769_I	7	22099769	22099769	Contig010263	93-11	Yes	No	agtgcaattcatggggtGTGTATACAGCTATGTGTATGCACGTGTCTTGgtgtatcggttgacattcaa	69	75.48	32
07_22841466_22841466_I	7	22841466	22841466	Contig000286	93-11	Yes	No	cccctgccacacagcgTGAGATGTTTGAGCAATTTGCTTCCTTGAATAAGCATCAGCTgccttctgttgg	70	78.26	42
07_23440063_23440063_I	7	23440063	23440063	Contig006708	93-11	Yes	No	cagatTTATCGGGTGGGCTTCAATACGGGCTGCGTGGGCTGCTGATGCTTCACCGAGATtattaggaaaa	70	78.26	54
07_23749617_23749695_J	7	23749617	23749695	Contig004571	Nipponbare	Yes	No	tgggctgttaggatgtgtTGGACCACCAAATCCGATGGTAAGAAGACCAATGAAGGTGACATTTTAACAG	70	75.91	79
07_23756872_23756872_I	7	23756872	23756872	Contig004571	93-11	Yes	No	tgttgtatcctgctttgtGCTTGCATCTCAATGTCTACTATTAAATATCTGGGGTTTAAGTAatgccac	69	73.1	44
07_24215848_24215897_J	7	24215848	24215897	Contig001226	Nipponbare	Yes	No	atcagctTAGACAGCCCTCGAACCAGAGGAGACGCAGTGATGCACGTACCTGGCATAccagctgttcttt	70	79.43	50
07_24338018_24338073_J	7	24338018	24338073	Contig000884	Nipponbare	Yes	No	aagcaaacaagaggtggcagTTACAGTCTCGGTAACATGGAAAGTCAAATGCAAGTAAATACTTCATCCA	70	74.16	56
07_24757400_24757449_J	7	24757400	24757449	Contig002633	Nipponbare	Yes	No	cagtaCCGTGCCGTGTTTCAGTTCTAAAAACCTACTGGGAAATTGGACTCACTGTatcaattcttgccag	70	75.91	50
07_25206925_25206925_I	7	25206925	25206925	Contig004099	93-11	Yes	No	GCGAGGCCGTGAAGAAGGTATATGTTTCTTTCCCTAACTATCTGCACCAGTATCATTGTTCATTCGgtat	70	75.33	101
07_25207170_25207170_I	7	25207170	25207170	Contig004099	93-11	Yes	No	attagccatttgggaagcAACTAACAACTCCTGCACATCATTGCTCTTTGCATTTTGTTTCTATTTGTCC	70	73.57	75
07_26310865_26310865_I	7	26310865	26310865	Contig000003	93-11	Yes	No	CCATCTCTTTTTCTAGGCAATGTTCAACGGAGTACACTTATCTTTTCCGATTCATGtatccatggaggag	70	74.74	58
07_26392318_26392420_J	7	26392318	26392420	Contig000003	Nipponbare	Yes	Yes	CCACGGATCAGATGTGATGTGTTGCAGTGTTCCATAAAAATCAATTACTCCTAGCATACAGGCATacagc	70	75.33	103	gaggagttgggaaactgtgg	ggggcgagtgtgagatagat	103
07_26878829_26878859_J	7	26878829	26878859	Contig002535	Nipponbare	Yes	No	gtgcttcacttcctcacaaGGCTCTCTGTACAACGTGTTATCTTCACCGAgacattcatcatattctgt	69	75.48	31
07_27106511_27106511_I	7	27106511	27106511	Contig002664	93-11	Yes	No	cggtccaccctctcctaATAACGACACCAAAACAAGGGACTTCAATTTATCTACTAaggagataaatttc	70	74.16	39
07_28648214_28648299_J	7	28648214	28648299	Contig000621	Nipponbare	Yes	No	cccacgcggtaactgaTCAGTGATCCTTCTTCAATTCGCCTTAATTTCATTAGTTACCTGCTGCTTATGC	70	75.91	86
07_28694274_28694320_J	7	28694274	28694320	Contig006058	Nipponbare	Yes	No	agcaacccaaatttagactcTCAATGCCGTGCTTTCACATGCGTGTCCCTGTCTCGGTCATTGCATAgtc	70	77.67	47
07_29006860_29006899_J	7	29006860	29006899	Contig000109	Nipponbare	Yes	No	caccgtgtgctttgCTATCGTCTCGCGTCGCGCTCGCCTGCAATAATACGGCAGccagatcgagatggtt	70	81.19	40
07_29110847_29110847_I	7	29110847	29110847	Contig000960	93-11	Yes	No	AGAAAACGGCGTCTTCTTGTTGTGTTGTTACTCCCATCTCCATGGCGTTGCAGTTGGACTACCGGTGATG	70	78.26	352
07_29456280_29456280_I	7	29456280	29456280	Contig008200	93-11	Yes	No	taccacagaaGCATTAAAACACCGACGGGCAATAAGGACGATGACAAGCGGGAGGTCGATCGGGAGATTT	70	78.26	129
08_130288_130426_J	8	130288	130426	Contig007038	Nipponbare	Yes	Yes	CTCCAGCCTGCCTGAAACTGCTTTGTACATCAGAGGCGAAGGGTTGGATTATTTATTAATCGTACGTGAC	70	76.5	139	tccttcgtgagctgtacgtg	atatcagctgggtgctctgc	139
08_262064_262146_J	8	262064	262146	Contig002010	Nipponbare	Yes	No	TTGGGCCGGAACGGCCGTAAGTGGTCTGGGCACAGGCTTTGATGCATCTCTTTTgtccttgttgttctta	70	78.84	83
08_277713_277713_I	8	277713	277713	Contig002010	93-11	Yes	No	tggtgagggctgaattTGTGCAATGTAGGGCCAATCCATGAAATACCTACTAGGTGGTGAGGGCTGAATT	70	77.09	125
08_336407_336441_J	8	336407	336441	Contig000347	Nipponbare	Yes	No	agccaagaactaatccagctGTTGTCGTTAGATCGTGATACCGATCAACGACAACtcaaagtggtgtccg	70	77.09	35
08_392765_392765_I	8	392765	392765	Contig021409	93-11	Yes	No	ctgcttgtTGGATCATTTTCCTGTATTGTCCTGCTCCTTTCAGATATATGCCTTTTCAAGACACCCTTCC	70	75.33	67
08_678255_678287_J	8	678255	678287	Contig012462	Nipponbare	Yes	No	tgaaggtagtaaaccaaagCACCTTAGATCAGGCGTGTTTTGATAGGGCAAGccaaatctcatccatac	69	75.48	33
08_2015117_2015146_J	8	2015117	2015146	Contig000068	Nipponbare	Yes	No	ttgataaatcggatagggaGCACGACTTGAGGGATACGACTTTGACTTGgcaccagaggacgcattgga	69	77.86	30
08_2329388_2329388_I	8	2329388	2329388	Contig003140	93-11	Yes	No	ggttttctcctatcttgctGTCGTCACTCTTGCTACTCGATGTGAGATCTAGCTgggtgatataactgat	70	75.91	35
08_2462384_2462384_I	8	2462384	2462384	Contig007240	93-11	Yes	No	aaacaaacagagaatgtaCTCCTCCCTTGCCTCTTGGCGCCCTTTTTGTTCATATAcaacaggaaattac	70	74.74	38
08_2472855_2472855_I	8	2472855	2472855	Contig008774	93-11	Yes	No	CATCTGTGCCTTACATATGTCGCTGGGTATTAAGATGGAGAGAAAGAATGCacagagaggctcaaaacgc	70	76.5	57
08_2958754_2958754_I	8	2958754	2958754	Contig041998	93-11	Yes	No	atactaacgatcacggcccAATTTCCGAAATCCACCCACCTCGTCATGGCCCatcaacgcacgtcgaagc	70	80.01	33
08_4029241_4029241_I	8	4029241	4029241	Contig000703	93-11	Yes	Yes	caaggaacagcctaaTCCCTCTGGCTCATTGTAATGGTTGATACTAGAGGTGCCATTGTTAGGGCTTGTC	70	77.09	117	caaaggacgtggtagcatga	cgtaaagcaaagtgaggcatt	117
08_4481405_4481405_I	8	4481405	4481405	Contig003557	93-11	Yes	No	ggccttcaacatcgaggactACACTGATTCTTTCATGATCCGTGTTAGCCATGAAAGTGatgaactgcct	70	76.5	39
08_4885911_4885948_J	8	4885911	4885948	Contig001549	Nipponbare	Yes	No	tttgccggcaatcacctCACCGGTGAGATCACATGATGATCGAACCGCACGCGCTccaggccgggtcgat	70	82.36	38
08_5703464_5703464_I	8	5703464	5703464	Contig008718	93-11	Yes	No	acttggggacttgcagttaGCACCAGTTTGGTGTACTCTCTACTGCTATGAAAATCATGTGAAATCTAAG	70	74.74	68
08_7667998_7668028_J	8	7667998	7668028	Contig001956	Nipponbare	Yes	No	tatccctacagctcaagcagTTAGTTTCCATCGTTCACAGTCACACTAATCagaaccggggattcatcgt	70	76.5	31
08_7691995_7691995_I	8	7691995	7691995	Contig004673	93-11	Yes	No	CATGAGCTGCTCATCTATGCTTTGCGCAATCTGCTTGTCTCCTCAAACACATCTACTAGTAAAGAAGGGC	70	76.5	194
08_7917734_7917734_I	8	7917734	7917734	Contig005201	93-11	Yes	No	cttggcatgcgagaaagtttTGATCTCCAATCCGCCCACGAAACCCTATTGCTTACCccatcgctacctt	70	78.26	37
08_8187704_8187704_I	8	8187704	8187704	Contig001251	93-11	Yes	No	catctgttctggccatgctGGCTCGACAAATGTGGAGACTACTATCCCAGCAGGATTCACTTTgtgctca	70	78.26	44
08_9763512_9763512_I	8	9763512	9763512	Contig003154	93-11	Yes	No	GGAAGCTAATTACTCGAGACAGAGAGCGCCAACCTAGAGTTTTCTTGGGCTTGCCTTCCCCTCAAACtag	70	78.26	137
08_10431062_10431062_I	8	10431062	10431062	Contig012031	93-11	Yes	No	GGGGGCTCTTAGTGCAGTTTGGGCTGGTTTGGTTCAGCGGTTTGAGCCCAAAACCGTGAAGCtatatata	70	78.26	94
08_10772023_10772104_J	8	10772023	10772104	Contig016312	Nipponbare	Yes	Yes	CATTTGCAAGAAAACCCTTCATCATGTTGGTAACTTTTAGATGGCCCAAATCACGCTAAGGtttgtgcac	70	74.74	82	gttgcccttttgtccatgtt	acttggtgaggcagcacac	82
08_11373556_11373556_I	8	11373556	11373556	Contig004730	93-11	Yes	No	ttaaaaaaCATGTAACTCTACACTCCTCCCTCATCACCTGTCCTTTGCTCcctcttcctcacgcccatct	70	77.09	42
08_13487989_13488018_J	8	13487989	13488018	Contig007931	Nipponbare	Yes	No	aagaatatcggcactgctcTCAGAGCAAATGGGCTTAACCTTCCAAATTttgctggttttgcgggccag	69	77.26	30
08_15021667_15021667_I	8	15021667	15021667	Contig000209	93-11	Yes	No	agggaggaatcatcggGTGACAGAATAGCGACTTTACCCTATAGTCGACACCGTGTCgcactgagtgaat	70	78.26	41
08_15578604_15578678_J	8	15578604	15578678	Contig000137	Nipponbare	Yes	No	ccttcgggAGATATGAGCACATAACTTGGGTGTATGTACTATGTAGGACAGTTTTTTTGGTACCATGGCC	70	75.91	75
08_15858464_15858464_I	8	15858464	15858464	Contig004176	93-11	Yes	No	agtagggatcaatttatgttGGAACACGCGCGGGGAGCAGAGGATGACAATTAATATAAcacatatatat	70	73.57	39
08_16568879_16568921_J	8	16568879	16568921	Contig003368	Nipponbare	Yes	No	tctagggaaaagACTCCAGTGGAGGATTTACATACTAGAGGAAGCCACTGAAAGGagcaactctaacaag	70	75.91	43
08_16988560_16988560_I	8	16988560	16988560	Contig005626	93-11	Yes	Yes	GTAGTATCCAATTAGTACTAGCAATAGACTGATACCCCCTCGATGATCTGGtggaccttgttctatgatg	70	75.33	124	tctctgaaaccttggcgaat	aatgttagcagcggaattgg	124
08_17251716_17251748_J	8	17251716	17251748	Contig006306	Nipponbare	Yes	No	gaaccagaaagaagacctctCAACCCTTCTGCCAAGGGTTTCATTATTTCCTTgggcaagcactctgc	68	77.44	33
08_17256115_17256148_J	8	17256115	17256148	Contig006306	Nipponbare	Yes	No	tttcacctcaccaaacttgACGTTATACCTTTGGTTCGATCGAAAATGTATTGatcacccataaaggagc	70	74.16	34
08_18240309_18240462_J	8	18240309	18240462	Contig004793	Nipponbare	Yes	No	ccttagagaGTAGAGACACTCAAACTATAAACCCTCCTGCCAAATGTTATAGTGGTCGATCTCCCCAACC	70	76.5	154
08_18279515_18279515_I	8	18279515	18279515	Contig010621	93-11	Yes	No	ccatggataaaggtacaatGAAGGTTTCCCACACCGCGATTACTATACATAATATCTCTggagggcatgg	70	75.91	40
08_18538558_18538558_I	8	18538558	18538558	Contig001370	93-11	Yes	No	aagtactttcatacagtatcTGTTTATATCTGCCATGTTTAGTGCCAAAACGCGTGTGGTGTGATGGCCT	70	74.74	59
08_18890670_18890722_J	8	18890670	18890722	Contig000116	Nipponbare	Yes	No	tccatactACCATAACACCATCCATAACTCGCAGCCTAGCACCCACTGTTCACCAGGCCCTatagagcat	70	78.26	53
08_19433780_19433780_I	8	19433780	19433780	Contig005226	93-11	Yes	No	cacccACTGGCTACTCCTGTCACCGGTAGTGAAAGGGAGAGATGATGGAGGAGAGCAGAGGAGATAAGAT	70	79.43	80
08_19665544_19665544_I	8	19665544	19665544	Contig002292	93-11	Yes	No	CCTGACATTGGGTGGTATTCTTCCATGTTCCAGTTGTCACCACCTTACAAAAttagaatactttgcatac	70	74.16	53
08_19674236_19674272_J	8	19674236	19674272	Contig002292	Nipponbare	Yes	No	cttgtggtgtccatCTCTGTTCTGGTGCATGTGCCAAGCAAGCTATTGCTAatgatctgtcatgttggtg	70	77.09	37
08_19963349_19963409_J	8	19963349	19963409	Contig021139	Nipponbare	Yes	No	aggaggaaagaccttttcgCTTCAGATAACTCTCACAGGACGCGGCAGCTGATCATGTACAGTACAGCCT	70	78.26	61
08_19989038_19989038_I	8	19989038	19989038	Contig016478	93-11	Yes	No	agaaaacgaagtgataaaaCATGTAAGCCAGGGTCAGGGAGGCGCTTCTATAGGGTATAGGCTTCCCTTC	70	77.09	54
08_20508420_20508650_J	8	20508420	20508650	Contig000140	Nipponbare	Yes	No	gcCGGGGAGCCACGCTAGTGATCAGATTCTAATATCTCCGGAAAGTTTTATACGACATAAGGAGGATCGG	70	77.67	231
08_20508655_20508698_J	8	20508655	20508698	Contig000140	Nipponbare	Yes	No	atttggtAAGCTTAAATATTTGTTGTCGACTTCTCTTTGACCGTGTTGTAAggaggtacacatggttgtg	70	73.57	44
08_20722260_20722260_I	8	20722260	20722260	Contig004478	93-11	Yes	No	GCCCATAAATGGCAAGGTGAAAGTAACAACTATTACCTCTTGGCACCAGCCATGGtcagtcagggtttcc	70	77.67	84
08_20939974_20940003_J	8	20939974	20940003	Contig001134	Nipponbare	Yes	No	accgtggcatagctgatgtgGCGGCATCATAACATTGACATTGCCACAGCaggccaaaagattgactttt	70	77.09	30
08_22610848_22610848_I	8	22610848	22610848	Contig004503	93-11	Yes	No	gcgatcgcgacaggctGCACCCTTCTGTTCGCAGTTTTGGAAGCTTTGatggctcaccttggcaccac	68	81.06	32
08_22708579_22708659_J	8	22708579	22708659	Contig016665	Nipponbare	Yes	Yes	AGGGGATCGCGTCTGCTTTGGCGCGCGCGAGTGGTGAAACTTTTTACGGGATATGACGGGCGATACGATA	70	80.6	81	ccctacagcgttgcacacta	tcgcattattgtccacttggt	81
08_22871294_22871294_I	8	22871294	22871294	Contig001325	93-11	Yes	No	atggtcatgagatgcttagTAGGCTCTCAGGGCATGTTACAATAACACCATCTACTTACTATGCGATGTG	70	75.33	66
08_24784199_24784199_I	8	24784199	24784199	Contig004643	93-11	Yes	No	tgttgttctgtgttcttctTGTGTATTCGTTGTTATGTGTTCGTTGCTCTtcagctgggcaaacccctcc	70	76.5	31
08_24857684_24857684_I	8	24857684	24857684	Contig007501	93-11	Yes	No	aaacatatcACAATGTAAGTGACGGCCCAACAAAAATTCAGTCCTCGTCAACATTTCatcagacggccgc	70	75.91	48
08_26043529_26043529_I	8	26043529	26043529	Contig001904	93-11	Yes	No	tactttacagtccttttccAGTCATCGATCCCCTCCTTCCCAGCGCGGAGCGCGccgccttgcttccgct	70	82.36	35
08_26612382_26612382_I	8	26612382	26612382	Contig011366	93-11	Yes	No	tgcacagggtcactctgAATAGCTTCCCAAGCAGCAATTATTTGCGCATTCATACTGTCCACTGattctg	70	76.5	47
08_26858558_26858586_J	8	26858558	26858586	Contig003913	Nipponbare	Yes	No	tctcagccagttaattcagaTTCCACTAAGATGAAATCAGAGACCAGGTccagcatggagggtgcctct	69	77.26	29
08_27177992_27177992_I	8	27177992	27177992	Contig001285	93-11	Yes	No	gggattgggtaattgggtTATGAAGAGGAAGTGGAAAGTTTCTTGGGCTTAGAGAGATGGtcatgaccca	70	76.5	42
08_27475499_27475499_I	8	27475499	27475499	Contig001582	93-11	Yes	No	cccacaacacACAGAGGGAGCAATCCTTTATGAATCGGGCCTTAACGCGTGCTTTAAGACCacagtccat	70	78.26	51
08_27834054_27834054_I	8	27834054	27834054	Contig001570	93-11	Yes	Yes	GTGGGGGGAGGGGAGATGTAAAGGTAAAGGGTAAAGGTTTTTCACTTTTGAGCCGAGCAACACTAGTGGG	70	78.26	99	tattgggattgatggggaaa	ctgcagcaagttagcaagacc	99
08_27951572_27951609_J	8	27951572	27951609	Contig002154	Nipponbare	Yes	No	tctgatgtggcatctgtcaGTGTGTCGTTCTTCGGCGCTATACCCTCGTGGATGGCAgccacaaacccat	70	80.01	38
09_92349_92349_I	9	92349	92349	Contig002039	93-11	Yes	No	tctcagatcagagttaggtTGGTCGAGCTGTATTATGTGCTACTTTCGGATGCTTGCCATACAGTATGTC	70	75.91	73
09_92370_92370_I	9	92370	92370	Contig002039	93-11	Yes	No	aacaggggaaaacacaAGTAACCACAAAAGCAGAGGTAAGAATTCAAAACAACCAAGGGTATAAATGAC	69	73.1	67
09_926808_926841_J	9	926808	926841	Contig000910	Nipponbare	Yes	No	cactgccaaagatgaGAGACACATGGCCCGGCTTCTGGTGTTCCGCTATggtgatgaccgctaggctgc	69	81.42	34
09_1278220_1278314_J	9	1278220	1278314	Contig006437	Nipponbare	Yes	Yes	ctacacatacgcagGTATGAGGGTAAGGACAACAATAGAAGTATACATCCTACAAGCAAAAACATGGAAC	70	74.16	95	gttcgcaacaaagacccact	caatctcttctcccccttcc	95
09_3002239_3002290_J	9	3002239	3002290	Contig007529	Nipponbare	Yes	No	cttatttggggTCATCTCGGAATCTGGCACCAATTAGGGTTCCTAGCCAGCACTGAAGGGGGGttttgtt	70	78.26	52
09_3693929_3693929_I	9	3693929	3693929	Contig002504	93-11	Yes	No	TCAGTGTCAATGGCTCCTTTCATCCTACAAATTCAATGTTGCGGGTTTTCCAGAAACAGAAGCTTACTTG	70	74.74	220
09_4589562_4589593_J	9	4589562	4589593	Contig021269	Nipponbare	Yes	No	agaactagctaaatggaGAGAAGTACTAACTTTGATATATATCGATATCcgggagagagaacgcgcgcg	69	75.48	32
09_5348114_5348169_J	9	5348114	5348169	Contig001151	Nipponbare	Yes	No	ctccctggcaatgTCGGCTAGTAGGAATCTTTGTTGCTAAAACTGCACTCAGACAGTTTGGGTGAAGCCc	70	78.26	56
09_5348758_5348758_I	9	5348758	5348758	Contig001151	93-11	Yes	No	gtgagacccccatttatttTTTTACCCCCGTGTTGGTTGGGACCTAAACGACCGTTCtttagtttcgcgc	70	77.67	38
09_5617134_5617134_I	9	5617134	5617134	Contig003418	93-11	Yes	No	tggcaaccgagcccacaccGCCATACAAATATATGGGAAAAGTAGCAATTAGCAAAGTATATttacatgg	70	74.74	43
09_6163676_6164030_J	9	6163676	6164030	Contig000633	Nipponbare	Yes	No	TCCTGTCCAGCTAAAAGATCGGCTTGCATTTTCTCGGGTAACAAGCAAACTAAGCACTCTAGGCACGACC	70	77.67	355
09_6333580_6333642_J	9	6333580	6333642	Contig007345	Nipponbare	Yes	No	TATGGGACAAAAGAACAGCCGCTCAGGGCAAAAAAATTGCCATTCAAGTTTAAAATCATttaccatgtc	69	73.1	63
09_6333648_6333821_J	9	6333648	6333821	Contig007345	Nipponbare	Yes	Yes	CATGTCATGTCATGCTAGCAGTAGGTGCTCTGCCGCGAGTGCCGACGATGAGTCCATCATAGTGAAttac	70	78.84	451	aggaggttaggccaccattt	tgcgatttcgacaatttcag	451
09_7327305_7327305_I	9	7327305	7327305	Contig003389	93-11	Yes	No	agacaaaattgacatATAGTACGTAGCTCAGAATTAATTACGGAGTACCTtgcatctcggggtttcctgc	70	74.74	35
09_7774999_7774999_I	9	7774999	7774999	Contig010376	93-11	Yes	No	atgctcatcagtTGGTCATACTGCATCAATTGTTTATTACATCCGTGCATCGTTAAAATCTGATCGCAGG	70	74.16	159
09_8634277_8634685_J	9	8634277	8634685	Contig000089	Nipponbare	Yes	No	CGAGCCACTACCTTTAATTGGGCACACGACCAGCATTGACACTGAAAACATATAAGCAACAGACAGACAC	70	76.5	409
09_9169948_9169983_J	9	9169948	9169983	Contig000188	Nipponbare	Yes	No	tggtatatatcaaccatacCCTATGTCCATAAAATAGCAGTCAGACATAACCCGCcgataaaccgcatac	70	74.74	36
09_9724512_9724512_I	9	9724512	9724512	Contig003271	93-11	Yes	No	CCCCACCTGGAAGGTGAGTTAATTCGGATTAATTCGACAAGCTTTCTCCCCCTCCTCTCCACATCACACA	70	78.26	106
09_9726758_9726959_J	9	9726758	9726959	Contig003271	Nipponbare	Yes	No	CGTTCTTCAGGATAACTGAACTTCCCAACGAAATGTGCTGCTTGCGAAGCCTTGAGTATTTGGATCTCTC	70	76.5	202
09_10065711_10065711_I	9	10065711	10065711	Contig000270	93-11	Yes	Yes	acgctagtctcatgacccaACCTTTGAAGACCTAGAGACCAGCGTCGTCATCAACAATGGAAGTCGTTGT	70	77.67	168	cccaagtgccacaatcatta	agaaagtgcctcgtcaagga	168
09_10097997_10098031_J	9	10097997	10098031	Contig000270	Nipponbare	Yes	No	ccctatgtgtatatattcttAGTATGTAAACAAGCGTACTTATGCATGCTACAACgtcgagacgtgtgag	70	74.16	35
09_11764724_11764724_I	9	11764724	11764724	Contig000965	93-11	Yes	No	atattcagatttcagagattGTTTAGCCAGTTGTTCCTTATCCGTCTTACAGTAACCTACTCTGCATAC	69	73.1	52
09_11776220_11776319_J	9	11776220	11776319	Contig012234	Nipponbare	Yes	No	agctgctggagatggggAAAACAACGGAGCAAAGACACCTCAACTTGAGGAGAAGGCGAGAAAGGTAGGT	70	78.84	100
09_12153072_12153109_J	9	12153072	12153109	Contig001938	Nipponbare	Yes	No	gggaccatgacgtattgacATGTTTATTCAACCCTTTCTGGATAACAGCCATCGGACagtgacctattgc	70	76.5	38
09_12423835_12423835_I	9	12423835	12423835	Contig001238	93-11	Yes	No	aacggatcgagtgatCAGCGTGTAAAAATCTGTTGCCTCTTGTTCGTTGACagctaaagtggtggcgagg	70	77.67	36
09_12480685_12480718_J	9	12480685	12480718	Contig001238	Nipponbare	Yes	No	gagcagctgtttggccaggTCCTACATGCTCTTTGGACCTGTCTGGACTACTCtggagagctcatggtat	70	79.43	34
09_13590560_13590560_I	9	13590560	13590560	Contig006778	93-11	Yes	Yes	gctaagcgagcaataaaggGGCAGGAGATCGATCAGGGATAACCACGTGTGCTCCTCTGATTAACCAATG	70	78.26	110	gaccacgcttcggatcttt	gcccagaccaacaaggataa	265
09_14615034_14615034_I	9	14615034	14615034	Contig003346	93-11	Yes	No	cctACCCGCAGAGTAAGGCGATCCACCCATCCCATGCCGGCACATAGATGagtgacgcccatgagcaaga	70	81.77	47
09_14878529_14878529_I	9	14878529	14878529	Contig017280	93-11	Yes	No	GTAAGCAAACCGCTGTATTAACAGCCTTTCAAAAAGGGAAAAGCATTACTGTATAACTCAAGTGCAACTc	70	73.57	121
09_15221874_15221906_J	9	15221874	15221906	Contig001986	Nipponbare	Yes	No	ataaatacaaccgcctatgTCAGCGACATTGGGCTATGCTATCAGCTTAATGttttcaccgttagtttc	69	74.29	33
09_15226309_15226383_J	9	15226309	15226383	Contig001986	Nipponbare	Yes	No	gcagcttcaatagcgtagaaTTGCACAATCGTCTTAGCAACTTTACATCTCCCTTCTTCCAAATTGCAAA	70	74.16	75
09_15256787_15256941_J	9	15256787	15256941	Contig001775	Nipponbare	Yes	No - too repetitive to design primers	GTGTGGCGAGGAGAGGGATTGAAAAGGGTGATTATAATCTGATTGGTAGGATTCATACAATAggagtgac	70	75.33	155
09_15324961_15324961_I	9	15324961	15324961	Contig000215	93-11	Yes	No	tcgcctctacagttacacaACTACTGCCTCATATCGTCTCCAAGGCTGCATCCTACCTCCTCACCTTCAT	70	78.26	68
09_15335055_15335055_I	9	15335055	15335055	Contig000215	93-11	Yes	No	ggaaacctggcagaaacaAAGAACATATATGAACCCAGCGCCTAAATCCCCACTTGTAAATAAACAagag	70	74.74	48
09_15987471_15987784_J	9	15987471	15987784	Contig002166	Nipponbare	Yes	No	agcaccgaccaTAATGCTGCTCTTGTGAGGGGGAGTCCAGGTCCAATAGAGGAATAGGTGAAGTGCTAAT	70	78.26	314
09_15999173_15999173_I	9	15999173	15999173	Contig002166	93-11	Yes	No	tgcccttttcttttaagcGAAATACCTCTCCAAACTGAAGATCTTTAATGGAGTgagttgtagtgaatgc	70	73.57	36
09_16001318_16001358_J	9	16001318	16001358	Contig002166	Nipponbare	Yes	No	ggaacctttagtgtAGGTGATCCAGCCCAGGACTCGGTTGATAAGAATTGGCTGTattccaattactcgc	70	77.09	41
09_16355523_16355611_J	9	16355523	16355611	Contig004999	Nipponbare	Yes	No	agtggacttgttctcgcttcGTTTCATCTGCCGTCATCGTCTGCCACTAGATCAGGCAGGCTCCGCTGCG	70	81.19	89
09_16647610_16647610_I	9	16647610	16647610	Contig018088	93-11	Yes	No	gaggcccatgaaattagcttATTTTTTCCCGTGAATTCCATGAAATTAGCCCATGGAATTAGCTtcctaa	70	73.57	44
09_16689260_16689260_I	9	16689260	16689260	Contig020797	93-11	Yes	No	tgacataggagtcactgtacGAAGCTTCCACTGGCTATGCTTCGGATCAACCAaaatccagacgagaaca	70	77.09	33
09_16793083_16793192_J	9	16793083	16793192	Contig001905	Nipponbare	Yes	No	agaaggagaggtcggctgaGCCATCGATGGAGGTGAGGAATGAGAGCGACAAGGTGCGGTGGGGTGAGCC	70	82.94	110	CCGAATCGGCGAGTATAAGA	GAGCAACGGAGAGTTGTCGT	110
09_17012573_17012573_I	9	17012573	17012573	Contig004019	93-11	Yes	No	aaaaaattttccacagcATGTGCCTCTCAAAAGCAATTTCCCATTTCCAATGGagcttatctacactcac	70	73.57	36
09_18301494_18301494_I	9	18301494	18301494	Contig000857	93-11	Yes	No	ATTTTTGTACTGTGATTAATTTTCCCAGCCTTGTTCGCCGACGAGGGGTCAGAGAAGCCATCGCGGTTGG	70	78.26	116
09_18593031_18593096_J	9	18593031	18593096	Contig041320	Nipponbare	Yes	No	ctagaacgagagcttgcTTAGCCGACCCGAGACGGCGATGCGGCTTGCCGATGGTTTGGTTTACCGCTTT	70	81.19	66
09_18709379_18709379_I	9	18709379	18709379	Contig000693	93-11	Yes	No	GAAGAAGAGGAAACCATGGCAAAAAAGAGATCAGAAGAACCAGCAGAAACAAAGAGAGCAAGCAAGAAAA	70	74.16	92
09_18924118_18924154_J	9	18924118	18924154	Contig011552	Nipponbare	Yes	No	agtgccgagagatTTTGTACAACGTTGGTAGCCGTAGTGTGCTGTTATAAatatatatgcatgcaaaagg	70	74.16	37
09_19227721_19227721_I	9	19227721	19227721	Contig004906	93-11	Yes	No	cagctcaaccaccgcgatctAGGACAGCATCAACCAACGGTGTTCACTGAATCACTGTCCTAAACtccta	70	78.26	45
09_19680003_19680003_I	9	19680003	19680003	Contig004502	93-11	Yes	No	catcggagagacttgttggtAGATCCACTGTACTCCACTATGTTTAGCCTTAGTGATAtggctatgaggt	70	75.91	38
09_20087276_20087276_I	9	20087276	20087276	Contig006279	93-11	Yes	No	attcgaagaaggcgagggcaGGGCGGTGTCCTTGAGTTCCATCTGGGGATCaacctcgatggtgcggaag	70	81.77	31
09_20202540_20202577_J	9	20202540	20202577	Contig004946	Nipponbare	Yes	No	atcgccggtgaatCGGCGATCGATCATGGCTCTGCGATTTCTGCATGCATTcaagtgtcgcaggcgaatt	70	79.43	38
09_20832317_20832317_I	9	20832317	20832317	Contig000279	93-11	Yes	No	gatggagtaatgatccaatTGGAGGTAGCCAGGGAGATGCGTCCATGTCGGCAATtaacaaagggggatt	70	77.67	36
09_20981932_20981979_J	9	20981932	20981979	Contig003735	Nipponbare	Yes	No	aaggaaaaagggggaAATTTTCTATACAACTAGAGCATTGGTACCAGTACCACCCAAAAGGGAagaacac	70	74.74	48
09_21498205_21498234_J	9	21498205	21498234	Contig002808	Nipponbare	Yes	No	taccggctttcgtggcggtaATTGTGATAACCGACAAAACCGCCTAGCAAacggtgttcgcctggcaagt	70	79.43	30
09_22011675_22011675_I	9	22011675	22011675	Contig003073	93-11	Yes	Yes	tatcctTCGACCACATTATAATTCCGGATTTCCTTTCTGTATCTGAACTGCGTTATCATCCAATGCGAGG	70	74.74	131	tgcacgttacatgcttgttg	cgtagcggaataagggaatg	131
09_22174477_22174510_J	9	22174477	22174510	Contig004450	Nipponbare	Yes	No	gttattgatggtatgagtcaATTAGCATCAGTTCACAGCCTCCATGTAACAATGattaccagtggttgct	70	74.16	34
10_385488_385488_I	10	385488	385488	Contig001344	93-11	Yes	No	tgggactgtacgtttccacGCACCGAGGGTGCATGGTCTGAGGCATAGGgtctccaatctcaattctag	69	79.64	30
10_454731_454762_J	10	454731	454762	Contig009315	Nipponbare	Yes	No	gaaggagagtcgatacccccACTATCGTTGGAATGCTGAGATGGATATTGAGgctcgtccagaactccat	70	78.26	32
10_793657_793657_I	10	793657	793657	Contig006959	93-11	Yes	No	ATAATTTAACTTTGGATGGCATTCTGGCTAGCTGTTGGCCGCTGGTCTGCTGCTTCTGCGTTTGGCTTTG	70	77.67	188
10_964655_964655_I	10	964655	964655	Contig004963	93-11	Yes	No	ctgcatctggagtacatGTATACGCCAATCAGAATCAGCCCAAAAGCCTACGATTAACTTATATCGAATC	70	74.74	137
10_1006071_1006071_I	10	1006071	1006071	Contig002301	93-11	Yes	No	TGCTGTAAAATGGGCAACCCCATAACCTCCCTGCCAATGTGTGCTTAAAATAAAAACAGGGCCTTCGGTG	70	77.09	224
10_3014190_3014247_J	10	3014190	3014247	Contig006297	Nipponbare	Yes	No	tcagcaatgaaccttacttaTTCTTCTCCCAAACAGTTCGACTGTAGGGGAATATATATTTCACTGGTAC	70	73.57	58
10_3016620_3016620_I	10	3016620	3016620	Contig006297	93-11	Yes	No	gaaatattttttTTCCACAAGATGGCAACCTTTTTGTCAACTGATTGATGcacattcaccaaggtggcca	70	73.57	38
10_3448478_3448478_I	10	3448478	3448478	Contig004990	93-11	Yes	No	gcacagtgtcctgtactcctGTTAGCTGTTGTGAAATATAGAAACATCTCTTGACACAtgtaacattcaa	70	73.57	38
10_3783987_3784095_J	10	3783987	3784095	Contig007053	Nipponbare	Yes	Yes	aagTTGGATTAATTGACAGGGGTTAAGCATGCTATTATACCGATCGACACATACACGCTCCACCATTGAC	70	75.33	109	cattcactccacaaatttcacc	gcttcgggtgttcatacctc	109
10_3807568_3807605_J	10	3807568	3807605	Contig007145	Nipponbare	Yes	No	gcagatcgatctacgggtTGATGAATACTTGGATCGAATCTTCGCACATGCTCACTttccattttcatgg	70	75.91	38
10_3858843_3858843_I	10	3858843	3858843	Contig006943	93-11	Yes	No	tggggagctggacatggaAGGCTAAGGCTCGGTCAAATAGCACCTTCCAGATGagatttcccaataggtt	70	78.26	35
10_3947706_3947744_J	10	3947706	3947744	Contig002495	Nipponbare	Yes	No	atctgcaacgtacgtTGGCACGCATCGGTGCATGCATCTGAGCATATATATACGtgtacggagagccaga	70	78.26	39
10_4271459_4271459_I	10	4271459	4271459	Contig002304	93-11	Yes	No	TTATACGAGCGCAAGCGTGAGGGCGAACGTACTCGCAGGACCACACATGCCAGCctcttagtggttggaa	70	80.6	93
10_4291519_4291519_I	10	4291519	4291519	Contig002304	93-11	Yes	No	tgagcatcctgtcttcaCAAAACCCATGCACACAACAGTGGGCATGAACCGCATGATATTCAccatcaag	70	77.09	45
10_5785628_5785628_I	10	5785628	5785628	Contig011189	93-11	Yes	Yes	ATGTTCCTAATCAGTCAATTAGTAGGAGTACAAAATTGAGCATTGGTCTGAACCTGGGTCTCTGAATCAG	70	74.16	105	cgctgcattcagtcacattt	gaccaaggttcacaccaaga	105
10_7209213_7209213_I	10	7209213	7209213	Contig000249	93-11	Yes	No	agtcaccaaaaatatagttaGTTCTTGATAGGAAATGTAGAGTTGCACTGGctttagctgggtaccaaag	70	73.57	31
10_7552968_7552968_I	10	7552968	7552968	Contig028672	93-11	Yes	No	taaaaatttcatgttaTGATTAGCACGGATCCCGAAATAGCTGAACGATGGATAGCATTGGAGCCTGGGC	70	75.33	72
10_8492537_8492577_J	10	8492537	8492577	Contig008688	Nipponbare	Yes	No	caatgtccaagctccaaattCTTGAGCTAGAATTCAATGCACGAGGAATGGAACGACAAAAggagttacc	70	75.33	41
10_9844521_9844577_J	10	9844521	9844577	Contig002445	Nipponbare	Yes	No	actTAGCTGTAATTTTTCTCGTGTGATTGTACTCTACCTTCTATAAGGTAGCAAAAACGGatggctaac	69	73.1	57
10_10023885_10023885_I	10	10023885	10023885	Contig007962	93-11	Yes	No	aattgaaacccattggtcaAGCTTCTGTTCTTCTAGCTCTCTGATCCTCAaagacctgaaattcacctgc	70	75.33	31
10_10874367_10874367_I	10	10874367	10874367	Contig005148	93-11	Yes	No	gcttggaaatgacaAATTGGCAGTACGGTGAATTGAACTATAGCAAGACCatgcgagttttttcctttcc	70	74.74	36
10_11303134_11303335_J	10	11303134	11303335	Contig007161	Nipponbare	Yes	Yes	GGTCCACTGTGTGTGTAAAGTGTAAACCGTACTTTCTTAAGGAGACCAAAGGTAAAGACGGCTATCATGG	70	75.91	202	aactacaggcgggaatgaaa	tgctagaatatggccttggtaa	202
10_12273095_12273095_I	10	12273095	12273095	Contig005457	93-11	Yes	No	CAAGTGAACAGCTACTACCATTGTCCACTGAAACGACGCCGAGAACAGCAGAATTACCCCGCGATAACAG	70	78.26	378
10_13614161_13614192_J	10	13614161	13614192	Contig001286	Nipponbare	Yes	No	gagccgatggtgaaagggTGTGGTAGGCAATTCACCTGCTGAATTGGACAgattcggggattttcaattc	70	77.67	32
10_14189742_14189742_I	10	14189742	14189742	Contig012052	93-11	Yes	No	TTACTCGACACTGATGGGTTATGTTCCCACTAAGTGCTCAAGCGAGCTGGTGGGTGGAaacccttgttag	70	78.26	111
10_14192126_14192126_I	10	14192126	14192126	Contig012052	93-11	Yes	No	gtccaacctCATGGAAACTTAATTTCCTCCGTGTTATTCATGTGTTTTTATCTcggtcgaccattcgccc	70	75.91	44
10_14211335_14211335_I	10	14211335	14211335	Contig002185	93-11	Yes	No	GAGTGATGTTTTATCTCAGATCGTAATAATGACGATAAATGTTAGGCTACTAGACCCATCTTAGGAAGGC	70	73.57	197
10_14212004_14212004_I	10	14212004	14212004	Contig002185	93-11	Yes	Yes	aggctggaaatgatgctgCCTGTTAGATGCGGAATCGATGGTGATATGGAGCGGACGTTCATTTGGCGTA	70	78.26	385	attggaccgatcaacagagg	tggggcttccagtacttgtc	385
10_14218296_14218358_J	10	14218296	14218358	Contig002185	Nipponbare	Yes	No	gtacatatgcaaaatagaatATGCCTCCATAGGCTTGTGTCTCACATGGAGACTGAAAAAAGGGCTAAAT	70	73.57	63
10_14229954_14229954_I	10	14229954	14229954	Contig002185	93-11	Yes	No	ATGGGCCCATAAAATGGCGAATAGCCCATACTACCCCAACCCGTTGTGAAGCACAAGCACCTTACCACTT	70	78.26	257
10_14955590_14955653_J	10	14955590	14955653	Contig004000	Nipponbare	Yes	No	tcgaagctgcatgTTGCCTCTTCCTTAATATAAAACGGTGTACCACGAAACTTACTTTAGCTTGCGTTTC	70	74.74	64
10_15590011_15590011_I	10	15590011	15590011	Contig008221	93-11	Yes	No	tctcttttgTGCTATGGAAAGTCATCTTCTCTATAGGGTCTGTACTGTACTGTGtagtcttgtaagctgc	70	74.74	45
10_16119461_16119461_I	10	16119461	16119461	Contig001792	93-11	Yes	No	TCGGTTGAAACTGTGGATCGAGTCGGCAATCATCATTGTTGCTTGCCCACCGTGGATGTGTCAAAAGCTG	70	78.26	324
10_16668125_16668166_J	10	16668125	16668166	Contig007537	Nipponbare	Yes	No	gaaggaaccaggaaaaacttGGGTTCGGCCTGCTAGTCCAACCACGATCTGAACCAACAAAAtagggaaa	70	77.09	42
10_16947955_16947992_J	10	16947955	16947992	Contig010011	Nipponbare	Yes	No	aggtgaagctagccgccacgAACACACCGCGTGGGTTGTACGTAATTTTATGGTGTTTggcataccagtt	70	78.26	38
10_17310618_17310829_J	10	17310618	17310829	Contig005344	Nipponbare	Yes	Yes	GGATCATGAAACCTGCCAAACGATGTTACATTATACTCTGTGAAAGGAAGCAATGCAaaacgtgaacgcg	70	75.33	212	cggacaatcaaagatggaca	tgtgtttttagggtggcaga	212
10_17564965_17564965_I	10	17564965	17564965	Contig001771	93-11	Yes	No	ATTCTGTCAGGTTAATGTTTTGGGTCAGCGACTCCGTTTTTACACACAATAAAGTATAACTTCCGGcctc	70	74.74	100
10_17564969_17564969_I	10	17564969	17564969	Contig001771	93-11	Yes	No	cgtactTCGTGCAAAGTGAATAGCAAAAAAGGTGCATAAATTGTTCGTGTagtttttccacatgcaaggc	70	74.16	44
10_17616317_17616317_I	10	17616317	17616317	Contig012923	93-11	Yes	No	ctagctgtgatcctgagGTGCGTCGGTACGTAGGTCAGGTGAAACCGGCAGAGgcatctgatcgggcaaa	70	81.19	36
10_18355133_18355133_I	10	18355133	18355133	Contig000631	93-11	Yes	No	CATACGGTTACGCCAAACATAATGAGCAGACCTAGTTTTCTAACAACCATAAGCTTGAGGGGATCCGAGG	70	76.5	124
10_18748286_18748286_I	10	18748286	18748286	Contig000266	93-11	Yes	No	agccacattatacatTTTGCACCAGTACCTGATTGCTAGCTACGATCCTACGGGTGTAAATTTTAAAGCC	70	74.74	66
10_19438685_19438721_J	10	19438685	19438721	Contig001501	Nipponbare	Yes	No	gtactccactatttgaAAACTAAGCGTGTGGTCCAGTTGATCCTTCTGGATGAatcgaggacaaaaggcc	70	76.5	37
10_19876098_19876098_I	10	19876098	19876098	Contig002316	93-11	Yes	No	gacaACGCAATGCAAAGATTGACAACTGAGGAGTTGCCACAGAATATCCCACAACACGTGGATCGTGGGG	70	78.26	95
10_19881918_19881918_I	10	19881918	19881918	Contig002316	93-11	Yes	Yes	GGTCAAACAAAGTCAAACATTCTTCAGCTCTCAGAAACACAATGGAAGAGCATAATAAccaaggtgatgg	70	74.16	109	aggatcggccaactagtcaa	tcaactacccatccctcgtc	109
10_20044180_20044180_I	10	20044180	20044180	Contig005622	93-11	Yes	No	actgaagtgacagaTGACACTGGAATCTTTGCGGTGCAGCGCACAAGTGAttgacttgtcgtgtcatgcc	70	78.26	36
10_20370935_20371031_J	10	20370935	20371031	Contig000999	Nipponbare	Yes	No	acaagcttaacattgtcggATCTAATGCCTAGAGGCTTGTAGCCGTCCAACCTGGTTGGTCTGGTGGCAA	70	78.26	97
10_20759423_20759486_J	10	20759423	20759486	Contig006780	Nipponbare	Yes	No	gTTGTCGCTGACTTAGGGGCCATAGGTGGTAAAGGGCCACTGATCAGTGAATTTGTTGGATTCACtcatc	70	77.67	64
10_21135923_21135959_J	10	21135923	21135959	Contig003086	Nipponbare	Yes	No	aggttgttcagatattatcAGAATCAGCAGCTTCCCTGTTCAGTAAGACTGATTATctgtcaggttttcc	70	74.16	37
10_22261398_22261398_I	10	22261398	22261398	Contig008733	93-11	Yes	No	ccctcacatggcactgtctACCGAACAACTTGTGCAACTTGCTCTAGTAATTatcaaagccagaaaagac	70	75.91	33
11_1666288_1666288_I	11	1666288	1666288	Contig000752	93-11	Yes	No	ccggtcaactaaaaacgttgCTAGTCACTTGGATTTCACAGTGGTGCTAGCTCCGTGCAGCCATACGTGA	70	78.26	101
11_2443277_2443277_I	11	2443277	2443277	Contig002117	93-11	Yes	No	GGAGCAGTGCAATACAGTTAGGGGGAGCTTCTTCACCGTTCACAAGGTGACACAACGTCACAaccaaatc	70	78.26	73
11_2513524_2513524_I	11	2513524	2513524	Contig003618	93-11	Yes	No	tgatgccagttacatgtatGTTAGTGTAAGAACTTGCCTTGGATTCAGACATTCAGATGtaggaagcgag	70	74.74	40
11_2587168_2587209_J	11	2587168	2587209	Contig005949	Nipponbare	Yes	No	cgcaacgtgtctcaagcgGATAATATCAATGGAAGCTTCAAAACCAATCCTGCGACGTCActgtttctag	70	76.5	42
11_3314967_3314967_I	11	3314967	3314967	Contig004578	93-11	Yes	Yes	tttggcggtctAAAAAGACCAGTCTACAAGTGAAGTGCCCCGTGGCTTCAAGCAGTACTAGCTGTTCGTG	70	78.26	310	gacccatacggccatgtaac	taggcacccatgtgggtaat	310
11_4013911_4013953_J	11	4013911	4013953	Contig000235	Nipponbare	Yes	No	tggactgcccgcttcagAAATGGACCGACCACAGTAGTTTCTTCTTGTTCCCACTATCTTtaatgctacc	70	77.09	43
11_4072110_4072142_J	11	4072110	4072142	Contig000235	Nipponbare	Yes	No	tggcgcaggtccattgtggAGTAATGCTCATAAGATTCTGATCAACTTTTGGaagctatacaggagatt	69	74.89	33
11_4346907_4346961_J	11	4346907	4346961	Contig000986	Nipponbare	Yes	No	aacGGACCAGATAAATAATCTGTGCTACTTCACTTGTTATTGAGCCCAGACAGCGAGAgcacactgcaac	70	76.5	55
11_4543247_4543247_I	11	4543247	4543247	Contig003911	93-11	Yes	No	gtggattttgggacaataatATAATGGGCGCATTCACAAGGAAACTAACtcaaggtgctgttataggct	69	74.29	29
11_5337424_5337424_I	11	5337424	5337424	Contig003231	93-11	Yes	No	CGCCACCCGTTAATATATTCTACACTATTTTGCAGCTTCTCATTACTTCATTTGTCATGGTCAGGACTTC	70	74.16	95
11_6189068_6189100_J	11	6189068	6189100	Contig008681	Nipponbare	Yes	No	cagcaacgctatgaacacagAAGAAAAGGTCTGGCAGTTTCGGTACTCCATCCcagatgaaaaccccata	70	77.09	33
11_6189113_6189141_J	11	6189113	6189141	Contig008681	Nipponbare	Yes	No	ctccatcccagatgaaaaccCCATATATGGCCTTTATTGGTTAGATCGAgcgatgacgttgagagtgat	69	76.07	29
11_6874620_6874660_J	11	6874620	6874660	Contig005545	Nipponbare	Yes	No	aggatgcgcattttggcctGTTTTTCATTGCTTCAGCCCTAGGATAATGGAGCTGGAGCCgagccaagga	70	78.84	41
11_7524350_7524386_J	11	7524350	7524386	Contig012309	Nipponbare	Yes	No	cggtccctaatagccttttGATGCTTGGCGACCTCCAACTTGACATCTCTCCGCCCaccttagttaagaa	70	78.26	37
11_8170813_8170895_J	11	8170813	8170895	Contig002534	Nipponbare	Yes	Yes	tgcgcgattattttCGCACTATTGTATAGGTAGATTCTATTAGAGGCGACCTTACTCGCTCTTGTACATC	70	74.74	83	gagggaatcattttgcacca	gggttttcaagagcgacaaat	83
11_8794077_8794077_I	11	8794077	8794077	Contig004709	93-11	Yes	No	tgtttcagcagTTGGCACCCGCGAAGATTGGTTACTGTCTTGCGGAAAATGtcaagtttctcacttgcgc	70	77.67	40
11_8843624_8843624_I	11	8843624	8843624	Contig007327	93-11	Yes	No	tttggatgcaacacaatgcTCTAGTGAATCAAGACGAAACAGGTTTACtgaagtcatgcagacatcac	68	74.43	29
11_8845752_8845752_I	11	8845752	8845752	Contig007327	93-11	Yes	No	cagaGATGAAGGTGGTGACACAAGACAAATTAGTATTTTGTTTGTCTTGATTATAACgatgttgccaccg	70	73.57	53
11_9831182_9831182_I	11	9831182	9831182	Contig002599	93-11	Yes	No	atctgaaagtcaccattcacAGCCATGAACTGGGCAGAGTTTACCCCGCTTGGGACCATCACCAACAGAT	70	78.26	56
11_11045191_11045191_I	11	11045191	11045191	Contig002470	93-11	Yes	No	CATACACTGTTGCATGGGCTTACGTCAGGGTTTTTGTTATGCAGGAAAAGCCAGATACGATGATATAAGC	70	75.33	213
11_12612146_12612146_I	11	12612146	12612146	Contig003925	93-11	Yes	No	ttggtagcgaagcactatatGGGGCGGTTGGAAAAAAATTGGATCTGGATTcgtgcactatacggggtgg	70	77.67	31
11_13525234_13525264_J	11	13525234	13525264	Contig012802	Nipponbare	Yes	No	aggtgctctcttaatactttGTGCCACCAGTTTGCTAGGCGGGTTGCCGAAgattgaggcgtgactgaga	70	78.84	31
11_13525274_13525303_J	11	13525274	13525303	Contig012802	Nipponbare	Yes	No	gggttgccgaagattgaggcGTGACTGAGAATATTCCTAACTTAAAGAAAatccacgtcgaaatctaccg	70	75.91	30
11_13525338_13525377_J	11	13525338	13525377	Contig012802	Nipponbare	Yes	No	ctaccgagagaagacacaagGAACTAAATATATGTTGAATGGTTTCACTGTGGTAGAAAGagtaccgatt	70	73.57	40
11_13618044_13618044_I	11	13618044	13618044	Contig001674	93-11	Yes	No	atcaaggagtgtcaggtccACAAAGCTTCGCTAGGCATTCGCATCGAGCTTTGCCCAATGtccctggtga	70	79.43	41
11_14138885_14138925_J	11	14138885	14138925	Contig011640	Nipponbare	Yes	No	aagttcgcctcatctgcatAGCGATGTGGGTCTTGTTTGTGGAAATCGAGGTGAGTTATCatataggaaa	70	75.33	41
11_15298114_15298215_J	11	15298114	15298215	Contig002590	Nipponbare	Yes	No	gacgggttgcttcaaaccACAGCTCATCCACGAGAAGCTTCTATGCCGTAGTGGTTTATGATACTTAACC	70	77.09	102
11_15820542_15820596_J	11	15820542	15820596	Contig009794	Nipponbare	Yes	No	gcaatgccaaagaaaacaaACCCACAGGGCCACACCAATCCAATATTTCCATTCGAAATACGAGGAGACA	70	75.91	55
11_15897092_15897092_I	11	15897092	15897092	Contig000845	93-11	Yes	No	taactataaactcttcttGTGTTACATATCTGCAACAGTCTTTGGGACGAactgcatttcctagagggac	70	74.16	32
11_15926982_15926982_I	11	15926982	15926982	Contig003148	93-11	Yes	No	tatttccagacatatgtcaaCACACCTGAAGATATGGCGGATGCTGGCATtgtcattgacggtgaacagt	70	75.91	30
11_15926994_15926994_I	11	15926994	15926994	Contig003148	93-11	Yes	No	ctgaagaagatggcgctatcGCAATGGGCCGGCTTCATCCAAGGCGTAAGAGAAGaaagaacccattgta	70	78.26	35
11_15927021_15927021_I	11	15927021	15927021	Contig003148	93-11	Yes	No	CCGATATCTTCCTGTGTGTTGTTCTTGTTGATCTTGGTGTTCTTGCGGGTGTGTTAACACACGCTTAAAG	70	75.91	92
11_16695786_16695786_I	11	16695786	16695786	Contig006150	93-11	Yes	No	CCAGCTACTTAGGCATGACATGTGGTGACTGAGAAAGTTTCTTGCATATTAAATAtatggttcactgccg	70	74.74	57
11_16713568_16713740_J	11	16713568	16713740	Contig007942	Nipponbare	Yes	No	ctagatgacatggccaaaTTTACTGCAGGCGACAAGCTCTGCTATTAAACCTGCTCAAATAAGTCTAGCC	70	75.91	173
11_16777368_16777405_J	11	16777368	16777405	Contig013381	Nipponbare	Yes	No	cgcaagtactacatgccAAAATCCTACTACTGATCGAAAGTGCCTACCTTAAACCattgaacttggcgac	70	75.91	38
11_16843702_16843757_J	11	16843702	16843757	Contig012301	Nipponbare	Yes	No	ggaggcagggtcattgaaGAGAAAAGCGAAGGAGGTATGTTGCTATAAGTAAAAGGACGTTGGAAATATG	70	75.33	56
11_17553872_17553872_I	11	17553872	17553872	Contig002416	93-11	Yes	No	gtcagtactgcctagtgtgaCTCGCACAAGCATCTGAACAGTAGTGTAGCAAATATTGTAGGAAtagcga	70	75.91	44
11_17571057_17571085_J	11	17571057	17571085	Contig011114	Nipponbare	Yes	No	gcacgtcccttttttgagccTCGACCTTTCTTCGTATTCCATGCCAAAAtccacgccatggaaaggttt	69	77.26	29
11_17662506_17662506_I	11	17662506	17662506	Contig007704	93-11	Yes	Yes	tgttaccTTCGTCTTCATTGGCTGCCTCACCAAGAGCAACCTCGTTATCAGCATGGCCGAGCTCCAATGT	70	78.84	133	ccgagacactccctgacagt	cggagaccgtgtcaagaact	133
11_17739604_17739653_J	11	17739604	17739653	Contig007951	Nipponbare	Yes	No	attttttccccgtgcgcccgCACTTCCCCGCTTCCCCTTTTTAATCACCCTCCTCTCTCCCGGCTTACTC	70	81.19	50
11_18377513_18377513_I	11	18377513	18377513	Contig001807	93-11	Yes	No	gaactttgtcaatggcTGCAGGTGTGCTGATCTCGTCGTCTCGTCGTCTTGTTGTTTTtccatcgtcgtc	70	78.26	42
11_18377524_18377524_I	11	18377524	18377524	Contig001807	93-11	Yes	No	gctGCAACAACGATATCTTCGCTTCTCTTTGGGGTCTCCTCCTGTGACCATGAGTGatccaaaacggcaa	70	78.26	53
11_18403864_18403864_I	11	18403864	18403864	Contig001807	93-11	Yes	No	gagcaccttttgcctctttGCTAACCTCATAGAGTGATTGAACGTTTCACCTTACACCGCCACTTTgtcg	70	77.09	47
11_18808877_18808877_I	11	18808877	18808877	Contig015169	93-11	Yes	No	acacgtcgttcagtcatcgcCGAGGGATCTTCACGTACACAGTACTTCTTCCGTCCTcaaaatataagaa	70	76.5	37
11_18934999_18935101_J	11	18934999	18935101	Contig001444	Nipponbare	Yes	No	ACTGAGCAGAGTGCCACAGAGTTATGCCAGGGCTACAATGTCACAATGATAAATGATTCGTTCAAGGCac	70	76.5	103
11_19426872_19426902_J	11	19426872	19426902	Contig002256	Nipponbare	Yes	No	tgaccttgtcccttgcagcCGCTATGCAAAAGGAGAAACAGACTCCAAACcaggtcttttgcataatag	69	76.67	31
11_19791307_19791587_J	11	19791307	19791587	Contig000977	Nipponbare	Yes	Yes	gttcaaccaggcttgGACACCAGGTTTTGGGGTTGCCTTAATGCAGGTTATCAAATGTTAGAGCTGAAGG	70	77.09	281	gagaaaagcgcaaatctaggg	gcatcggtagtgacggagtt	281
11_20171097_20171125_J	11	20171097	20171125	Contig002225	Nipponbare	Yes	No	cgcgtgttgatgtgtcgctgTTTGAGTTTGACTGTGAGTCTCTGACTGCtttagaggaaggcgtttcct	69	77.86	29
11_20869650_20869757_J	11	20869650	20869757	Contig007329	Nipponbare	Yes	No	GCAAAACCGTCCGCGGAAAAAAAACGGCAGAGAAACCGTCCAGCTCGCGAACGGCTAGCacgtcccgtct	70	81.77	108
11_20940914_20941002_J	11	20940914	20941002	Contig000122	Nipponbare	Yes	No	cacaacacgaacaccccccCAATTCTCACCACATCAAACCCCAAACCCGAACAAACACATCCCTACTTAG	70	78.26	89
11_21683231_21683448_J	11	21683231	21683448	Contig001628	Nipponbare	Yes	No	TCTATATATGTATATGGCTGTCTATGCACTGTCTCATCCACCCAATGTGCTAAAAGATTTGAGCAGGGAC	70	74.74	218
11_21909329_21909329_I	11	21909329	21909329	Contig002363	93-11	Yes	No	tgctcttacctcgaTAGTCAATAGTGCAGTAAGACAGTGCCGCAAAATAGCTTGTGTGTacattttctgc	70	75.33	45
11_21909390_21909390_I	11	21909390	21909390	Contig002363	93-11	Yes	No	ttaatctaTTCATGGAGCAGCACAATGAGTCAATGATGATTGCTGATGCCATTTTGGATCCTCGACTCTG	70	74.74	109
11_22191368_22191368_I	11	22191368	22191368	Contig001973	93-11	Yes	No	tgcgcacaatctgttaattAGCGCCATCCAGTTAACAGCGGTACTTTCTTCACTCTATCAATAAAACTTC	70	74.16	82
11_22571543_22571543_I	11	22571543	22571543	Contig008472	93-11	No	Yes	ctgtaaaattattaaaaaaaGGGTACACTTCGCCACACGCTGTTACGTGGTacctctcgtgtttctcgga	70	75.33	31	cacacttgccttatggtctcg	ggatgaaagcatccgagaaa	31
11_22666967_22666967_I	11	22666967	22666967	Contig009989	93-11	Yes	No	cgttgAATGATGGGTTAGTTGGGCTGGGAGGCCCATAGGAGGATGCAGTAGTTgggctccaagggcccat	70	81.19	48
11_22669121_22669121_I	11	22669121	22669121	Contig009989	93-11	Yes	No	gctgaaactaattatctcgtCCATAGCATGGTAAATGCTTTATAGCCACTAGACACATTGACAGTTTGAC	70	73.57	96
11_23214686_23214686_I	11	23214686	23214686	Contig016549	93-11	Yes	Yes	actctgaaacgaaagactgcTTTGGCCGGGCTGATACCGAAACATGCCTCACTAACTTTTTGACAACTTA	70	75.91	228	caggaaccgaattcttgcat	tgcgctcacctaacccata	228
11_23278164_23278227_J	11	23278164	23278227	Contig023205	Nipponbare	Yes	No	AACGAGAGAAGGAAGCGCAAGAAAGAAGAAGTAGGAGAGAGAGGCTGACTCAcgggtcccacacccattt	70	78.84	64
11_23390119_23390119_I	11	23390119	23390119	Contig001360	93-11	Yes	No	ccaAGAGCTCCAAACACAAGAAGAGAAATCCCCCATTGTTGCTGAGAAGGTCGTcgagatctcatccacc	70	78.26	51
11_23532154_23532238_J	11	23532154	23532238	Contig005832	Nipponbare	Yes	No	gaagcattaagactaacattTCCAGACCTGTAATACTGTCTCATTTTATTAATGGAAATGGGGGGAGCA	69	73.1	85
11_23540867_23540902_J	11	23540867	23540902	Contig005832	Nipponbare	Yes	No	ggtgaactctgcaatcTAAACTGTTGGACCCGTCTTTTTTGAGCTATTGGAGacagtgtctatggtctac	70	75.91	36
11_23582642_23582642_I	11	23582642	23582642	Contig019038	93-11	Yes	No	aAGAAGGGAGCTGAGGTAGGTGAAGCGGAGTTAAGAGCAGTAACGCCGAGTTGTGAatgcatgcgtgtaa	70	78.26	55
11_23668238_23668275_J	11	23668238	23668275	Contig001118	Nipponbare	Yes	No	caaaacagagtcagATTCAATTTGGCCATTTACAAATTGCACTTGCAGGAGGaatgcacttctccctgac	70	75.33	38
11_24589888_24589888_I	11	24589888	24589888	Contig003228	93-11	Yes	No	GGACTGTCTTGCTACTGTTACTAGAACTGTAGCGATGACGTTCATCATGAATCCAATCTACGCTGGAAGC	70	76.5	303
11_24682405_24682405_I	11	24682405	24682405	Contig019599	93-11	Yes	No	aATTTGGGTTTGTCCTGCTTGGGTCATAGGTGTTTCAAGGGTGTTTGAAAATTTCGGCCCACCGCACCGG	70	78.26	124
11_24682543_24682543_I	11	24682543	24682543	Contig019599	93-11	Yes	No	ccactgttcctccgTATTATCAATTCTTTCAAAGTATTGTCCGTGGATGCGTTCCGATTCagattatgtc	70	74.74	46
11_25954643_25954683_J	11	25954643	25954683	Contig005362	Nipponbare	Yes	No	ttaagctcatgagttgcaagTAGAGTGCGTTTATTTCCAGTATTGGCCTCAGAGTTGCAAActcgctcct	70	75.91	41
11_26066132_26066132_I	11	26066132	26066132	Contig042691	93-11	Yes	No	acatcaggagatgtgcatgCGGCGGAGCACCTTCTTGATGGCGCCAACGCATGcaccggtcgatcgag	68	82.27	34
11_26067297_26067378_J	11	26067297	26067378	Contig006690	Nipponbare	Yes	No	cctagcacccagctaTTGTCAAATACAGTATAAATTTTGTGTCATTGCAATCGCGAGTACAGCTGCATGC	70	75.33	82
11_26625875_26625875_I	11	26625875	26625875	Contig005249	93-11	Yes	No	ggcgtaagaaggcgatccccGCGATCTGCTGTGATTGGGTTTGGGCCACTactgaggaagataaactcca	70	80.01	30
11_26761575_26761575_I	11	26761575	26761575	Contig013195	93-11	Yes	No	gaggtgaagtcgggaTGTCACGTGGCGCCATGCGATCGGGCAGGAAATCATGGATTAATTGATCCAATTA	70	78.26	219
11_28082800_28082864_J	11	28082800	28082864	Contig001896	Nipponbare	Yes	No	ttttcctgggaattaactgtTGAAAAACAATCAGTTGTCTGTTAGTACGATACAGGCAGCGGCACACAGC	70	75.33	65
11_28082873_28082918_J	11	28082873	28082918	Contig001896	Nipponbare	Yes	No - too repetitive to design primers	agattagctagcttctcctgTGTCCACCAGGTTATTATCCCACACAACAAAAAAGAAAAGCAGATAta	68	73.22	46
11_28334133_28334397_J	11	28334133	28334397	Contig001246	Nipponbare	Yes	No	TGAGGCTTTCGTTAAGTTTTACCAGAAATAAACGTGCTGTGTGGGCGGTTTGCTATCGTGCGCAGGTGCG	70	78.26	265
12_664413_664413_I	12	664413	664413	Contig000456	93-11	Yes	No	tagaataggaaatgtgagaCGTGGCAAATGATGGAATGGATGCATCGTGGCAATTTTGTAGGCGGTCACT	70	75.91	52
12_1613994_1613994_I	12	1613994	1613994	Contig000752	93-11	Yes	No	ccggtcaactaaaaacgttgCTAGTCACTTGGATTTCACAGTGGTGCTAGCTCCGTGCAGCCATACGTGA	70	78.26	101
12_2296752_2296752_I	12	2296752	2296752	Contig002015	93-11	Yes	Yes	GGTGCGGCGAAGAGTCGTAGTTCAAGCATGATAAAATGCTCAGAAGATGATAAGAAGGATGGCTTTTCTG	70	75.91	138	ttcagcggagtgatttctga	cacaccctgacttgaagctg	462
12_2336800_2336800_I	12	2336800	2336800	Contig005022	93-11	Yes	No	gacgaaattggcagttTCTCTAGCTAGCATTCTAGAACTACCTAGATACAGTACAGTTtgtttgcctgtg	70	74.74	42
12_2415154_2415190_J	12	2415154	2415190	Contig004114	Nipponbare	Yes	No	atgattatcatacagaTTAGCCGGAATCAAAACGGTTGCTACCTTACAGTTGAtcgtggagcgataagag	70	74.74	37
12_3295040_3295040_I	12	3295040	3295040	Contig003002	93-11	Yes	No	taactgatacctactgctgTGAGCTGTATTGAGGGACCCTGGGAAAACTGtcatgctgagaacctgtctg	70	77.67	31
12_3415657_3415657_I	12	3415657	3415657	Contig001037	93-11	Yes	No	ggtgcaaaacaatgaacttaCAGTTCATACTCACAAAAATGGCCAGATACCGAATGCTTagtcttgattc	70	73.57	39
12_3479325_3479396_J	12	3479325	3479396	Contig002818	Nipponbare	Yes	No	tccacgggtagacccagtcaATGGTGACGACCGACTTGCTGGAGCTGATCTGCGCCAGGATGTCGCCGTC	70	82.94	72
12_3583164_3583164_I	12	3583164	3583164	Contig003365	93-11	Yes	No	attccatgctttcctgttaaTGGATTTGGTTGATTTGGCTTCCTGAACATttagtgcggatcaaattagg	70	73.57	30
12_4840456_4840537_J	12	4840456	4840537	Contig008529	Nipponbare	Yes	No	tccatgCTTCTCAACTCACCCTCAAGAGACACCACCTCGTTTCGGACCCCTTTGAGCTTGCTGTAGCACT	70	79.43	82
12_5170909_5170909_I	12	5170909	5170909	Contig004205	93-11	Yes	Yes	aactaaGTTTTGTAGAAACTTTACGGCCCTGCTCTATACTGAATTTTACAACCTCCACCGTAGAAATAGC	70	73.57	112	ggagcgatccctgtctcttt	acgtcacacgcgtgaactta	112
12_5745762_5745795_J	12	5745762	5745795	Contig000726	Nipponbare	Yes	No	ctcttagtctcttcactctcCATAGCATTCCTTTCCCATGATGAAGAGCGAGCTtcctgttatatttatg	70	74.74	34
12_6713237_6713265_J	12	6713237	6713265	Contig003204	Nipponbare	Yes	No	tctttctcccaaatccccttTCATTTCATTCGCTAGAGCTCACACGCGGccatgcgtgatcacggtgcg	69	79.64	29
12_6871385_6871421_J	12	6871385	6871421	Contig007782	Nipponbare	Yes	No	gccatatataagtcatatCAATTCGCATCTCTAAACCGGAGTTATAGAGCTTAAAtccaccatcctagcc	70	74.16	37
12_7772856_7772856_I	12	7772856	7772856	Contig004237	93-11	Yes	No	cctggagctgtttggttgtgCATCTCATTACCTGCTATCTGGATAGGCTGTTATCGACacaaaatgacaa	70	75.91	38
12_7918135_7918167_J	12	7918135	7918167	Contig001297	Nipponbare	Yes	No	ttcgatcaaagctctgcctTTTATCCTTTCTGAACTTTGGATGCTCTGAGCAtttacagttgcctcaaaa	70	74.16	33
12_8747990_8748054_J	12	8747990	8748054	Contig000308	Nipponbare	Yes	No	gctGAGAACTACTCACTTTAATCTCTCGTGGTATTACCTGCAGTTACAAAGTGCATTTACATTCGGGGtg	70	75.33	65
12_8943132_8943132_I	12	8943132	8943132	Contig008170	93-11	Yes	No	ggaataGTCTTACCACTGGGCCTCCCTAGTGATGTTTTAACACCATATCGGGCtggttacaatctctgag	70	77.09	47
12_9209509_9209934_J	12	9209509	9209934	Contig003644	Nipponbare	Yes	No	GAAGTTCTGACTGACTTTGTCAATGGCAGTATGCAGCAAGAGTTTCTTTCCGAGCACAATTGGTCGCTCC	70	77.09	426
12_9361141_9361141_I	12	9361141	9361141	Contig011992	93-11	Yes	No	agcagagacgcaccagataaACTATTGGTGTTAACTATTGGTGTTACGTATGgctttatgaactgaac	68	73.83	32
12_10727381_10727381_I	12	10727381	10727381	Contig006838	93-11	Yes	No	ctagcTAGCATATACTCCATGTATGCAGCTGCTGGATGACAGACATTCAGGAGTAGCtgtttgaggagag	70	77.09	52
12_12938401_12938519_J	12	12938401	12938519	Contig000225	Nipponbare	Yes	Yes	TGTGCGAGGGGTTTTGCCGATCAGCCGGCCAGCACGTGCATGCATGGTTCTCGaatctacgacactgcat	70	81.19	119	aattttcagtgtggcgcaat	gatctgagtccctcccatcc	119
12_13266396_13266444_J	12	13266396	13266444	Contig001195	Nipponbare	Yes	No	ctgaaacctgaaactgcacTCATTTACCAAAAATCACCTGCCTAAAGCCAGCTATGATCGACCTGCACtt	70	75.91	49
12_13472185_13472250_J	12	13472185	13472250	Contig002391	Nipponbare	Yes	No	TTCAAGCTGTTGAACCAGGCCTTATGCCCAAGGCCATCCTGCCAACCACAAGCTCactaggttatgtttt	70	77.67	66
12_14062088_14062088_I	12	14062088	14062088	Contig007565	93-11	Yes	No	GCCGGCAAAAAATTACACATCAAGTAGGCATATACCACACGATGAACCTTAATTATTAACTGTGCAGGCG	70	74.74	192
12_14498650_14498650_I	12	14498650	14498650	Contig014429	93-11	Yes	No	TACGGAAATAAACACGTATCACAGGGTTGGAATGCAAGACCGATTGTTTGGTGCAGTGCGGAAGCACGGG	70	78.26	153
12_14601035_14601068_J	12	14601035	14601068	Contig009933	Nipponbare	Yes	No	agatactagaaagtacgCTTCGCTGATAGCTGTCACTTGTATAGGCTCATCggaaagtgataacgcacag	70	75.91	34
12_14605018_14605018_I	12	14605018	14605018	Contig009933	93-11	No	Yes	gaaaaattggaggggctgaaATCCGTCAAATTTTGGAGATAACCGATATgacagatggattctcaaggc	69	74.89	29	tatgggctgccatagttcct	ttgtgaccaaccgaattgaa	29
12_14746410_14746465_J	12	14746410	14746465	Contig008084	Nipponbare	Yes	Yes	ggaTTGACAGAGTTGTGTGTATTCCATGTTTGAAATTGAATATTCGGCACTTGGTAGAAtctgatgatgc	70	73.57	56	ctatattcggcctggagtcct	gtcggcccatcagtatgtg	56
12_14834740_14834776_J	12	14834740	14834776	Contig005420	Nipponbare	Yes	No	tgattcctaggaaaggtcagTTGAGATCGTGTGTTCTAGCCTCAGGCCGGCCCATTAcgtgttggatgtg	70	78.84	37
12_15774781_15774833_J	12	15774781	15774833	Contig010892	Nipponbare	Yes	No	cccgccgtATTTCAGCGGGAACTATTTACCGTGCTATACCTTCTGTTTGTAGTGACTATGTacatgcccg	70	77.67	53
12_16318301_16318348_J	12	16318301	16318348	Contig007606	Nipponbare	Yes	No	cagggaaaacttgaagtACTTTCTCTCCTTCATACCGAACGTTATGACATGACCTCATAGCCAGTatccg	70	75.91	48
12_17076037_17076037_I	12	17076037	17076037	Contig000440	93-11	Yes	No	ccatctgtatgtgTATGCTATAGCTCCAACCTCCTAGCTACACGGCGGCATGCATAGGAAGATGCATGAc	70	78.26	56
12_17611571_17611602_J	12	17611571	17611602	Contig007056	Nipponbare	Yes	No	agactgagacatttatgccTTAAGACCATTCTGTCTGTTTTCTAGAACTCCtgtctcatcagttccctga	70	74.74	32
12_17753461_17753511_J	12	17753461	17753511	Contig002814	Nipponbare	Yes	No	cgaggtgaggtgattctTTCGTTCAAATTCAATGTTAATGTTTTCCTCTTTCTTTCTCCTTTTCTTCCc	69	73.1	51
12_18666144_18666175_J	12	18666144	18666175	Contig002307	Nipponbare	Yes	No	ccacccccctcccccccaTCATCTCAAGGACCTTTGGAGGAGAAGCGTCAaagcagtcagcgatcacctt	70	81.77	32
12_18671155_18671155_I	12	18671155	18671155	Contig002307	93-11	Yes	No	agtgaattgagagcaatttaACTGGACATCATGCTCCCCGCTAGGCTTATTacacttgggccccaaaaaa	70	75.91	31
12_19927309_19927348_J	12	19927309	19927348	Contig003425	Nipponbare	Yes	No	ttggttgtgctctttttcaGTTCCGAGAGTTCTCGGTGGTCGTGTGTCGTGAAGCGTCAggtcccattgt	70	78.84	40
12_21006861_21006985_J	12	21006861	21006985	Contig014639	Nipponbare	Yes	No - could not design conserved primers	cggtcgaactaggaagatagGAAATGATCCTGAAATTAACTTGCGATGAACTACAAAAGCGTCCCCTATG	70	75.33	125
12_21139243_21139243_I	12	21139243	21139243	Contig002121	93-11	Yes	No	cgcagtgacaaaacaaacaATCCTGTTATTCCTGCAAAAATTAGGCGAACTCagtacccatttagttggt	70	74.16	33
12_21797559_21797604_J	12	21797559	21797604	Contig011684	Nipponbare	Yes	No	gtgttgagactacgtatAAGAGAACGATATGCATCTTGCAGCCTCCATCGTATATCAAGTTAAcaactgc	70	74.74	46
12_22303776_22303776_I	12	22303776	22303776	Contig002614	93-11	Yes	No	ccgcaggaaccccttttcCCACAGAGAGATCCCTGAGTATGATCCGGGTTGTTCTTAAtttactgactcc	70	78.26	40
12_22303780_22303780_I	12	22303780	22303780	Contig002614	93-11	Yes	No	TATTGTTTGTTGTTTTCCCACCGTGTAGACTGGAGTACATTAATATGGCAAGTTGACCGGTTAGAATTCG	70	74.16	101
12_22845917_22846017_J	12	22845917	22846017	Contig002526	Nipponbare	Yes	No	ggtgagcattctcaaggaTGCCCGATGGCCGATGCTAAAGCCGCCGCAAGCTACTGGGCTACTGGCTGTT	70	81.77	101
12_22846223_22846277_J	12	22846223	22846277	Contig002526	Nipponbare	Yes	No	ATGCGGAGATGATGGCGCTAGGTACCGAGGCATCGCGGGCATGAGTTTAACTCTTgatttcccagaaaat	70	78.26	55
12_22848207_22848207_I	12	22848207	22848207	Contig003594	93-11	Yes	No	cggcgttctctcgtGGATTGCTAGTAACTTGTGTGATGGATGGATGAGTAGACAAGTTGCTATTGCTGGG	70	77.67	79
12_23358550_23358598_J	12	23358550	23358598	Contig004435	Nipponbare	Yes	No	agctgcttccgtcacgccgATGATAGATGCACTATTGCATTCCTTGAAATTTAACGGTTTCTCGTGTGaa	70	75.91	49
12_23359040_23359103_J	12	23359040	23359103	Contig004435	Nipponbare	Yes	No	tcactagtcacacgctTCACGCGCGCGGCTAGCTTATTAGCAAGTGAAACGTGTCTCCGTGGCCACCACA	70	80.6	64
12_23382890_23382890_I	12	23382890	23382890	Contig012779	93-11	Yes	No	accccaccccgctttataagCGAAAAAAATGGCAACCGAAACAATGATTCCGACCTGCTCCCCTTCgagt	70	78.26	46
12_23884510_23884510_I	12	23884510	23884510	Contig004076	93-11	Yes	No	ttctgaaatggaacAGTGGATAGTCTGTCTGATTGGTTAGAGTTACAATAAGAGCacagtacagttcatc	70	73.57	41
12_24467138_24467138_I	12	24467138	24467138	Contig000758	93-11	Yes	Yes	TGTATTTCTTCTCGATGCCTTTGAGTTTGGATCGGGTTGGCTTATAAGACCCTGGGACCAGCGACAGCTC	70	78.26	352	ggccaaattcacccagact	tttggtccaggacaacacag	352
12_24785815_24785815_I	12	24785815	24785815	Contig002872	93-11	Yes	No	tcggaaggagattcacAGGATTCCCGGCGAGGATTACAGAATGCGTCTCGCTGACATTGCGTTCTTgaat	70	78.26	50
12_24785827_24785827_I	12	24785827	24785827	Contig002872	93-11	Yes	No	CTTTATGTCTTTGAGCCCAATTCCGGTGACCTCGACGATCCGATGAACGCGCCATCAGGATTTCgtcact	70	78.84	68
12_24785832_24785832_I	12	24785832	24785832	Contig002872	93-11	Yes	No	cactgtaTCATCGATAACCCTGAACAGCAGGAAGTCTACACAAAGACTGACCTTAGGTACGTGGtcgcgc	70	78.26	57
12_26069942_26069979_J	12	26069942	26069979	Contig004523	Nipponbare	Yes	No	aggcacagcaccagatacctATCGCATCAACATTTCTCAGCTCTACTGTAAATCGTACaatcccattcca	70	75.91	38
12_26076969_26077062_J	12	26076969	26077062	Contig004523	Nipponbare	Yes	No	GCCCAAAACAGAAGCGGAGGCACTCGTTCCAGATCAAAAAGCGTGACACCCGCGAAATCTACACAAATGT	70	78.26	94
