# Supplementary material for: Development and evaluation of a high-throughput, low-cost genotyping platform based on oligonucleotide microarrays in rice
Source: Plant Methods. 2008 May 29;4:13. doi: 10.1186/1746-4811-4-13 (PMC2435114; doi:10.1186/1746-4811-4-13)
Supplement: Additional File 2 — SFP genotype scores for rice accessions. A score of "1" indicates presence of the allele that is complementary to the probe sequence and a score of "0" indicates absence. Missing data are indicated by a "?" character. [file 1746-4811-4-13-S2.xls]

## Sheet: Sheet1
Chr	Pos	Marker	Nipponbare	Geumbyeo	Heukgyeong	Shinrike	Shoemed	Arias	Khao_Hawm	Kotobuki_Mochi	Lemont	Basmati_217	Dom_Sofid	JC1	Pankhari_203	Dhala_Shaitta	DV85	Kasalath	Phudugey	Chau	Dee-Geo-Woo-Gen	Guan-Yin-Tsan	KDM105	9311	O_meridionalis
		Population	Temperate_Japonica	Temperate_Japonica	Temperate_Japonica	Temperate_Japonica	Temperate_Japonica	Tropical_Japonica	Tropical_Japonica	Tropical_Japonica	Tropical_Japonica	Aromatic	Aromatic	Aromatic	Aromatic	Aus	Aus	Aus	Aus	Indica	Indica	Indica	Indica	Indica	O_meridionalis
1	197526	01_197526_197526_I	0	?	0	0	0	?	0	0	0	0	?	0	0	1	1	1	1	1	?	1	0	1	1
1	296998	01_296998_296998_I	0	?	?	?	0	1	?	?	1	1	0	0	0	1	?	0	?	0	?	1	0	1	?
1	309378	01_309378_309378_I	0	0	0	?	0	?	?	1	1	?	1	0	0	?	1	0	1	1	1	1	0	1	1
1	588460	01_588460_588488_J	0	?	?	0	0	0	0	0	0	0	?	0	0	0	1	1	0	0	0	?	1	1	0
1	604219	01_604219_604219_I	0	0	0	0	?	0	0	0	1	0	0	0	0	1	?	?	?	0	0	0	?	1	1
1	604236	01_604236_604236_I	0	0	0	?	0	0	0	0	0	0	0	0	0	0	0	0	0	0	0	0	0	1	1
1	734934	01_734934_734934_I	0	1	0	0	0	0	1	0	1	1	0	0	?	?	?	1	1	0	1	1	?	1	1
1	1800550	01_1800550_1800550_I	0	?	1	0	1	1	0	?	1	1	0	0	0	1	1	1	0	1	1	0	0	1	?
1	1884619	01_1884619_1884665_J	0	0	0	0	0	1	0	0	?	?	0	0	0	0	1	?	1	1	0	0	1	1	1
1	1891636	01_1891636_1891667_J	0	0	0	0	0	1	0	0	0	0	1	0	1	0	1	1	0	1	1	?	1	1	1
1	1994755	01_1994755_1994755_I	0	0	1	0	0	1	0	0	1	1	0	0	0	0	1	1	?	1	1	1	1	1	1
1	2019406	01_2019406_2019406_I	0	0	0	?	0	0	0	0	0	0	0	0	0	0	?	1	?	0	0	0	0	1	?
1	2239946	01_2239946_2240002_J	0	0	1	0	0	1	1	1	1	0	0	0	0	1	1	?	?	1	1	1	1	1	1
1	2240327	01_2240327_2240327_I	0	0	1	0	0	1	1	?	1	0	0	0	0	?	1	1	0	1	1	1	1	1	1
1	2240334	01_2240334_2240334_I	0	0	1	?	?	0	?	0	1	0	0	0	0	?	?	1	0	1	1	1	1	1	?
1	2241265	01_2241265_2241265_I	0	0	1	0	0	?	1	?	1	?	0	0	0	1	1	1	0	1	1	1	1	1	?
1	2380753	01_2380753_2380788_J	0	?	1	?	1	0	1	1	0	?	1	1	1	?	0	0	1	1	0	1	1	1	1
1	2811844	01_2811844_2811844_I	0	1	0	?	1	0	1	?	1	0	?	0	0	1	1	0	0	0	0	0	0	1	1
1	3743658	01_3743658_3743658_I	0	0	0	0	0	1	1	0	?	?	0	0	0	1	1	?	0	1	1	?	1	1	1
1	3817090	01_3817090_3817135_J	0	0	0	0	0	?	1	1	0	?	0	0	1	1	?	?	1	1	1	1	?	1	0
1	3879731	01_3879731_3879731_I	0	0	0	0	0	1	1	1	0	1	0	0	0	?	1	0	1	1	1	1	?	1	0
1	3883266	01_3883266_3883266_I	0	0	0	0	0	0	1	0	1	1	0	0	0	1	1	1	1	?	1	1	?	1	?
1	3914363	01_3914363_3914396_J	0	1	0	0	0	?	1	1	?	0	0	0	?	1	1	?	?	1	1	1	?	1	0
1	3953457	01_3953457_3953489_J	0	0	0	0	0	0	?	0	?	1	0	?	0	1	0	0	0	1	1	1	1	1	1
1	4014033	01_4014033_4014084_J	0	0	0	0	0	1	0	0	1	1	0	?	1	?	0	1	?	1	1	1	0	1	?
1	4116099	01_4116099_4116146_J	0	0	0	0	0	0	0	0	0	0	0	0	1	0	0	1	0	1	1	1	1	1	1
1	4199713	01_4199713_4199713_I	0	0	0	1	0	0	1	0	0	0	0	0	1	1	?	0	?	1	?	?	1	1	0
1	4390712	01_4390712_4390745_J	0	0	0	0	?	?	1	0	1	1	0	?	1	1	1	?	1	1	1	1	0	1	1
1	4407788	01_4407788_4407837_J	0	0	0	0	0	0	0	0	0	0	0	0	1	1	0	0	0	1	?	1	1	1	0
1	4432157	01_4432157_4432187_J	0	0	0	0	0	0	0	0	0	?	0	0	0	?	0	0	?	0	1	1	?	1	0
1	4563150	01_4563150_4563187_J	0	0	0	0	0	?	0	1	0	0	0	0	1	1	0	0	0	0	1	1	1	1	?
1	5553526	01_5553526_5553595_J	0	0	1	?	?	1	0	0	1	1	?	0	1	0	1	1	1	1	1	?	1	1	1
1	5949663	01_5949663_5949805_J	0	?	0	0	0	0	0	0	0	0	?	0	0	0	0	0	0	0	0	0	1	1	0
1	6492196	01_6492196_6492227_J	0	0	0	0	0	?	?	0	?	?	0	?	0	?	?	?	1	0	1	1	0	1	?
1	7058143	01_7058143_7058143_I	0	1	0	1	1	0	0	?	1	0	1	1	0	1	?	1	1	?	1	1	?	1	?
1	7421592	01_7421592_7421651_J	0	0	0	0	0	0	0	0	0	0	0	0	0	0	0	0	0	1	1	1	1	1	0
1	7614627	01_7614627_7614658_J	0	0	0	0	0	0	0	0	0	0	0	?	1	1	1	?	1	0	0	0	?	1	0
1	7665264	01_7665264_7665264_I	0	0	?	0	?	0	0	0	0	?	0	0	0	1	1	1	1	1	1	1	?	1	1
1	7995885	01_7995885_7995885_I	0	0	0	0	?	0	0	0	0	0	?	0	0	0	0	0	1	0	0	0	?	1	0
1	8172973	01_8172973_8173113_J	0	0	0	0	0	0	0	?	0	0	1	1	0	1	1	1	1	0	0	0	1	1	1
1	8214850	01_8214850_8214850_I	0	0	0	0	0	0	0	0	0	0	1	0	0	1	0	?	0	0	0	0	?	1	0
1	8214856	01_8214856_8214856_I	0	0	?	0	0	?	0	0	?	?	0	0	0	?	1	?	1	0	?	0	0	1	1
1	8215231	01_8215231_8215231_I	0	1	?	0	?	1	?	0	0	0	0	0	?	1	1	1	?	0	0	0	1	1	0
1	8265317	01_8265317_8265351_J	0	0	0	0	?	0	0	0	0	?	0	0	0	1	1	?	1	0	?	0	0	1	0
1	8269296	01_8269296_8269296_I	0	1	0	0	0	?	?	0	0	1	0	1	0	1	1	1	1	0	0	0	0	1	1
1	8382213	01_8382213_8382257_J	0	0	1	1	1	?	?	0	?	1	?	1	1	1	1	?	1	0	0	1	0	1	1
1	8399419	01_8399419_8399419_I	0	0	?	0	0	0	0	0	1	?	0	?	0	1	1	1	1	0	1	0	0	1	1
1	8542603	01_8542603_8542657_J	0	0	0	0	?	1	1	0	1	1	0	?	0	1	1	1	1	0	1	0	0	1	1
1	9755826	01_9755826_9755908_J	0	0	0	0	0	?	0	0	0	0	1	1	1	1	0	0	0	1	?	1	?	1	?
1	9855388	01_9855388_9855428_J	0	0	0	0	0	0	0	1	1	1	1	1	1	?	1	1	?	1	1	1	1	1	1
1	11718306	01_11718306_11718362_J	0	0	0	0	0	0	0	0	0	1	1	1	1	1	1	1	?	1	1	1	0	1	0
1	12106826	01_12106826_12106826_I	0	?	0	?	0	?	?	0	?	?	0	0	0	1	1	1	1	1	1	0	0	1	1
1	12787015	01_12787015_12787052_J	0	0	0	0	0	0	?	?	1	?	1	1	0	1	1	?	1	1	1	1	1	1	?
1	13345858	01_13345858_13345858_I	0	0	0	?	?	0	?	0	1	1	1	0	0	1	1	1	1	1	1	0	1	1	1
1	13400924	01_13400924_13400959_J	0	0	?	0	0	0	0	0	0	1	1	?	1	0	?	0	0	1	0	1	1	1	0
1	13499211	01_13499211_13499211_I	0	0	0	0	0	1	?	0	1	0	0	?	?	?	1	1	1	1	1	1	?	1	1
1	13929038	01_13929038_13929038_I	0	0	0	?	?	1	0	0	0	0	1	?	1	1	1	1	1	1	1	0	1	1	1
1	14916798	01_14916798_14917099_J	0	0	0	?	?	0	0	0	0	1	0	0	1	0	1	1	0	1	1	1	?	1	0
1	15200574	01_15200574_15200574_I	0	?	0	0	0	?	0	0	0	0	0	0	?	?	?	0	0	1	?	?	?	1	?
1	15200581	01_15200581_15200581_I	0	0	0	0	0	0	0	0	1	1	0	0	?	1	1	?	0	1	1	1	0	1	1
1	15265700	01_15265700_15265746_J	0	0	0	0	0	1	0	1	0	?	?	0	?	?	0	0	1	0	?	0	1	1	1
1	17331208	01_17331208_17331208_I	0	0	0	0	0	?	0	0	?	0	0	0	0	1	1	1	0	0	1	?	0	1	1
1	20034749	01_20034749_20034749_I	0	0	0	0	0	0	0	0	0	0	0	0	0	0	0	0	0	0	1	1	0	1	1
1	20442560	01_20442560_20442642_J	0	0	0	0	0	?	0	0	0	?	0	0	0	0	0	0	?	0	1	1	0	1	0
1	20491346	01_20491346_20491346_I	0	0	0	0	0	1	0	0	0	?	0	0	0	0	1	?	1	0	1	1	?	1	1
1	20688775	01_20688775_20688775_I	0	?	0	0	0	0	0	0	0	0	0	0	0	?	1	0	1	0	1	1	0	1	0
1	21324407	01_21324407_21324437_J	0	?	0	0	0	0	0	0	?	0	0	0	0	1	?	1	1	1	1	1	1	1	0
1	21385478	01_21385478_21385614_J	0	?	0	0	0	0	0	0	0	0	0	1	0	1	1	1	1	1	1	1	1	1	0
1	22569707	01_22569707_22569771_J	0	?	?	0	1	1	1	1	0	1	1	1	1	0	?	1	1	1	1	1	0	1	1
1	23160774	01_23160774_23160774_I	0	0	0	0	0	0	0	0	1	0	0	0	0	?	1	0	?	0	0	0	?	1	1
1	23160779	01_23160779_23160779_I	0	1	0	0	0	0	0	0	0	0	0	0	0	0	0	0	0	0	0	0	1	1	?
1	23673734	01_23673734_23673734_I	0	?	0	?	0	0	1	0	1	1	0	0	0	0	1	1	1	?	1	0	0	1	1
1	24269843	01_24269843_24269843_I	0	0	0	?	1	0	0	0	1	0	0	0	0	1	1	?	1	1	1	1	?	1	1
1	24507373	01_24507373_24507373_I	0	?	0	0	0	0	1	?	1	0	1	0	0	0	1	1	1	1	0	1	0	1	1
1	24876523	01_24876523_24876523_I	0	0	?	0	0	0	0	0	?	?	0	0	0	0	?	1	1	1	0	?	1	1	?
1	24994840	01_24994840_24994840_I	0	0	0	0	0	0	0	0	1	1	1	?	0	0	?	?	1	?	1	1	0	1	1
1	25313614	01_25313614_25313614_I	0	0	0	0	0	1	0	0	0	1	1	?	0	?	1	0	1	1	1	0	1	1	1
1	25313619	01_25313619_25313619_I	0	0	0	1	0	0	0	0	0	0	?	0	0	1	0	0	0	?	0	0	1	1	1
1	25747705	01_25747705_25747705_I	0	0	0	?	?	0	1	0	1	1	1	1	?	1	1	1	1	1	1	1	0	1	1
1	27798653	01_27798653_27798686_J	0	0	0	1	0	0	0	0	0	1	1	1	1	0	1	1	1	1	1	1	?	1	1
1	28350318	01_28350318_28350318_I	0	0	0	0	0	?	?	1	0	1	1	0	1	1	1	1	1	1	1	1	1	1	1
1	28385713	01_28385713_28385713_I	0	0	0	0	0	0	?	1	0	1	1	0	1	1	1	1	1	1	1	1	1	1	1
1	28595919	01_28595919_28595919_I	0	0	0	0	0	1	0	0	0	?	1	1	1	1	1	1	1	1	?	1	?	1	1
1	28845128	01_28845128_28845128_I	0	?	1	0	0	1	1	1	1	1	1	1	0	1	1	0	?	1	1	1	1	1	1
1	28928356	01_28928356_28928356_I	0	?	0	0	1	1	?	0	?	1	1	1	1	1	1	1	1	1	1	0	1	1	1
1	29549676	01_29549676_29549676_I	0	0	0	0	0	1	0	0	1	1	0	1	?	1	1	1	1	1	1	?	1	1	1
1	29602717	01_29602717_29602717_I	0	?	0	0	0	0	1	0	0	0	1	0	?	1	0	0	0	?	0	1	?	1	0
1	30398317	01_30398317_30398317_I	0	0	1	1	0	?	0	0	0	0	0	0	0	0	1	1	1	1	1	?	1	1	1
1	30525008	01_30525008_30525008_I	0	1	0	0	?	?	?	?	0	0	0	?	0	1	?	0	0	1	0	1	1	1	0
1	30688547	01_30688547_30688697_J	0	0	0	0	0	0	0	0	0	?	0	0	0	1	1	1	1	1	1	1	1	1	1
1	30848779	01_30848779_30848779_I	0	0	0	1	0	0	0	0	?	0	0	0	0	0	1	1	1	1	1	1	1	1	1
1	31319054	01_31319054_31319054_I	0	0	0	?	?	0	?	0	0	0	0	0	0	1	1	1	1	1	1	1	?	1	1
1	31620223	01_31620223_31620311_J	0	0	0	0	0	?	0	0	0	0	0	0	0	1	0	0	0	0	0	0	?	1	0
1	31836559	01_31836559_31836597_J	0	0	?	?	?	1	1	1	1	1	1	?	1	1	1	?	1	1	1	1	0	1	1
1	31884050	01_31884050_31884098_J	0	0	0	0	0	1	1	1	1	1	1	0	1	1	1	0	1	1	1	1	1	1	0
1	32149555	01_32149555_32149555_I	0	0	0	0	0	0	1	?	?	?	0	0	0	0	1	0	?	1	0	0	0	1	?
1	32637064	01_32637064_32637064_I	0	?	0	0	0	1	1	0	?	0	0	?	0	1	1	?	0	?	0	1	?	1	?
1	33466731	01_33466731_33466791_J	0	0	0	0	0	0	0	0	0	0	0	0	0	1	1	?	?	1	1	1	1	1	0
1	33583595	01_33583595_33583595_I	0	0	0	0	0	0	0	0	0	0	0	0	0	0	0	0	0	0	0	?	0	1	0
1	34631425	01_34631425_34631462_J	0	?	0	?	0	1	?	0	1	?	0	0	?	?	1	1	1	1	1	1	1	1	1
1	35088621	01_35088621_35088696_J	0	0	0	0	0	0	1	0	1	?	0	1	0	1	1	1	1	1	1	1	0	1	1
1	35817516	01_35817516_35817556_J	0	0	0	0	0	1	?	?	1	0	0	0	?	1	1	?	?	1	1	1	1	1	1
1	36345642	01_36345642_36345670_J	0	?	0	0	0	0	?	0	1	0	0	1	?	0	0	0	?	1	1	1	1	1	0
1	36945363	01_36945363_36945444_J	0	0	0	0	0	0	0	0	1	0	0	0	0	?	1	1	0	1	1	1	1	1	0
1	37013154	01_37013154_37013197_J	0	?	0	0	0	?	?	0	?	0	1	0	0	?	0	0	?	0	0	0	1	1	0
1	38841900	01_38841900_38841900_I	0	0	0	0	0	1	0	0	?	0	0	0	0	1	1	1	1	?	1	1	0	1	0
1	39006298	01_39006298_39006364_J	0	0	0	0	0	1	0	0	1	0	?	0	0	1	1	1	1	1	1	1	1	1	1
1	39836178	01_39836178_39836178_I	0	0	0	0	0	0	0	0	0	0	0	0	0	1	1	1	1	?	1	1	0	1	0
1	40042362	01_40042362_40042661_J	0	0	0	0	0	0	0	0	0	?	1	1	1	1	1	1	1	1	1	1	1	1	0
1	40148644	01_40148644_40148644_I	0	0	0	1	0	0	0	0	1	?	0	1	0	1	1	1	1	1	1	1	0	1	1
1	40544860	01_40544860_40544996_J	0	?	0	0	0	1	1	1	1	1	1	?	1	?	1	1	1	1	1	1	1	1	1
1	40547718	01_40547718_40547757_J	0	?	0	0	0	1	1	1	1	?	1	1	1	0	1	1	1	1	1	?	1	1	1
1	40902707	01_40902707_40902707_I	0	0	0	0	0	0	0	0	0	1	1	0	1	0	1	1	0	1	?	1	0	1	?
1	41660258	01_41660258_41660258_I	0	0	1	0	0	1	1	?	1	1	0	0	0	?	0	0	0	0	0	1	0	1	1
1	41743204	01_41743204_41743332_J	0	0	0	0	0	0	0	0	0	0	0	?	?	0	0	0	0	?	1	1	1	1	0
1	42902219	01_42902219_42902250_J	0	0	0	0	0	1	0	?	0	0	0	0	0	0	1	0	0	1	1	1	1	1	1
1	43026711	01_43026711_43026741_J	0	0	0	0	0	0	0	0	1	1	1	0	1	0	1	1	1	1	1	1	1	1	?
1	43046907	01_43046907_43046974_J	0	0	0	0	0	0	0	0	1	1	1	0	1	0	1	1	1	1	1	1	1	1	0
2	248365	02_248365_248402_J	0	0	0	0	0	0	0	0	0	1	1	?	1	1	?	0	1	1	0	1	1	1	1
2	261049	02_261049_261110_J	0	0	0	?	?	0	?	0	0	0	1	0	?	0	0	0	0	1	0	1	1	1	0
2	301740	02_301740_301769_J	0	0	0	0	0	0	0	0	0	?	0	0	0	0	?	0	0	?	0	1	1	1	0
2	632786	02_632786_632826_J	0	?	0	0	0	?	0	0	0	1	1	0	1	1	1	0	0	0	1	0	1	1	0
2	632846	02_632846_632882_J	0	?	0	0	0	?	0	0	0	1	1	0	1	1	1	0	0	1	1	0	1	1	0
2	712822	02_712822_712822_I	0	0	1	0	0	1	1	?	0	1	1	1	1	1	1	1	0	?	1	1	?	1	1
2	813246	02_813246_813246_I	0	0	0	0	0	?	0	0	0	0	0	0	0	0	0	0	0	?	0	0	0	1	0
2	2983518	02_2983518_2983561_J	0	0	0	0	0	1	1	1	1	0	0	0	0	0	?	0	0	0	1	0	?	1	0
2	3928018	02_3928018_3928018_I	0	0	0	?	1	0	0	0	0	0	0	0	0	0	1	1	1	1	1	0	?	1	1
2	5497434	02_5497434_5497434_I	0	0	?	0	0	0	0	0	0	1	0	1	0	0	1	1	1	?	1	1	0	1	?
2	6149066	02_6149066_6149472_J	0	0	0	0	0	0	0	0	0	1	0	1	1	?	1	1	1	1	1	1	1	1	?
2	6847725	02_6847725_6847756_J	0	?	0	0	0	?	0	0	0	0	1	0	0	0	?	0	0	1	1	1	?	1	0
2	6876820	02_6876820_6876850_J	0	?	0	0	0	0	1	1	0	0	1	1	1	?	1	0	?	1	?	0	0	1	0
2	7105436	02_7105436_7105436_I	0	0	0	0	0	?	0	0	0	0	0	0	?	0	?	1	1	1	?	0	0	1	1
2	7442419	02_7442419_7442478_J	0	0	0	0	?	0	0	0	0	?	0	0	1	?	1	?	0	1	1	1	?	1	1
2	8415057	02_8415057_8415057_I	0	0	?	?	0	1	1	?	1	1	0	1	1	1	1	1	1	1	1	1	1	1	1
2	8840344	02_8840344_8840377_J	0	?	0	0	0	0	0	0	0	0	0	0	0	0	0	0	0	1	0	1	1	1	0
2	10621666	02_10621666_10621786_J	0	1	1	0	0	?	0	0	0	0	1	?	1	0	1	1	0	0	0	1	1	1	1
2	11658515	02_11658515_11658515_I	0	0	0	0	0	0	0	0	0	0	0	0	0	?	1	1	1	1	1	0	0	1	1
2	12143945	02_12143945_12143945_I	0	0	0	?	0	0	1	0	0	0	0	0	0	1	0	0	0	0	0	0	1	1	0
2	12759321	02_12759321_12759321_I	0	0	1	0	0	0	0	0	0	?	0	1	?	1	1	?	1	0	1	1	1	1	?
2	12769521	02_12769521_12769770_J	0	0	0	0	0	0	0	0	0	0	0	1	0	0	1	1	1	1	1	1	1	1	0
2	12771795	02_12771795_12771824_J	0	1	1	0	0	0	0	1	0	0	1	0	1	1	1	1	0	1	1	1	1	1	0
2	14279158	02_14279158_14279195_J	0	0	0	0	0	1	0	1	1	?	0	?	1	0	?	1	1	1	1	1	0	1	0
2	17280727	02_17280727_17280727_I	0	?	?	1	?	1	1	0	0	0	1	1	1	1	?	0	0	?	?	1	1	1	0
2	17405150	02_17405150_17405150_I	0	0	1	?	?	0	?	0	0	1	1	1	1	1	1	1	1	1	1	1	1	1	1
2	18555367	02_18555367_18555367_I	0	0	0	1	?	1	?	1	0	1	?	0	0	?	1	1	1	1	1	0	0	1	0
2	18753672	02_18753672_18753712_J	0	0	0	0	0	?	0	0	0	0	0	1	0	1	?	0	?	1	1	1	1	1	?
2	18771443	02_18771443_18771443_I	0	1	0	0	0	0	0	0	0	0	0	0	0	0	0	0	0	?	?	1	?	1	0
2	19110698	02_19110698_19110698_I	0	?	0	1	0	0	?	1	0	0	0	0	0	0	0	0	0	1	?	1	?	1	0
2	19662853	02_19662853_19662891_J	0	0	0	0	0	0	?	0	0	0	0	0	0	0	1	0	0	1	1	0	?	1	0
2	20071540	02_20071540_20071651_J	0	?	0	0	0	0	0	0	0	0	0	0	0	0	0	0	0	0	?	1	0	1	0
2	20080481	02_20080481_20080597_J	0	0	?	?	0	1	0	0	0	0	1	0	1	0	1	1	1	1	?	1	0	1	1
2	20711739	02_20711739_20711739_I	0	0	1	?	0	0	0	0	0	0	0	0	0	0	1	0	1	1	1	1	?	1	1
2	21384572	02_21384572_21384631_J	0	0	0	0	1	1	0	0	?	0	1	0	1	0	1	1	0	1	1	1	1	1	0
2	21406868	02_21406868_21406868_I	0	0	1	0	0	1	0	0	0	0	0	?	1	1	1	1	1	1	1	1	0	1	1
2	21408651	02_21408651_21408681_J	0	0	0	0	0	1	0	0	0	0	?	0	1	1	1	1	1	1	1	1	1	1	1
2	21641607	02_21641607_21641689_J	0	0	0	0	0	0	0	0	0	0	0	0	?	0	0	0	0	0	0	0	0	1	?
2	21759095	02_21759095_21759262_J	0	0	0	0	0	1	0	0	0	?	0	0	1	0	1	1	1	1	1	1	1	1	?
2	21796919	02_21796919_21796919_I	0	0	0	?	1	1	1	?	1	1	1	1	?	?	1	1	1	1	1	1	1	1	1
2	22815842	02_22815842_22815879_J	0	?	0	0	0	0	0	0	?	1	0	0	0	1	?	0	0	1	1	1	1	1	0
2	23177498	02_23177498_23177547_J	0	1	0	0	?	1	0	1	1	1	1	0	1	0	1	1	1	1	1	1	1	1	1
2	24063527	02_24063527_24063527_I	0	?	?	?	?	0	0	0	0	1	0	1	?	0	1	1	1	1	1	?	?	1	1
2	24063886	02_24063886_24063915_J	0	?	0	0	0	1	0	0	1	1	1	?	1	0	1	1	1	1	1	1	?	1	1
2	24698840	02_24698840_24698840_I	0	?	1	0	0	0	0	0	?	1	0	1	0	0	0	1	?	1	?	?	0	1	1
2	25135771	02_25135771_25135771_I	0	0	1	?	1	1	0	0	?	1	?	0	0	0	1	1	1	1	1	1	1	1	0
2	25812604	02_25812604_25812687_J	0	0	0	0	0	0	0	0	0	1	0	1	1	?	1	1	1	0	0	0	0	1	?
2	25823836	02_25823836_25823877_J	0	0	0	0	0	0	0	0	0	1	0	0	0	?	1	0	1	0	0	0	0	1	0
2	26105292	02_26105292_26105337_J	0	0	0	0	0	0	?	0	0	1	?	?	0	0	1	1	1	1	1	1	?	1	1
2	27187880	02_27187880_27187880_I	0	0	0	?	0	0	?	0	0	0	0	0	0	0	1	1	1	?	1	1	?	1	0
2	27187885	02_27187885_27187885_I	0	0	?	?	?	0	0	0	?	0	0	0	0	1	1	1	1	1	1	1	1	1	1
2	27428061	02_27428061_27428159_J	0	?	0	0	0	?	0	0	0	0	1	0	0	?	1	1	?	1	1	1	1	1	0
2	27773352	02_27773352_27773352_I	0	?	?	0	0	1	?	0	0	0	0	0	0	1	0	0	?	0	1	1	?	1	0
2	27793265	02_27793265_27793369_J	0	0	0	0	0	0	0	0	0	0	0	0	0	1	?	0	1	1	?	1	0	1	0
2	27943702	02_27943702_27943738_J	0	1	0	0	0	0	0	0	0	0	0	0	0	1	1	0	1	1	1	1	1	1	0
2	28365005	02_28365005_28365034_J	0	0	0	0	0	0	0	0	0	0	0	0	0	0	0	0	0	1	1	1	0	1	0
2	28427699	02_28427699_28427768_J	0	0	0	0	0	0	0	0	0	0	0	0	0	0	0	0	0	1	1	1	1	1	0
2	28508356	02_28508356_28508395_J	0	0	0	0	0	0	0	0	0	0	0	0	0	0	0	0	0	1	1	1	1	1	0
2	28565513	02_28565513_28565513_I	0	1	1	?	1	0	1	1	0	0	0	?	0	0	0	0	0	0	0	1	1	1	0
2	28670702	02_28670702_28670702_I	0	0	0	0	0	?	0	0	?	1	0	0	0	1	1	?	1	0	1	1	0	1	1
2	28721406	02_28721406_28721437_J	0	0	0	0	0	0	0	0	0	0	0	0	0	1	0	0	0	0	0	?	0	1	1
2	29048941	02_29048941_29049047_J	0	0	0	0	0	?	0	0	0	0	?	0	0	0	?	0	0	0	0	1	0	1	1
2	29078746	02_29078746_29078781_J	0	0	0	0	0	1	0	0	0	0	0	0	0	0	0	0	?	1	1	1	1	1	0
2	29414600	02_29414600_29414600_I	0	0	0	?	0	0	?	0	0	0	0	0	0	0	1	1	1	1	1	1	?	1	1
2	30518392	02_30518392_30518458_J	0	0	0	0	0	0	0	0	?	?	0	0	0	0	?	1	?	1	1	1	0	1	?
2	30956967	02_30956967_30956967_I	0	0	0	1	?	?	0	0	1	1	0	0	0	0	0	0	0	0	1	1	0	1	1
2	30964546	02_30964546_30964546_I	0	0	0	0	0	0	0	0	0	0	0	0	0	1	1	0	1	0	1	1	?	1	1
2	31083091	02_31083091_31083130_J	0	0	0	0	0	0	0	0	0	?	0	0	0	0	?	1	1	1	?	1	0	1	0
2	32248209	02_32248209_32248209_I	0	1	?	?	1	1	?	0	?	?	1	0	0	?	1	1	1	1	1	?	1	1	1
2	33069908	02_33069908_33069938_J	0	0	0	0	0	1	0	0	0	0	0	0	0	0	0	0	0	1	1	?	1	1	0
2	33872181	02_33872181_33872237_J	0	0	0	0	0	0	0	0	0	0	0	0	0	?	0	0	0	1	1	1	?	1	0
2	34340606	02_34340606_34340647_J	0	?	0	0	0	1	1	1	?	1	1	0	1	?	1	?	1	1	1	1	0	1	?
2	34351959	02_34351959_34351993_J	0	0	0	0	0	0	0	0	0	0	0	0	0	0	0	0	0	0	0	1	0	1	0
2	34391862	02_34391862_34391862_I	0	0	0	?	?	1	0	?	0	1	1	0	?	1	1	1	?	?	0	?	?	1	1
2	34936166	02_34936166_34936213_J	0	0	0	0	0	?	0	1	0	1	0	0	0	1	0	0	?	1	1	1	1	1	?
2	35022720	02_35022720_35022779_J	0	?	0	0	0	1	0	1	0	1	1	1	1	1	1	1	0	1	1	1	1	1	1
2	35029446	02_35029446_35029668_J	0	?	0	0	0	1	0	1	0	0	0	0	0	0	0	0	0	1	0	1	?	1	0
2	35029675	02_35029675_35029777_J	0	0	0	0	0	1	0	1	0	1	0	0	0	1	?	1	?	1	0	1	?	1	?
2	35211868	02_35211868_35211910_J	0	0	?	0	0	1	0	0	?	?	1	0	1	1	1	?	?	0	?	0	1	1	1
2	35343076	02_35343076_35343123_J	0	0	0	0	0	?	0	0	0	1	0	0	1	1	1	?	0	1	1	1	0	1	0
2	35480289	02_35480289_35480289_I	0	0	0	?	1	1	?	0	?	1	0	0	1	1	1	0	1	1	1	1	1	1	1
3	226085	03_226085_226153_J	0	?	0	0	0	1	0	0	?	0	0	0	0	?	1	?	0	1	1	0	1	1	1
3	226571	03_226571_226610_J	0	0	0	0	0	?	0	?	0	0	0	0	0	0	1	0	0	1	1	0	1	1	1
3	693855	03_693855_693901_J	0	0	0	0	0	0	0	0	0	0	?	?	0	1	1	?	?	1	?	1	1	1	0
3	1186038	03_1186038_1186087_J	0	0	0	0	0	0	0	0	0	0	0	0	1	?	?	0	0	1	1	1	1	1	?
3	1550458	03_1550458_1550458_I	0	0	?	?	?	0	?	0	0	1	0	?	0	1	1	1	1	1	1	1	1	1	1
3	1660820	03_1660820_1660820_I	0	0	?	?	0	?	?	0	0	1	0	0	1	1	1	?	1	1	1	0	1	1	1
3	2277716	03_2277716_2277716_I	0	0	0	0	0	0	0	0	?	1	0	0	1	?	1	1	1	0	1	1	0	1	0
3	2430018	03_2430018_2430018_I	0	0	0	0	?	0	?	0	0	1	0	0	?	?	0	?	1	0	?	1	?	1	1
3	2477272	03_2477272_2477272_I	0	0	0	0	?	0	0	0	1	1	0	0	?	0	1	?	1	0	1	1	0	1	1
3	3793717	03_3793717_3793774_J	0	0	0	0	0	0	0	0	?	1	0	?	0	0	1	0	1	1	1	1	0	1	?
3	4284920	03_4284920_4284979_J	0	0	?	?	0	?	?	?	?	?	0	?	0	0	1	?	1	0	1	0	0	1	1
3	4284986	03_4284986_4285068_J	0	?	0	0	0	?	0	0	0	?	0	0	0	1	?	?	0	?	1	0	0	1	1
3	4787605	03_4787605_4787605_I	0	1	1	1	1	1	1	0	1	1	0	1	1	1	1	1	1	1	1	1	1	1	1
3	5332214	03_5332214_5332244_J	0	0	0	0	0	0	0	0	0	1	1	0	1	1	1	1	1	1	1	1	1	1	0
3	5505813	03_5505813_5505813_I	0	1	0	?	0	0	0	0	0	0	1	1	1	1	0	0	0	0	0	1	1	1	0
3	5675563	03_5675563_5675836_J	0	0	0	0	0	0	0	0	0	0	?	1	1	1	0	0	0	1	1	1	1	1	1
3	5697766	03_5697766_5697766_I	0	1	0	0	0	0	0	0	0	0	0	0	0	0	0	0	0	?	0	1	1	1	0
3	6221507	03_6221507_6221507_I	0	1	1	?	1	1	1	?	1	1	1	1	1	1	1	1	1	?	1	1	0	1	1
3	7639387	03_7639387_7639422_J	0	0	0	0	0	0	?	0	1	1	1	0	1	1	1	1	1	1	1	1	0	1	1
3	8161828	03_8161828_8161828_I	0	?	1	0	1	1	1	1	1	?	1	0	1	1	1	0	?	1	1	1	?	1	1
3	8316218	03_8316218_8316253_J	0	0	0	0	0	0	0	0	0	0	0	0	0	0	0	0	0	?	0	0	0	1	0
3	8389214	03_8389214_8389336_J	0	?	0	0	0	?	0	0	0	0	0	0	0	?	0	0	0	0	1	0	0	1	0
3	8694024	03_8694024_8694024_I	0	0	0	0	?	0	0	0	0	0	1	1	1	1	1	?	0	1	?	1	1	1	?
3	8694032	03_8694032_8694032_I	0	?	1	0	1	0	1	0	0	?	1	1	1	1	1	1	1	1	1	1	1	1	0
3	8892704	03_8892704_8892704_I	0	0	0	1	0	?	0	0	0	?	0	0	0	1	1	?	?	?	1	1	?	1	?
3	8906617	03_8906617_8906651_J	0	0	0	0	0	0	0	0	0	0	0	0	0	0	0	0	0	1	1	1	1	1	0
3	9177103	03_9177103_9177309_J	0	0	0	0	0	0	0	0	0	?	0	0	0	1	?	0	1	1	1	1	0	1	0
3	9302897	03_9302897_9302961_J	0	?	0	0	0	0	0	0	0	1	0	1	0	1	?	1	0	1	1	1	?	1	0
3	10072883	03_10072883_10072883_I	0	0	0	0	?	1	0	0	0	0	0	1	0	1	1	0	0	0	0	1	0	1	0
3	10234493	03_10234493_10234493_I	0	0	0	0	0	1	0	0	0	0	1	1	1	?	?	0	0	?	1	1	1	1	0
3	10299924	03_10299924_10299924_I	0	0	0	0	1	0	0	0	1	1	?	0	?	1	1	1	1	?	?	1	1	1	?
3	10705530	03_10705530_10705530_I	0	0	0	0	0	0	?	0	0	0	0	?	0	1	1	0	?	1	0	1	1	1	1
3	11167397	03_11167397_11167397_I	0	0	0	?	1	?	1	1	1	0	0	?	0	1	1	?	1	1	1	1	1	1	0
3	11316148	03_11316148_11316148_I	0	0	0	0	0	?	1	?	1	1	1	0	1	?	?	0	1	0	1	1	0	1	1
3	11607993	03_11607993_11607993_I	0	1	1	?	0	1	?	1	1	?	1	1	1	1	1	1	1	1	1	1	1	1	?
3	11608145	03_11608145_11608145_I	0	0	0	0	?	1	1	?	0	0	1	1	1	1	0	0	0	1	0	1	1	1	0
3	12024660	03_12024660_12024660_I	0	?	0	0	0	1	1	1	1	1	1	1	1	1	1	1	1	1	1	1	1	1	1
3	12643708	03_12643708_12643708_I	0	0	?	?	0	0	?	0	?	0	0	0	0	1	1	0	1	1	0	0	1	1	0
3	14136154	03_14136154_14136154_I	0	0	?	?	0	0	?	0	0	0	0	0	0	1	1	1	1	1	?	1	?	1	1
3	14866174	03_14866174_14866240_J	0	?	0	0	0	?	0	1	1	1	1	0	0	1	1	1	?	1	1	1	1	1	1
3	15185310	03_15185310_15185345_J	0	?	0	0	0	0	0	1	1	0	1	0	0	0	0	0	0	1	1	1	1	1	0
3	15308813	03_15308813_15308908_J	0	0	0	0	0	0	0	0	?	0	0	0	0	0	0	0	0	1	0	1	0	1	0
3	15319154	03_15319154_15319154_I	0	1	0	0	1	1	1	1	1	1	1	1	1	?	1	1	1	1	1	1	1	1	1
3	15597946	03_15597946_15597983_J	0	0	0	0	0	1	?	1	1	0	0	0	0	1	1	0	1	1	1	1	1	1	1
3	15673924	03_15673924_15673924_I	0	1	1	0	1	1	1	1	1	0	0	0	0	1	1	?	1	1	1	1	1	1	1
3	15680908	03_15680908_15680908_I	0	0	0	0	0	?	1	1	?	0	0	0	0	1	0	0	?	?	?	?	1	1	0
3	15755305	03_15755305_15755305_I	0	1	0	0	1	1	?	1	1	1	0	0	0	1	1	0	1	1	1	1	1	1	1
3	15858442	03_15858442_15858442_I	0	?	0	1	?	1	1	1	1	0	0	?	0	1	1	1	1	1	1	1	?	1	1
3	16115133	03_16115133_16115133_I	0	0	0	0	0	?	0	0	0	0	0	0	0	0	0	0	0	0	0	0	0	1	0
3	16591160	03_16591160_16591197_J	0	0	0	0	0	0	0	0	0	?	0	0	0	?	?	0	?	0	?	?	1	1	1
3	16935355	03_16935355_16935355_I	0	0	0	0	0	?	0	?	1	1	0	1	0	1	?	?	1	1	1	1	0	1	0
3	17253825	03_17253825_17253825_I	0	0	0	0	?	0	1	0	1	1	0	1	?	1	?	0	0	1	1	1	1	1	1
3	18007183	03_18007183_18007183_I	0	0	0	0	0	1	1	0	1	0	0	0	0	1	1	1	1	1	1	1	0	1	1
3	19821476	03_19821476_19821476_I	0	?	0	0	0	0	1	0	?	0	0	0	0	0	0	0	0	?	1	0	?	1	0
3	21200035	03_21200035_21200035_I	0	0	0	0	0	?	0	?	0	1	1	1	?	1	1	1	1	1	0	1	?	1	1
3	21553582	03_21553582_21553613_J	0	0	0	0	0	?	0	0	0	0	0	0	0	0	0	0	0	1	0	1	?	1	0
3	22755481	03_22755481_22755518_J	0	0	0	0	0	0	0	0	0	0	0	0	1	1	1	1	1	1	0	1	1	1	1
3	22833351	03_22833351_22833351_I	0	?	0	0	0	0	0	0	0	0	0	0	?	?	1	?	1	1	1	1	1	1	0
3	23356138	03_23356138_23356201_J	0	0	0	0	0	1	0	0	0	0	0	0	1	1	1	1	1	1	1	1	1	1	1
3	23604246	03_23604246_23604246_I	0	?	0	0	0	0	0	0	0	0	0	0	1	?	1	1	1	1	1	1	1	1	1
3	23711675	03_23711675_23711708_J	0	0	0	0	0	0	0	0	0	0	0	0	0	?	?	?	0	1	0	0	1	1	?
3	24187159	03_24187159_24187159_I	0	0	0	0	0	0	0	0	0	0	0	0	0	0	0	0	0	0	1	0	1	1	0
3	24883188	03_24883188_24883276_J	0	0	0	0	0	0	0	0	0	0	0	0	0	0	0	0	0	0	1	1	0	1	0
3	25039700	03_25039700_25039732_J	0	?	0	?	1	1	0	?	?	0	1	1	1	1	1	1	1	0	1	?	1	1	1
3	27725455	03_27725455_27725455_I	0	0	?	0	0	0	0	0	?	0	0	0	0	?	1	1	1	0	1	1	?	1	1
3	28048360	03_28048360_28048360_I	0	0	?	1	0	1	0	0	0	0	0	0	1	1	1	1	1	1	0	?	1	1	1
3	28426113	03_28426113_28426151_J	0	?	0	0	0	0	0	0	0	0	0	0	0	1	?	0	0	1	0	1	1	1	0
3	28426157	03_28426157_28426193_J	0	0	0	0	0	0	0	0	0	0	0	0	0	1	1	?	1	1	1	1	?	1	0
3	28426199	03_28426199_28426250_J	0	0	0	0	0	0	0	0	0	0	0	0	0	1	?	?	1	1	1	1	?	1	0
3	29477434	03_29477434_29477434_I	0	0	0	?	1	?	0	0	0	?	0	1	1	1	1	?	1	1	1	1	1	1	1
3	29841257	03_29841257_29841343_J	0	0	0	0	0	0	0	0	0	0	0	0	0	0	0	0	0	0	0	0	0	1	0
3	30447132	03_30447132_30447210_J	0	?	0	0	0	0	0	0	0	0	0	0	0	1	0	0	0	1	1	1	?	1	1
3	31794245	03_31794245_31794245_I	0	0	0	0	0	0	0	0	0	1	0	0	0	?	0	0	1	?	1	?	0	1	0
3	31807906	03_31807906_31807906_I	0	1	0	1	?	?	?	0	0	0	0	0	0	1	1	1	1	1	?	1	1	1	1
3	32055587	03_32055587_32055587_I	0	0	0	0	0	0	0	0	0	0	0	0	0	0	0	0	0	0	0	?	0	1	0
3	32596593	03_32596593_32596633_J	0	0	0	0	0	?	0	0	0	?	0	0	0	?	1	1	1	1	1	1	1	1	0
3	32600368	03_32600368_32600368_I	0	0	0	0	0	?	0	0	0	?	0	0	0	1	1	1	?	1	1	1	0	1	1
3	32605863	03_32605863_32605922_J	0	?	0	0	0	0	?	1	0	0	0	0	?	0	1	1	1	1	1	1	?	1	1
3	32973686	03_32973686_32973735_J	0	0	0	0	0	0	0	0	0	0	0	0	0	0	0	0	0	1	1	1	?	1	0
3	33043687	03_33043687_33043687_I	0	0	0	0	0	0	0	0	?	0	0	0	0	1	?	?	1	0	0	0	0	1	?
3	33853248	03_33853248_33853291_J	0	0	0	0	0	0	0	0	0	0	0	0	0	1	1	1	1	1	1	1	1	1	0
3	33880030	03_33880030_33880030_I	0	1	0	0	0	0	1	0	0	0	0	?	0	1	1	?	1	0	1	1	0	1	1
3	34363913	03_34363913_34364096_J	0	0	0	0	0	0	0	0	0	0	0	0	0	0	?	0	0	1	1	1	1	1	?
3	34574475	03_34574475_34574475_I	0	0	0	0	0	0	0	0	?	0	0	1	0	1	1	?	1	1	1	?	?	1	1
3	34604319	03_34604319_34604353_J	0	?	0	0	0	0	0	0	0	0	?	1	0	1	1	1	1	1	?	1	?	1	1
3	34802006	03_34802006_34802006_I	0	0	0	0	1	0	0	0	0	0	0	1	0	1	1	0	?	1	?	1	?	1	0
3	35862046	03_35862046_35862098_J	0	0	0	0	0	?	0	0	0	0	0	0	0	1	0	0	?	0	?	0	1	1	?
4	177331	04_177331_177378_J	0	1	0	?	0	0	1	0	0	0	?	0	?	0	?	0	0	0	0	?	0	1	0
4	234031	04_234031_234060_J	0	?	0	0	0	0	0	0	0	0	0	0	0	0	1	?	0	0	0	1	1	1	0
4	348220	04_348220_348220_I	0	0	0	0	0	1	1	1	1	1	1	1	?	1	?	1	1	0	1	1	0	1	1
4	351970	04_351970_352096_J	0	?	0	?	?	?	?	0	0	0	1	?	0	?	1	1	0	1	?	1	1	1	?
4	587650	04_587650_587692_J	0	0	0	0	0	?	1	0	?	0	0	0	0	0	0	0	0	1	?	1	0	1	0
4	639289	04_639289_639289_I	0	0	0	0	0	?	1	1	1	1	0	1	1	?	1	?	1	1	1	1	?	1	1
4	639642	04_639642_639642_I	0	0	?	1	1	0	1	1	1	1	1	1	1	1	1	1	1	1	1	1	0	1	0
4	1322156	04_1322156_1322219_J	0	1	0	0	0	0	0	0	0	0	1	0	0	1	1	1	1	0	1	1	1	1	0
4	1725765	04_1725765_1725794_J	0	0	1	0	?	0	1	?	1	0	0	?	0	1	1	0	1	0	0	?	0	1	0
4	1959956	04_1959956_1959956_I	0	0	1	0	?	0	1	?	1	1	0	0	?	?	?	?	1	?	1	1	0	1	0
4	3404705	04_3404705_3404764_J	0	0	?	0	0	?	?	1	1	1	1	1	1	?	1	1	1	1	1	1	0	1	1
4	4415828	04_4415828_4415828_I	0	0	0	?	?	0	?	0	0	0	0	0	0	1	1	1	0	1	0	0	0	1	0
4	4620609	04_4620609_4620660_J	0	0	0	0	0	?	0	0	?	1	0	0	1	1	0	0	1	?	1	1	0	1	1
4	5555130	04_5555130_5555130_I	0	0	0	1	?	0	0	0	1	1	0	1	0	?	0	0	1	1	1	1	0	1	?
4	5811277	04_5811277_5811277_I	0	0	?	0	0	0	?	0	0	1	0	0	0	0	0	?	0	?	0	1	0	1	0
4	6744121	04_6744121_6744121_I	0	0	?	0	0	0	0	0	0	0	0	0	0	0	?	0	1	0	1	?	1	1	?
4	8092761	04_8092761_8092761_I	0	0	?	?	1	1	?	?	0	1	1	1	1	1	1	0	?	1	1	1	1	1	1
4	8275663	04_8275663_8275663_I	0	0	0	0	0	0	0	0	0	0	0	0	0	1	0	0	1	?	1	?	0	1	1
4	8345925	04_8345925_8345925_I	0	0	1	0	1	1	1	0	0	1	0	0	0	0	1	1	0	?	1	1	1	1	1
4	11874879	04_11874879_11874879_I	0	0	?	1	0	1	?	1	0	1	0	1	1	1	1	1	1	1	1	1	1	1	1
4	13278083	04_13278083_13278083_I	0	1	0	0	0	0	0	0	0	0	0	0	0	1	0	0	0	0	0	?	1	1	0
4	13447668	04_13447668_13447705_J	0	0	0	0	0	0	0	0	0	0	?	1	1	0	0	0	?	1	0	1	0	1	0
4	17854322	04_17854322_17854322_I	0	0	1	?	?	?	?	1	1	1	0	1	0	1	1	0	1	1	0	1	1	1	1
4	17875719	04_17875719_17875719_I	0	0	0	0	0	1	?	0	1	?	0	1	0	1	0	0	1	1	0	0	0	1	0
4	18023003	04_18023003_18023003_I	0	0	0	0	0	1	1	0	1	?	0	1	0	1	0	0	0	0	0	1	1	1	1
4	18075205	04_18075205_18075248_J	0	0	0	?	?	0	0	0	0	0	0	0	0	1	0	0	0	1	0	1	1	1	1
4	18207551	04_18207551_18207551_I	0	?	1	1	1	0	1	0	0	0	0	0	0	1	0	0	0	?	0	1	1	1	0
4	18263418	04_18263418_18263454_J	0	0	0	0	?	0	0	0	0	0	?	0	?	1	0	0	0	0	0	1	0	1	0
4	18387854	04_18387854_18387898_J	0	0	0	0	0	0	0	0	0	0	0	0	0	1	0	0	0	0	0	1	?	1	0
4	18418508	04_18418508_18418508_I	0	0	1	1	1	1	1	1	1	1	1	1	1	?	1	1	1	1	1	1	?	1	0
4	19189262	04_19189262_19189262_I	0	1	0	0	0	0	1	0	0	0	0	0	0	1	?	0	0	0	0	1	1	1	0
4	19878186	04_19878186_19878224_J	0	0	0	0	0	0	0	0	0	0	0	0	0	1	?	0	0	1	0	1	1	1	0
4	19887895	04_19887895_19887895_I	0	0	1	?	0	0	0	0	0	0	0	?	0	1	1	1	1	1	1	1	1	1	1
4	19901481	04_19901481_19901520_J	0	0	0	0	0	0	0	0	?	?	0	0	0	0	0	?	?	0	?	0	0	1	?
4	20379336	04_20379336_20379336_I	0	1	1	0	0	0	0	0	0	0	0	?	?	0	?	0	0	0	0	0	?	1	0
4	20569917	04_20569917_20569946_J	0	0	0	0	0	0	0	0	0	0	0	0	0	0	0	0	0	?	0	0	0	1	0
4	21496492	04_21496492_21496525_J	0	?	0	0	0	0	0	1	0	0	0	0	0	0	?	1	0	1	0	0	1	1	1
4	21522718	04_21522718_21522894_J	0	0	1	0	?	?	1	0	1	1	0	?	0	?	1	1	1	?	1	0	0	1	1
4	21668773	04_21668773_21668773_I	0	1	0	0	0	0	0	0	0	0	0	?	0	0	0	1	0	1	?	0	?	1	0
4	21695977	04_21695977_21695977_I	0	1	0	0	0	0	?	0	0	0	0	0	0	1	0	0	0	0	0	0	1	1	0
4	21846678	04_21846678_21846840_J	0	0	0	0	0	0	0	0	0	0	?	0	0	0	0	0	0	0	0	0	0	1	?
4	21991676	04_21991676_21991736_J	0	0	0	0	0	0	0	0	0	0	0	0	0	0	1	1	1	0	0	0	0	1	0
4	22767861	04_22767861_22767861_I	0	?	?	?	0	0	0	0	0	0	0	0	0	?	?	0	0	0	?	0	0	1	0
4	22790971	04_22790971_22791001_J	0	0	0	1	1	0	?	0	?	0	0	0	1	1	1	?	0	0	0	1	?	1	1
4	22862405	04_22862405_22862405_I	0	?	0	0	0	0	0	0	?	0	0	0	0	1	0	1	0	0	1	?	0	1	?
4	22864714	04_22864714_22864860_J	0	0	0	0	?	0	0	0	0	0	0	0	1	?	0	0	0	0	0	1	?	1	?
4	23106237	04_23106237_23106237_I	0	?	0	0	0	0	0	0	0	0	0	0	0	1	0	0	0	1	0	0	0	1	?
4	23110100	04_23110100_23110134_J	0	0	?	?	?	?	?	0	?	1	0	?	?	?	?	1	1	1	1	?	0	1	1
4	23288017	04_23288017_23288045_J	0	0	0	0	0	0	0	0	0	0	0	0	1	0	1	?	1	1	0	1	0	1	1
4	25486052	04_25486052_25486109_J	0	1	?	?	?	0	?	1	1	0	1	?	1	1	1	?	0	1	?	1	0	1	0
4	25849418	04_25849418_25849418_I	0	0	0	?	?	0	1	0	0	0	0	1	0	0	0	0	0	0	0	?	0	1	0
4	27018821	04_27018821_27018821_I	0	0	1	?	?	0	?	0	0	0	0	1	0	1	1	1	1	0	0	1	1	1	1
4	27603766	04_27603766_27603766_I	0	0	?	?	?	0	?	0	0	0	0	0	0	?	1	1	1	1	1	1	1	1	1
4	27662045	04_27662045_27662045_I	0	0	0	0	0	0	0	0	?	0	0	0	0	0	1	?	?	?	1	1	?	1	1
4	27668166	04_27668166_27668263_J	0	0	0	0	0	0	0	0	1	1	0	?	0	?	?	?	1	0	1	?	0	1	1
4	27668269	04_27668269_27668363_J	0	0	0	?	0	0	0	0	0	?	0	?	0	0	?	0	?	?	?	?	0	1	?
4	27668369	04_27668369_27668407_J	0	0	?	?	?	0	0	0	1	1	0	?	0	0	?	1	1	1	1	?	0	1	1
4	27841887	04_27841887_27841941_J	0	?	0	0	0	1	?	?	?	0	?	?	1	0	0	?	?	0	1	1	1	1	0
4	28169476	04_28169476_28169476_I	0	0	0	0	0	0	0	0	0	0	0	0	0	?	?	0	0	?	?	1	1	1	1
4	28169484	04_28169484_28169484_I	0	1	?	0	0	?	0	0	0	0	0	0	0	?	1	0	1	?	1	1	0	1	0
4	28169488	04_28169488_28169488_I	0	1	1	0	0	0	0	0	0	0	0	0	0	0	1	0	?	?	?	1	?	1	?
4	28169498	04_28169498_28169498_I	0	1	1	?	1	0	0	0	0	0	0	0	0	0	1	0	?	0	0	1	1	1	?
4	28370714	04_28370714_28370714_I	0	1	0	0	0	0	0	0	0	0	0	0	0	0	0	0	1	1	1	1	1	1	?
4	28425084	04_28425084_28425084_I	0	1	0	0	0	?	0	0	0	?	0	0	0	1	0	0	?	0	1	0	?	1	1
4	28692543	04_28692543_28692641_J	0	0	?	0	0	1	?	0	1	1	?	?	?	0	1	1	1	1	1	1	0	1	1
4	28711475	04_28711475_28711475_I	0	0	0	0	?	1	?	0	?	0	0	0	0	?	1	0	0	1	1	1	0	1	1
4	29491897	04_29491897_29491959_J	0	?	0	0	0	0	0	0	0	0	0	0	0	?	0	?	?	0	1	0	1	1	1
4	29578136	04_29578136_29578282_J	0	0	0	0	0	0	0	0	0	0	0	0	0	0	0	0	0	0	1	0	?	1	0
4	30172226	04_30172226_30172226_I	0	0	0	0	0	?	0	0	0	0	0	1	0	?	?	0	0	1	?	1	0	1	0
4	30302586	04_30302586_30302621_J	0	0	0	?	0	0	0	0	0	0	0	0	0	0	0	0	0	1	?	1	0	1	1
4	30759099	04_30759099_30759099_I	0	0	0	?	0	?	0	0	?	1	0	1	0	?	?	1	0	?	0	1	0	1	1
4	31936054	04_31936054_31936090_J	0	0	0	0	0	0	0	1	1	?	0	0	0	?	0	?	?	1	1	0	0	1	?
4	32155808	04_32155808_32155808_I	0	0	0	0	0	1	1	1	1	1	0	1	1	1	1	1	0	1	1	1	?	1	1
4	32867040	04_32867040_32867040_I	0	0	0	0	0	0	1	0	1	1	1	1	1	1	1	?	1	1	1	1	?	1	1
4	33287295	04_33287295_33287295_I	0	0	1	0	0	1	0	1	0	1	0	1	1	1	1	0	1	1	1	1	?	1	1
4	33413461	04_33413461_33413461_I	0	0	1	0	0	1	1	1	1	1	1	1	?	?	0	?	1	1	1	1	0	1	1
4	33413477	04_33413477_33413477_I	0	0	1	0	1	1	1	?	1	1	1	1	1	1	1	?	1	?	?	1	?	1	1
4	33617935	04_33617935_33617935_I	0	0	0	0	0	0	?	0	0	0	1	?	0	1	0	0	0	0	0	1	0	1	?
4	33827082	04_33827082_33827082_I	0	0	?	?	?	0	1	0	0	0	0	0	0	?	1	0	1	1	1	1	1	1	1
4	33883581	04_33883581_33883581_I	0	0	1	?	?	0	0	0	0	?	0	0	0	1	0	0	0	0	1	1	1	1	1
4	33942891	04_33942891_33942891_I	0	?	?	0	0	0	0	0	0	0	0	0	0	1	0	0	0	1	0	1	?	1	1
4	33944045	04_33944045_33944082_J	0	0	0	0	0	0	0	0	?	?	0	0	0	?	1	?	?	1	1	1	0	1	0
4	34024764	04_34024764_34024806_J	0	0	0	0	0	0	0	0	0	0	0	0	0	0	0	0	?	1	?	1	0	1	0
4	34049252	04_34049252_34049252_I	0	0	0	0	?	0	?	0	0	0	0	0	0	1	1	0	?	0	1	1	?	1	1
4	34639561	04_34639561_34639590_J	0	0	0	0	0	?	0	0	?	?	0	1	0	0	?	1	?	0	1	1	0	1	1
5	510272	05_510272_510323_J	0	0	0	0	0	0	0	0	0	0	0	0	0	0	0	0	0	1	?	0	0	1	0
5	791026	05_791026_791085_J	0	0	0	0	0	1	?	0	?	0	?	?	0	1	1	1	?	1	1	0	?	1	1
5	1055886	05_1055886_1055886_I	0	0	0	0	1	1	0	0	0	1	0	0	0	0	1	1	1	0	1	1	0	1	0
5	1111104	05_1111104_1111138_J	0	0	0	0	0	0	0	0	0	0	0	0	0	0	0	0	0	0	?	0	0	1	0
5	1142900	05_1142900_1142900_I	0	0	0	0	0	0	0	0	0	1	1	0	?	1	1	?	1	?	1	1	0	1	1
5	1214727	05_1214727_1214759_J	0	?	0	0	?	?	0	0	0	?	0	0	0	0	0	0	0	0	1	0	0	1	1
5	1395614	05_1395614_1395614_I	0	1	0	0	0	0	0	?	0	0	0	0	0	0	0	0	0	0	0	0	1	1	0
5	1450203	05_1450203_1450203_I	0	0	0	0	0	0	?	0	0	1	?	?	0	?	0	?	1	0	1	1	?	1	1
5	1527002	05_1527002_1527002_I	0	0	?	?	?	?	?	?	?	1	?	?	?	0	?	0	1	0	0	0	0	1	?
5	1813983	05_1813983_1814028_J	0	0	1	0	0	1	0	0	1	1	1	1	1	1	1	?	1	1	?	1	1	1	0
5	2027254	05_2027254_2027254_I	0	1	0	0	0	0	0	0	0	0	0	0	0	1	0	0	0	0	?	1	1	1	0
5	2081270	05_2081270_2081312_J	0	?	0	0	0	0	0	0	0	0	0	?	0	1	0	0	0	1	0	1	?	1	0
5	2504647	05_2504647_2504678_J	0	0	?	0	?	0	1	0	1	1	1	1	1	1	1	1	1	1	1	1	0	1	1
5	3059159	05_3059159_3059159_I	0	0	0	0	0	1	?	0	1	1	0	0	?	0	?	?	1	0	1	0	0	1	?
5	3076841	05_3076841_3076880_J	0	0	0	0	0	1	0	0	0	?	0	0	0	?	1	0	1	1	1	1	1	1	0
5	3077797	05_3077797_3078211_J	0	0	0	0	0	1	0	0	0	?	0	0	0	1	1	?	1	1	1	1	0	1	0
5	3416119	05_3416119_3416385_J	0	0	0	0	0	?	0	0	0	0	0	0	0	0	0	0	0	1	1	1	?	1	0
5	3458944	05_3458944_3458944_I	0	0	0	0	0	0	0	0	0	1	1	1	?	1	1	1	1	1	1	1	0	1	1
5	4070604	05_4070604_4070604_I	0	0	0	0	0	1	0	0	1	1	?	1	1	1	1	1	1	0	1	0	1	1	1
5	5557833	05_5557833_5557833_I	0	0	0	0	0	0	1	0	?	?	0	0	0	1	0	0	?	0	1	1	0	1	0
5	6224960	05_6224960_6225028_J	0	0	0	0	0	0	0	0	0	0	0	0	0	?	1	1	1	?	?	1	0	1	0
5	6747227	05_6747227_6747281_J	0	0	?	0	0	0	?	0	0	1	0	?	0	?	1	1	1	0	1	1	0	1	1
5	7506979	05_7506979_7507019_J	0	0	?	?	?	?	1	0	0	0	0	?	0	1	0	1	0	1	1	1	?	1	0
5	14149906	05_14149906_14150125_J	0	0	?	0	0	0	0	0	0	0	?	0	0	0	0	0	?	0	0	0	0	1	0
5	14824368	05_14824368_14824368_I	0	0	0	0	0	1	0	?	1	0	0	?	0	1	1	0	0	1	?	1	0	1	1
5	14871650	05_14871650_14871650_I	0	1	?	1	0	0	1	0	0	0	0	0	0	1	0	0	0	0	0	1	?	1	0
5	15337553	05_15337553_15337594_J	0	0	0	0	0	?	0	1	1	0	0	0	0	1	0	?	0	1	1	1	0	1	0
5	15967577	05_15967577_15967646_J	0	?	0	0	0	1	1	0	?	1	1	1	1	1	1	?	?	1	?	?	1	1	1
5	16120984	05_16120984_16120984_I	0	0	1	0	0	0	1	0	0	0	?	?	?	0	0	0	0	0	0	1	?	1	0
5	16166253	05_16166253_16166286_J	0	0	0	0	0	?	1	?	1	0	1	1	1	0	1	0	1	1	?	1	0	1	0
5	16263809	05_16263809_16263809_I	0	0	0	?	?	1	1	1	1	?	1	1	1	1	1	1	1	1	?	1	1	1	1
5	17256462	05_17256462_17256492_J	0	0	0	0	0	0	0	1	0	0	0	0	0	1	1	1	1	1	1	1	1	1	0
5	17867459	05_17867459_17867459_I	0	0	0	0	0	?	?	1	0	0	0	1	0	1	1	1	1	1	1	1	1	1	1
5	18691955	05_18691955_18691955_I	0	0	0	0	0	0	0	0	1	1	0	1	0	1	1	?	1	1	1	1	0	1	0
5	18861365	05_18861365_18861411_J	0	?	0	0	0	?	0	1	0	0	0	0	0	0	?	0	1	1	?	1	?	1	0
5	19015941	05_19015941_19015941_I	0	1	0	0	0	0	0	0	0	0	0	0	0	0	0	0	0	?	0	?	1	1	0
5	19703239	05_19703239_19703239_I	0	1	1	0	0	?	1	0	0	0	0	0	0	1	?	0	0	?	0	1	?	1	0
5	19753019	05_19753019_19753019_I	0	0	0	0	0	?	1	0	1	1	?	1	?	?	1	0	1	0	1	1	0	1	1
5	19987242	05_19987242_19987282_J	0	0	0	0	0	0	0	0	0	0	0	0	0	0	0	0	0	1	1	1	1	1	0
5	20335450	05_20335450_20335492_J	0	?	0	0	0	0	0	0	0	0	0	0	0	?	0	1	0	0	1	0	?	1	1
5	20600062	05_20600062_20600364_J	0	0	0	0	0	0	0	0	0	0	0	0	0	1	0	1	0	1	1	1	1	1	0
5	20870665	05_20870665_20870665_I	0	0	0	0	0	0	0	0	0	0	0	0	0	?	1	0	?	1	0	?	0	1	1
5	21383536	05_21383536_21383536_I	0	1	1	0	0	0	1	0	0	0	1	1	1	1	0	0	0	0	0	1	1	1	0
5	21429022	05_21429022_21429022_I	0	?	?	?	0	0	0	0	?	0	0	0	?	?	0	?	1	0	?	1	?	1	1
5	21963210	05_21963210_21963210_I	0	0	0	0	?	0	0	0	0	0	0	0	1	?	1	?	1	0	1	1	1	1	1
5	21964323	05_21964323_21964364_J	0	1	0	0	0	0	0	0	0	?	0	0	0	1	1	0	1	0	1	0	?	1	0
5	22640611	05_22640611_22640652_J	0	0	0	0	0	0	0	0	0	0	0	0	0	1	0	0	1	1	1	1	1	1	0
5	23005658	05_23005658_23005658_I	0	0	0	0	0	?	0	0	0	1	1	0	1	1	1	?	1	1	1	1	0	1	1
5	23993074	05_23993074_23993074_I	0	0	?	?	?	0	0	0	?	1	0	0	?	1	1	1	1	0	0	0	?	1	1
5	24169349	05_24169349_24169349_I	0	0	0	0	0	?	0	0	0	0	0	0	1	1	1	1	1	?	1	1	1	1	1
5	24727343	05_24727343_24727625_J	0	?	0	0	0	?	0	0	0	0	0	0	0	?	?	0	0	1	1	1	1	1	0
5	24747151	05_24747151_24747151_I	0	0	0	0	0	0	0	0	0	1	0	0	1	?	0	0	1	0	1	1	1	1	1
5	25293805	05_25293805_25293939_J	0	0	0	0	0	0	0	0	0	0	0	0	0	0	0	0	?	1	1	1	0	1	1
5	25430834	05_25430834_25431050_J	0	0	0	0	0	?	0	0	0	?	0	0	0	1	?	1	?	1	1	1	0	1	1
5	27177924	05_27177924_27177924_I	0	0	0	?	0	1	1	?	?	0	1	0	1	1	1	1	?	1	?	1	0	1	0
5	27672548	05_27672548_27672548_I	0	0	?	0	?	1	1	?	0	1	0	0	0	?	1	1	1	0	1	1	1	1	1
5	27702714	05_27702714_27702765_J	0	0	0	0	0	1	1	1	0	1	0	0	0	1	1	1	1	1	1	1	1	1	1
5	28455074	05_28455074_28455114_J	0	0	0	0	0	0	1	0	1	?	1	0	0	1	1	0	1	1	1	1	?	1	0
5	28479420	05_28479420_28479420_I	0	0	0	0	0	0	1	0	1	0	1	0	0	1	1	?	1	0	1	1	?	1	?
5	29317492	05_29317492_29317525_J	0	0	0	0	0	0	0	0	0	0	0	0	1	1	1	1	1	1	1	1	1	1	0
6	214096	06_214096_214141_J	0	0	0	0	0	1	0	0	0	?	1	1	1	1	1	1	1	1	1	1	0	1	0
6	217897	06_217897_217897_I	0	0	1	?	0	0	?	0	1	1	1	1	1	0	1	1	1	0	1	1	1	1	1
6	513453	06_513453_513453_I	0	?	0	0	0	1	?	0	0	0	0	0	0	1	0	0	0	?	0	0	0	1	1
6	1051721	06_1051721_1051721_I	0	0	0	0	0	0	0	0	0	?	0	0	0	0	0	0	0	0	0	0	0	1	?
6	2339910	06_2339910_2339910_I	0	?	0	?	?	0	?	0	0	?	1	1	1	1	1	0	0	1	0	1	1	1	0
6	2352765	06_2352765_2352765_I	0	0	1	?	?	0	?	0	0	0	?	1	1	?	?	0	1	0	?	1	0	1	0
6	2397993	06_2397993_2398030_J	0	1	0	0	0	0	0	0	0	?	1	1	1	?	1	1	1	1	1	1	1	1	0
6	2439801	06_2439801_2439801_I	0	0	0	0	0	1	0	0	1	1	0	0	0	1	1	0	?	0	?	?	0	1	1
6	2858776	06_2858776_2858817_J	0	?	?	?	0	0	0	?	0	0	?	0	1	0	0	?	0	0	0	0	?	1	0
6	4566367	06_4566367_4566417_J	0	1	0	0	0	0	1	1	0	0	?	0	0	0	0	0	0	1	?	?	1	1	0
6	4921513	06_4921513_4921513_I	0	0	1	?	?	?	0	?	0	1	?	1	1	0	1	?	?	0	1	0	0	1	0
6	5972866	06_5972866_5972866_I	0	1	0	0	0	0	1	1	?	0	1	1	1	1	?	0	?	0	?	0	1	1	0
6	6302807	06_6302807_6302807_I	0	0	1	0	0	?	1	0	1	1	0	1	1	?	1	1	1	?	1	0	0	1	1
6	7340308	06_7340308_7340308_I	0	1	1	1	1	0	0	0	0	0	1	?	1	?	0	0	0	0	0	?	1	1	0
6	7425783	06_7425783_7425859_J	0	0	0	0	0	0	0	0	0	?	0	0	?	0	0	0	?	0	1	0	1	1	1
6	7991372	06_7991372_7991372_I	0	0	0	0	1	1	1	?	1	1	1	1	?	?	1	1	1	1	1	1	0	1	1
6	8662565	06_8662565_8662610_J	0	0	0	0	0	0	0	0	0	0	0	0	0	0	0	0	0	1	?	1	1	1	0
6	8662618	06_8662618_8662665_J	0	0	0	0	0	0	0	0	0	0	0	0	0	0	0	0	0	1	1	1	1	1	0
6	8662670	06_8662670_8662738_J	0	0	0	0	0	0	0	0	0	0	0	0	0	0	0	0	0	1	0	1	?	1	0
6	9466812	06_9466812_9466845_J	0	0	0	0	0	0	1	0	1	?	?	1	1	1	?	0	1	1	1	1	1	1	1
6	9470399	06_9470399_9470399_I	0	1	0	0	0	1	1	1	1	1	1	0	0	1	1	1	1	1	1	1	1	1	1
6	9537571	06_9537571_9537571_I	0	1	1	0	0	1	1	?	1	1	1	1	1	1	1	?	1	1	1	1	?	1	0
6	11668641	06_11668641_11668671_J	0	0	0	0	0	0	0	0	0	0	0	0	0	0	0	0	0	0	0	0	1	1	0
6	12021137	06_12021137_12021137_I	0	?	0	?	?	1	0	0	1	1	1	1	1	1	1	1	1	1	1	1	1	1	1
6	12069466	06_12069466_12069686_J	0	0	?	0	?	1	1	0	0	?	0	1	1	1	1	?	?	1	?	1	1	1	1
6	12189876	06_12189876_12189952_J	0	?	0	0	0	1	1	0	0	0	0	0	0	1	1	1	1	1	1	1	1	1	1
6	12192372	06_12192372_12192447_J	0	?	0	0	0	0	0	0	0	0	?	0	0	1	0	0	0	0	1	1	1	1	0
6	12489984	06_12489984_12489984_I	0	?	0	0	0	0	0	0	0	0	0	1	0	1	?	0	0	1	0	1	1	1	1
6	13251201	06_13251201_13251201_I	0	0	0	0	0	0	0	0	0	1	1	1	1	1	1	1	1	?	1	1	1	1	1
6	13251204	06_13251204_13251204_I	0	0	0	0	0	0	0	0	0	1	1	1	1	?	1	0	1	0	1	1	1	1	1
6	13295423	06_13295423_13295455_J	0	?	0	0	0	0	0	0	0	0	0	0	0	1	1	0	1	0	1	1	1	1	0
6	13322166	06_13322166_13322199_J	0	?	0	0	0	0	0	0	0	0	0	0	0	0	0	0	1	1	1	1	1	1	0
6	13513543	06_13513543_13513543_I	0	0	0	0	0	0	0	0	0	1	1	1	1	1	1	1	1	0	1	1	1	1	?
6	15499070	06_15499070_15499116_J	0	0	1	1	1	1	1	?	?	1	?	1	?	1	1	?	1	?	1	1	?	1	1
6	15719239	06_15719239_15719239_I	0	1	1	0	0	?	1	1	1	1	?	1	1	1	1	0	1	0	1	1	?	1	1
6	15736840	06_15736840_15736976_J	0	?	0	0	0	1	0	0	0	0	0	0	0	1	1	?	0	1	1	1	0	1	0
6	15743640	06_15743640_15743673_J	0	0	0	0	0	0	0	0	0	0	0	0	0	1	0	0	0	0	?	1	0	1	0
6	15753559	06_15753559_15753657_J	0	?	0	0	0	1	0	0	0	0	0	0	0	1	1	0	0	1	?	1	1	1	1
6	16021649	06_16021649_16021649_I	0	0	0	?	0	1	0	0	0	?	1	1	1	1	1	0	1	1	1	1	0	1	1
6	16119071	06_16119071_16119256_J	0	0	0	0	0	0	0	0	0	0	0	?	0	?	0	0	0	?	0	?	?	1	0
6	16121793	06_16121793_16121793_I	0	1	?	0	1	0	1	0	0	0	1	1	1	1	?	0	?	1	0	1	1	1	0
6	16576939	06_16576939_16576939_I	0	0	?	0	0	1	0	0	0	1	0	?	0	?	1	?	1	?	1	1	0	1	1
6	16752899	06_16752899_16752899_I	0	?	0	0	0	1	0	0	0	1	0	0	0	1	0	0	?	0	?	?	?	1	0
6	16877353	06_16877353_16877402_J	0	0	0	0	0	0	0	0	0	0	0	0	0	1	0	0	?	0	1	1	0	1	0
6	17024587	06_17024587_17024587_I	0	1	?	1	1	0	?	?	0	0	?	?	1	0	0	0	0	?	0	?	1	1	0
6	17067222	06_17067222_17067222_I	0	0	0	0	0	0	0	0	0	0	0	0	0	0	0	0	0	0	0	0	?	1	0
6	17105205	06_17105205_17105237_J	0	0	0	0	0	0	0	0	0	0	0	0	0	1	0	0	0	0	1	1	0	1	1
6	17452954	06_17452954_17453218_J	0	0	0	0	0	?	?	0	0	0	0	0	0	0	1	1	1	0	1	0	?	1	1
6	18114491	06_18114491_18114491_I	0	0	0	?	?	0	?	0	0	1	0	0	0	0	?	1	1	0	0	1	0	1	?
6	20059072	06_20059072_20059072_I	0	1	?	?	?	0	?	0	0	0	?	1	1	?	1	0	0	?	?	1	1	1	0
6	20496539	06_20496539_20496539_I	0	1	0	0	0	0	0	?	0	0	?	0	?	0	0	0	0	?	0	?	1	1	0
6	20525100	06_20525100_20525100_I	0	?	0	0	0	0	0	0	0	0	1	0	?	0	0	0	0	0	0	?	?	1	0
6	20994116	06_20994116_20994116_I	0	0	1	0	0	0	?	0	0	1	0	0	0	0	1	1	?	1	1	1	1	1	0
6	22858694	06_22858694_22858735_J	0	0	0	1	0	?	1	0	1	1	0	0	0	1	1	1	1	1	1	1	0	1	1
6	23056805	06_23056805_23056805_I	0	1	1	?	0	0	0	0	0	0	?	1	?	?	0	0	0	0	0	1	1	1	0
6	23322095	06_23322095_23322133_J	0	?	1	1	0	1	1	1	1	?	1	0	1	1	1	?	1	1	?	0	?	1	0
6	23648616	06_23648616_23648616_I	0	?	1	?	1	0	0	0	?	0	0	0	0	1	1	?	?	?	?	0	0	1	0
6	23739569	06_23739569_23739569_I	0	1	0	0	0	0	1	0	0	0	0	0	0	1	0	0	0	0	0	1	1	1	0
6	23864131	06_23864131_23864131_I	0	1	0	0	0	?	0	?	?	1	1	0	?	0	1	?	0	0	1	0	1	1	1
6	23916166	06_23916166_23916166_I	0	0	0	0	0	0	0	0	0	0	0	0	0	0	0	0	0	?	1	?	0	1	0
6	24101521	06_24101521_24101618_J	0	0	0	0	0	0	0	0	0	0	0	0	0	0	0	0	0	1	1	1	1	1	0
6	24578476	06_24578476_24578476_I	0	0	1	1	?	1	?	?	1	1	1	1	1	1	1	1	1	1	1	1	1	1	0
6	24873906	06_24873906_24873935_J	0	0	0	0	0	0	0	0	0	0	0	0	0	0	?	0	0	1	1	1	0	1	0
6	24960318	06_24960318_24960421_J	0	0	0	0	0	0	0	0	0	0	0	0	0	0	1	?	?	1	1	1	0	1	?
6	25383054	06_25383054_25383089_J	0	?	0	0	0	?	?	0	?	0	0	?	?	0	?	?	1	1	?	1	0	1	?
6	26349770	06_26349770_26349826_J	0	?	0	0	0	0	0	1	0	0	0	0	0	?	1	1	1	1	1	1	1	1	1
6	26468107	06_26468107_26468107_I	0	0	1	?	0	0	0	?	0	0	0	0	0	1	1	1	1	?	1	1	0	1	1
6	26479110	06_26479110_26479443_J	0	0	0	0	0	?	0	?	0	0	0	0	0	1	?	0	?	1	1	1	0	1	?
6	26618758	06_26618758_26618915_J	0	0	0	0	0	0	0	1	0	0	?	0	0	1	1	1	1	1	1	1	1	1	1
6	28051288	06_28051288_28051288_I	0	0	?	?	0	?	?	0	0	1	1	0	1	?	1	1	1	1	1	1	?	1	1
6	28072215	06_28072215_28072215_I	0	0	0	0	0	0	0	0	0	0	0	0	0	1	0	0	1	0	?	1	1	1	1
6	28241210	06_28241210_28241243_J	0	0	0	0	0	0	0	0	0	0	0	0	0	0	0	0	0	?	0	0	0	1	1
6	29419194	06_29419194_29419194_I	0	0	?	0	?	1	?	0	0	1	0	1	?	0	0	0	1	1	1	0	0	1	0
6	29515342	06_29515342_29515370_J	0	1	0	0	0	1	0	0	0	0	1	0	0	0	?	0	0	1	1	0	0	1	0
6	29515374	06_29515374_29515465_J	0	0	0	0	0	1	0	0	0	0	0	0	0	?	0	0	0	1	1	0	0	1	0
6	29571654	06_29571654_29571692_J	0	1	0	?	0	1	0	0	0	0	0	0	0	0	?	0	0	1	1	0	1	1	0
6	29575101	06_29575101_29575270_J	0	0	0	0	0	1	0	0	0	0	1	0	0	0	0	0	0	1	1	0	0	1	0
6	29904728	06_29904728_29904728_I	0	0	?	?	1	?	?	0	1	1	1	1	1	?	1	?	1	?	1	1	1	1	1
6	30006574	06_30006574_30006617_J	0	1	0	0	0	1	1	1	1	1	1	1	1	1	1	1	1	1	1	1	1	1	1
6	30157408	06_30157408_30157439_J	0	0	0	0	0	1	0	1	0	1	1	1	1	?	1	0	0	1	1	1	?	1	?
6	30236161	06_30236161_30236161_I	0	0	0	0	0	1	1	1	1	1	1	1	1	1	1	?	1	1	1	1	0	1	1
6	30292254	06_30292254_30292300_J	0	0	0	0	0	?	0	1	0	0	0	0	0	1	0	0	0	1	1	1	1	1	0
6	30304899	06_30304899_30305044_J	0	0	0	0	0	1	1	1	1	1	1	1	1	1	1	1	1	1	1	1	1	1	0
6	30330516	06_30330516_30330559_J	0	0	0	0	0	1	1	1	1	1	1	1	1	1	1	1	1	1	1	1	1	1	1
6	30399611	06_30399611_30399611_I	0	1	0	0	?	1	1	0	0	0	1	1	1	1	0	0	0	?	0	1	1	1	0
7	127337	07_127337_127337_I	0	?	1	?	1	?	?	?	1	1	1	1	1	1	0	0	0	0	0	0	0	1	1
7	154574	07_154574_154574_I	0	1	1	1	1	0	1	?	0	0	1	1	1	1	?	?	0	0	0	1	1	1	0
7	810747	07_810747_810776_J	0	?	0	0	0	1	1	1	1	0	?	0	0	0	1	?	?	0	0	0	?	1	0
7	4228683	07_4228683_4228683_I	0	?	?	?	?	0	?	0	0	0	0	0	0	1	0	0	0	1	0	0	0	1	0
7	4424665	07_4424665_4424665_I	0	1	0	1	?	0	0	?	0	0	0	0	0	1	0	0	0	?	0	1	1	1	0
7	5212413	07_5212413_5212413_I	0	0	1	?	1	0	0	0	1	0	0	0	0	?	0	0	0	?	1	0	0	1	1
7	5225322	07_5225322_5225350_J	0	0	0	0	0	0	0	0	0	0	0	0	0	?	1	0	0	1	?	1	0	1	0
7	5969111	07_5969111_5969206_J	0	0	0	0	0	0	0	0	0	0	0	0	0	0	0	0	0	1	0	?	0	1	0
7	6905370	07_6905370_6905370_I	0	?	0	0	0	0	0	0	0	1	0	0	0	0	1	1	1	0	1	1	1	1	1
7	7047501	07_7047501_7047501_I	0	1	?	0	1	0	?	0	0	1	0	1	0	1	1	1	0	1	1	1	1	1	0
7	7174465	07_7174465_7174465_I	0	0	0	0	0	0	0	0	?	1	0	0	0	1	1	0	0	0	0	1	?	1	0
7	7222835	07_7222835_7222888_J	0	0	0	0	0	0	0	0	0	1	0	0	0	0	1	1	0	1	1	1	1	1	0
7	8667353	07_8667353_8667385_J	0	?	0	0	0	0	0	0	0	0	0	0	0	0	0	0	0	1	1	1	1	1	1
7	8896772	07_8896772_8896832_J	0	0	0	0	0	0	0	0	0	?	0	0	0	0	0	1	0	1	1	1	1	1	0
7	9040236	07_9040236_9040303_J	0	?	0	0	0	0	0	0	0	1	0	0	0	0	?	0	0	1	0	1	1	1	1
7	10065244	07_10065244_10065437_J	0	1	0	0	0	0	0	0	0	1	0	1	0	1	0	1	0	0	0	1	1	1	0
7	10168718	07_10168718_10168718_I	0	0	?	0	0	0	0	0	?	1	0	1	0	?	0	1	0	?	1	1	0	1	0
7	10257516	07_10257516_10257516_I	0	0	0	0	0	0	0	0	0	1	?	1	1	1	?	0	0	?	1	?	0	1	1
7	11075062	07_11075062_11075141_J	0	0	?	0	0	1	0	0	?	1	0	1	0	1	0	1	1	1	1	1	0	1	0
7	11362975	07_11362975_11362975_I	0	0	?	0	?	0	0	0	0	?	1	1	1	1	?	?	?	?	1	1	1	1	1
7	11362978	07_11362978_11362978_I	0	1	?	0	?	0	?	0	0	0	1	1	1	1	0	0	0	?	0	1	1	1	0
7	13099998	07_13099998_13099998_I	0	0	0	?	?	0	?	0	0	1	?	?	1	?	1	1	1	1	1	1	1	1	1
7	13266193	07_13266193_13266255_J	0	0	0	0	0	?	0	0	0	1	1	1	0	1	1	1	1	1	1	1	1	1	0
7	13266262	07_13266262_13266348_J	0	0	0	0	0	0	0	0	0	1	1	1	1	0	1	1	1	1	1	1	0	1	0
7	14511032	07_14511032_14511077_J	0	0	0	0	0	0	0	0	0	1	1	?	?	1	0	0	?	1	?	?	0	1	0
7	15068283	07_15068283_15068345_J	0	1	0	0	0	?	0	0	0	0	0	1	0	1	1	0	0	0	0	1	0	1	0
7	15449724	07_15449724_15449755_J	0	?	0	0	0	1	1	1	1	1	1	1	1	1	1	1	1	0	1	1	?	1	0
7	15998818	07_15998818_15998876_J	0	?	0	0	0	1	0	0	0	0	0	0	0	?	0	0	0	0	0	1	?	1	?
7	15998881	07_15998881_15998912_J	0	0	0	0	0	0	0	0	0	?	1	?	0	?	?	?	0	0	1	1	1	1	?
7	15998941	07_15998941_15998970_J	0	0	0	0	0	0	0	0	0	1	1	1	1	1	1	0	0	1	0	1	?	1	0
7	16317327	07_16317327_16317327_I	0	0	0	0	0	0	0	0	0	?	0	0	0	0	0	0	?	0	1	0	0	1	?
7	16440900	07_16440900_16440945_J	0	?	0	?	0	0	?	?	0	?	?	0	0	0	1	1	1	1	1	1	1	1	1
7	16610567	07_16610567_16610567_I	0	1	0	0	0	0	1	0	0	0	0	?	0	1	?	0	0	?	0	1	1	1	0
7	16772288	07_16772288_16772288_I	0	0	0	0	0	1	0	0	0	0	0	0	0	?	0	0	0	0	0	0	1	1	0
7	17492097	07_17492097_17492097_I	0	0	?	0	?	1	0	0	0	1	0	0	0	1	0	1	?	1	0	?	0	1	1
7	17650754	07_17650754_17650838_J	0	0	0	0	0	0	0	0	0	0	0	0	0	?	0	0	0	0	0	0	?	1	0
7	18372593	07_18372593_18372622_J	0	0	1	0	0	1	1	1	?	1	0	?	0	1	?	1	1	1	1	1	0	1	?
7	18528730	07_18528730_18528856_J	0	0	0	0	0	1	1	1	0	?	0	0	0	1	1	?	1	1	1	1	0	1	0
7	18664895	07_18664895_18664895_I	0	0	0	0	0	1	1	0	1	1	0	0	0	?	1	?	1	0	1	1	0	1	1
7	18790488	07_18790488_18790488_I	0	0	0	1	0	0	1	?	1	1	1	0	1	1	?	?	1	?	1	1	0	1	1
7	18812916	07_18812916_18812916_I	0	0	1	1	1	0	0	0	?	1	0	0	0	1	1	0	0	0	1	1	0	1	?
7	19606173	07_19606173_19606208_J	0	0	0	0	0	0	1	0	0	1	1	1	1	1	1	1	1	1	1	1	1	1	?
7	20203414	07_20203414_20203470_J	0	0	0	0	0	1	?	1	1	0	0	0	0	0	?	0	0	0	0	0	1	1	?
7	20203505	07_20203505_20203544_J	0	0	0	0	0	1	0	1	1	0	0	0	0	0	0	0	0	0	?	0	1	1	1
7	20333774	07_20333774_20334076_J	0	?	0	0	0	1	1	1	1	?	1	1	1	0	0	0	0	1	1	1	1	1	0
7	20396905	07_20396905_20396953_J	0	0	0	0	0	1	1	1	1	1	1	1	?	1	1	1	1	1	1	1	1	1	0
7	20520527	07_20520527_20520527_I	0	0	0	0	0	1	1	0	1	1	0	1	1	1	1	1	1	1	1	1	1	1	1
7	21219720	07_21219720_21219782_J	0	0	0	0	0	?	0	0	0	0	0	0	0	0	0	0	0	0	1	1	?	1	0
7	21228942	07_21228942_21229156_J	0	0	0	0	0	1	0	0	1	1	1	0	1	1	0	0	1	0	1	1	0	1	0
7	21410952	07_21410952_21410985_J	0	0	1	0	0	?	1	0	1	1	1	0	1	0	1	0	1	1	1	1	0	1	1
7	21666484	07_21666484_21666484_I	0	0	0	0	0	1	0	0	?	1	0	0	0	1	1	?	1	1	1	1	1	1	1
7	21908247	07_21908247_21908280_J	0	0	0	0	0	0	0	0	0	0	0	0	0	1	1	?	1	1	1	1	0	1	0
7	21997743	07_21997743_21997743_I	0	1	0	0	?	1	0	1	0	1	1	0	1	1	1	1	1	1	1	1	1	1	0
7	22099769	07_22099769_22099769_I	0	0	0	0	0	1	0	1	1	?	0	0	0	1	0	?	1	?	1	1	0	1	?
7	22841466	07_22841466_22841466_I	0	0	0	0	1	0	?	0	1	1	1	1	?	1	1	?	1	1	1	1	?	1	1
7	23440063	07_23440063_23440063_I	0	1	1	1	1	1	1	1	?	0	0	1	0	1	1	0	0	?	?	1	1	1	0
7	23749617	07_23749617_23749695_J	0	0	0	0	0	0	0	0	0	?	0	0	1	?	0	?	1	0	1	1	1	1	0
7	23756872	07_23756872_23756872_I	0	0	0	0	0	1	?	0	1	1	0	0	1	1	?	?	1	0	1	?	?	1	1
7	24215848	07_24215848_24215897_J	0	0	0	0	0	0	0	0	?	1	1	0	1	0	0	1	1	0	1	1	1	1	1
7	24338018	07_24338018_24338073_J	0	?	0	0	0	0	0	0	0	0	1	1	1	0	0	0	0	1	0	0	0	1	1
7	24757400	07_24757400_24757449_J	0	0	0	0	0	0	0	0	0	0	0	0	0	0	0	0	0	0	0	0	0	1	1
7	25206925	07_25206925_25206925_I	0	1	0	1	1	?	0	0	0	0	0	0	0	1	1	1	1	?	1	1	?	1	1
7	25207170	07_25207170_25207170_I	0	1	0	1	1	1	0	0	1	?	0	0	0	1	1	1	1	1	1	1	?	1	1
7	26310865	07_26310865_26310865_I	0	0	0	0	0	0	0	0	?	?	1	1	1	1	1	?	1	1	1	1	0	1	1
7	26392318	07_26392318_26392420_J	0	0	0	0	0	0	0	0	0	0	0	1	?	1	1	?	1	0	1	1	?	1	0
7	26878829	07_26878829_26878859_J	0	0	0	0	0	0	0	0	0	?	1	1	?	1	1	0	1	1	1	1	1	1	0
7	27106511	07_27106511_27106511_I	0	0	0	?	0	0	0	?	?	1	0	?	0	1	?	0	0	0	1	?	0	1	1
7	28648214	07_28648214_28648299_J	0	0	0	0	0	0	0	0	0	?	0	0	0	1	1	1	1	1	1	1	1	1	0
7	28694274	07_28694274_28694320_J	0	0	0	0	0	0	0	0	0	0	0	0	0	1	1	1	1	1	1	1	1	1	1
7	29006860	07_29006860_29006899_J	0	0	0	0	0	1	1	1	1	1	0	0	0	1	1	1	1	1	1	1	0	1	0
7	29110847	07_29110847_29110847_I	0	0	0	0	0	1	1	0	1	?	0	0	0	1	1	?	1	0	1	1	?	1	1
7	29456280	07_29456280_29456280_I	0	1	1	0	?	1	1	?	?	0	1	?	1	1	1	?	0	1	?	1	1	1	?
8	130288	08_130288_130426_J	0	0	0	0	0	?	0	0	0	1	1	1	1	1	0	0	0	0	0	0	0	1	0
8	262064	08_262064_262146_J	0	0	0	0	0	0	1	0	0	?	1	1	1	1	?	0	1	1	1	1	1	1	0
8	277713	08_277713_277713_I	0	0	?	0	1	1	1	0	0	1	1	1	1	1	1	?	1	?	1	1	1	1	0
8	336407	08_336407_336441_J	0	0	0	0	0	0	1	0	0	0	1	?	?	1	0	0	?	?	0	1	0	1	1
8	392765	08_392765_392765_I	0	0	0	0	0	?	0	0	1	?	0	0	0	0	0	0	1	0	?	1	0	1	?
8	678255	08_678255_678287_J	0	1	0	0	0	?	0	0	0	0	0	0	0	?	?	0	?	0	0	1	?	1	1
8	2015117	08_2015117_2015146_J	0	0	0	0	0	0	1	0	1	0	0	0	0	1	1	?	1	1	1	1	1	1	0
8	2329388	08_2329388_2329388_I	0	0	0	0	0	1	0	0	0	?	0	0	1	1	?	?	1	0	1	1	1	1	1
8	2462384	08_2462384_2462384_I	0	0	0	0	0	0	0	0	0	0	0	0	0	0	0	0	?	0	0	0	0	1	?
8	2472855	08_2472855_2472855_I	0	0	?	?	0	0	?	0	0	?	0	1	0	0	1	1	1	0	0	0	0	1	1
8	2958754	08_2958754_2958754_I	0	?	1	0	0	0	?	0	0	0	0	0	0	1	?	0	0	0	0	0	?	1	?
8	4029241	08_4029241_4029241_I	0	0	0	0	0	?	0	0	1	1	0	1	1	?	1	1	1	1	0	1	1	1	1
8	4481405	08_4481405_4481405_I	0	0	0	?	?	1	?	0	0	1	0	?	1	1	1	1	1	1	1	1	1	1	1
8	4885911	08_4885911_4885948_J	0	0	1	0	?	1	1	0	?	1	0	1	1	1	1	1	1	0	1	1	0	1	1
8	5703464	08_5703464_5703464_I	0	0	0	0	0	1	1	?	1	1	0	1	1	1	1	1	1	1	1	1	1	1	?
8	7667998	08_7667998_7668028_J	0	0	0	0	0	0	0	0	0	0	0	0	0	1	1	0	1	1	?	1	0	1	1
8	7691995	08_7691995_7691995_I	0	0	0	0	1	1	0	0	0	?	0	0	0	?	?	?	1	0	1	1	1	1	1
8	7917734	08_7917734_7917734_I	0	?	?	0	0	1	1	1	0	1	1	0	1	1	1	0	?	1	1	1	1	1	1
8	8187704	08_8187704_8187704_I	0	0	0	0	0	?	1	?	0	1	1	1	?	1	1	1	1	1	1	1	0	1	0
8	9763512	08_9763512_9763512_I	0	0	1	0	?	0	0	?	1	?	0	0	0	?	?	1	1	0	1	0	0	1	0
8	10431062	08_10431062_10431062_I	0	0	?	0	1	0	1	?	?	0	1	?	0	0	?	0	0	?	0	0	0	1	0
8	10772023	08_10772023_10772104_J	0	0	0	0	0	0	?	0	0	0	0	0	0	?	1	0	?	1	1	1	0	1	?
8	11373556	08_11373556_11373556_I	0	0	0	0	0	?	1	0	0	0	1	1	?	1	0	0	0	0	0	1	?	1	0
8	13487989	08_13487989_13488018_J	0	0	0	0	0	0	0	0	0	0	0	0	0	0	0	1	0	?	?	1	0	1	1
8	15021667	08_15021667_15021667_I	0	0	0	1	0	1	?	0	?	1	0	0	0	1	1	1	1	?	1	1	1	1	1
8	15578604	08_15578604_15578678_J	0	0	0	0	0	0	0	0	0	0	0	0	0	0	0	1	?	1	0	1	1	1	0
8	15858464	08_15858464_15858464_I	0	1	1	0	?	0	0	0	0	0	0	0	0	0	0	0	0	0	0	1	1	1	0
8	16568879	08_16568879_16568921_J	0	?	0	0	0	0	1	0	0	0	0	0	0	1	1	1	1	1	1	1	1	1	1
8	16988560	08_16988560_16988560_I	0	0	0	0	0	0	0	0	0	0	0	0	0	1	0	0	?	0	?	0	?	1	0
8	17251716	08_17251716_17251748_J	0	0	0	0	0	?	0	0	?	0	0	0	0	0	1	0	0	1	1	1	?	1	0
8	17256115	08_17256115_17256148_J	0	?	0	0	0	0	0	0	0	0	0	0	0	1	?	?	0	0	0	0	1	1	0
8	18240309	08_18240309_18240462_J	0	?	0	0	0	?	0	0	?	0	1	0	0	1	1	?	0	0	0	0	?	1	0
8	18279515	08_18279515_18279515_I	0	0	0	0	0	1	1	?	0	1	0	0	0	?	0	0	0	0	?	0	1	1	1
8	18538558	08_18538558_18538558_I	0	0	0	0	0	0	1	0	0	0	0	0	0	?	0	0	0	?	?	0	0	1	?
8	18890670	08_18890670_18890722_J	0	0	0	0	0	?	1	1	?	?	?	0	0	0	1	1	?	1	1	1	?	1	?
8	19433780	08_19433780_19433780_I	0	1	1	1	0	?	?	0	?	0	0	?	1	1	?	?	0	?	0	1	1	1	0
8	19665544	08_19665544_19665544_I	0	0	1	0	0	0	1	?	1	1	0	1	1	1	0	0	1	0	1	1	0	1	1
8	19674236	08_19674236_19674272_J	0	0	1	0	0	1	1	1	?	0	1	1	1	1	1	0	?	1	?	1	1	1	0
8	19963349	08_19963349_19963409_J	0	0	0	0	0	0	0	0	1	0	0	0	0	0	0	0	0	1	0	0	0	1	0
8	19989038	08_19989038_19989038_I	0	1	?	0	?	0	1	0	0	0	0	1	?	1	0	0	0	1	0	?	1	1	0
8	20508420	08_20508420_20508650_J	0	0	0	0	0	?	0	0	0	0	0	0	0	0	?	0	0	0	1	1	0	1	0
8	20508655	08_20508655_20508698_J	0	0	1	0	0	0	0	0	0	0	0	0	0	0	1	0	0	0	1	1	?	1	0
8	20722260	08_20722260_20722260_I	0	0	?	0	0	?	0	0	?	?	0	0	0	1	1	1	1	1	1	1	1	1	1
8	20939974	08_20939974_20940003_J	0	0	0	0	0	?	0	1	0	0	0	0	0	?	1	?	1	1	1	1	0	1	1
8	22610848	08_22610848_22610848_I	0	0	1	0	1	?	0	0	0	1	1	1	1	1	1	?	1	1	1	1	0	1	1
8	22708579	08_22708579_22708659_J	0	0	0	0	0	0	0	0	0	1	?	1	1	1	1	0	1	1	1	1	0	1	0
8	22871294	08_22871294_22871294_I	0	0	?	0	0	1	0	0	0	1	?	1	1	?	1	1	1	1	1	1	0	1	1
8	24784199	08_24784199_24784199_I	0	0	0	0	0	0	0	0	1	1	1	0	1	?	0	0	0	0	?	0	0	1	0
8	24857684	08_24857684_24857684_I	0	0	?	?	?	0	?	0	0	0	0	0	0	1	0	0	?	0	0	0	?	1	1
8	26043529	08_26043529_26043529_I	0	?	0	0	0	0	?	0	0	0	0	0	0	?	0	0	0	0	0	0	?	1	0
8	26612382	08_26612382_26612382_I	0	0	?	?	?	0	0	0	0	0	0	0	0	1	1	1	1	1	1	1	1	1	1
8	26858558	08_26858558_26858586_J	0	0	0	0	0	0	0	0	0	0	0	?	0	0	0	?	0	0	0	0	1	1	0
8	27177992	08_27177992_27177992_I	0	0	?	1	1	1	?	1	1	1	1	1	1	?	1	1	1	1	1	1	1	1	1
8	27475499	08_27475499_27475499_I	0	0	?	1	?	0	?	0	0	0	0	0	0	0	0	0	1	0	0	1	0	1	0
8	27834054	08_27834054_27834054_I	0	?	0	0	0	0	0	0	0	0	0	0	0	0	0	0	0	0	0	0	0	1	0
8	27951572	08_27951572_27951609_J	0	0	0	0	0	0	0	0	0	0	0	0	0	0	0	0	0	0	0	1	0	1	1
9	92349	09_92349_92349_I	0	0	0	0	0	0	0	0	0	1	0	0	1	1	1	1	1	1	1	1	1	1	1
9	92370	09_92370_92370_I	0	0	?	1	?	0	?	0	0	1	0	0	1	1	1	1	1	1	1	1	1	1	1
9	926808	09_926808_926841_J	0	0	0	0	0	0	0	0	0	0	0	0	0	1	1	1	1	1	1	1	?	1	0
9	1278220	09_1278220_1278314_J	0	?	0	0	0	0	0	0	0	0	?	0	0	0	1	1	1	1	1	1	1	1	0
9	3002239	09_3002239_3002290_J	0	0	0	0	0	0	0	0	0	0	0	0	0	0	0	0	0	?	0	0	0	1	0
9	3693929	09_3693929_3693929_I	0	0	0	0	0	1	0	0	0	1	0	0	0	1	1	?	1	?	1	1	0	1	1
9	4589562	09_4589562_4589593_J	0	0	0	0	0	?	1	0	0	0	0	0	1	?	0	0	1	1	1	1	0	1	?
9	5348114	09_5348114_5348169_J	0	0	0	0	0	0	0	0	0	0	0	0	0	0	0	0	0	1	1	1	0	1	0
9	5348758	09_5348758_5348758_I	0	0	0	0	0	0	0	0	0	0	0	0	0	0	0	0	0	0	0	0	1	1	0
9	5617134	09_5617134_5617134_I	0	1	1	?	0	0	0	0	0	0	?	1	?	0	0	0	0	?	0	1	1	1	0
9	6163676	09_6163676_6164030_J	0	0	?	0	0	0	0	0	0	1	1	1	1	1	1	?	1	1	?	0	?	1	1
9	6333580	09_6333580_6333642_J	0	1	0	0	0	?	0	0	?	1	1	1	1	0	1	0	0	0	?	0	?	1	?
9	6333648	09_6333648_6333821_J	0	0	0	0	0	0	0	0	0	1	1	1	1	0	0	?	?	0	?	0	0	1	?
9	7327305	09_7327305_7327305_I	0	0	?	0	0	0	0	0	0	1	0	0	0	1	1	0	1	1	1	1	?	1	0
9	7774999	09_7774999_7774999_I	0	0	?	?	0	0	1	?	1	1	?	1	1	1	?	1	1	1	1	1	1	1	1
9	8634277	09_8634277_8634685_J	0	0	0	0	0	0	0	0	0	0	0	0	0	0	0	0	0	0	1	0	0	1	0
9	9169948	09_9169948_9169983_J	0	0	0	0	0	0	0	0	?	0	?	0	0	?	1	1	1	1	1	1	1	1	1
9	9724512	09_9724512_9724512_I	0	0	0	0	?	0	0	0	0	0	0	0	0	?	0	0	0	0	0	1	0	1	0
9	9726758	09_9726758_9726959_J	0	0	0	0	0	0	0	0	0	0	0	?	?	?	1	?	1	1	1	1	1	1	0
9	10065711	09_10065711_10065711_I	0	0	0	?	?	0	1	?	1	1	1	0	1	1	1	1	0	?	1	1	1	1	?
9	10097997	09_10097997_10098031_J	0	?	0	0	0	?	0	0	?	0	1	0	0	?	1	1	0	1	1	1	1	1	1
9	11764724	09_11764724_11764724_I	0	0	0	0	0	0	0	0	0	?	0	0	0	1	0	0	1	?	1	1	0	1	0
9	11776220	09_11776220_11776319_J	0	0	0	0	0	0	?	0	0	0	0	0	0	1	0	0	1	0	1	1	0	1	?
9	12153072	09_12153072_12153109_J	0	?	0	0	0	0	0	0	0	0	0	0	0	1	?	0	1	1	1	1	1	1	0
9	12423835	09_12423835_12423835_I	0	1	0	0	0	0	0	0	0	0	0	0	0	0	0	0	0	?	0	1	1	1	0
9	12480685	09_12480685_12480718_J	0	0	0	0	0	0	0	0	0	0	0	0	0	0	1	0	0	1	1	1	1	1	1
9	13590560	09_13590560_13590560_I	0	0	0	?	?	0	?	0	0	1	1	1	1	1	1	1	1	1	1	1	1	1	1
9	14615034	09_14615034_14615034_I	0	0	1	?	0	0	?	0	0	0	0	0	0	?	?	0	?	?	?	1	1	1	0
9	14878529	09_14878529_14878529_I	0	0	0	0	0	0	0	0	0	0	1	0	0	0	0	1	?	1	0	0	0	1	0
9	15221874	09_15221874_15221906_J	0	0	0	0	0	0	0	0	0	?	0	0	0	1	0	0	1	0	0	1	0	1	1
9	15226309	09_15226309_15226383_J	0	0	0	0	0	1	0	0	0	?	0	0	0	1	0	?	1	0	0	1	1	1	0
9	15256787	09_15256787_15256941_J	0	0	0	0	0	0	0	0	0	0	0	0	1	0	0	0	0	1	?	1	1	1	0
9	15324961	09_15324961_15324961_I	0	0	0	0	0	0	0	0	0	0	0	0	1	1	?	0	0	1	0	?	1	1	0
9	15335055	09_15335055_15335055_I	0	?	0	1	?	0	0	0	0	0	0	0	1	?	?	1	1	1	1	?	1	1	?
9	15987471	09_15987471_15987784_J	0	0	0	0	0	0	0	0	0	0	0	0	0	1	?	?	1	1	0	1	1	1	0
9	15999173	09_15999173_15999173_I	0	0	0	0	0	0	0	0	0	0	0	0	0	1	?	?	1	1	0	1	0	1	0
9	16001318	09_16001318_16001358_J	0	?	0	0	0	0	0	0	0	0	1	0	0	1	?	0	?	1	0	1	0	1	0
9	16355523	09_16355523_16355611_J	0	0	?	0	0	0	0	?	0	0	?	0	1	0	?	0	1	1	0	1	0	1	0
9	16647610	09_16647610_16647610_I	0	0	0	0	0	0	0	0	0	0	1	0	0	1	0	0	?	1	1	?	1	1	0
9	16689260	09_16689260_16689260_I	0	0	1	0	0	0	0	?	1	1	1	?	0	1	?	1	?	1	1	?	0	1	1
9	16793083	09_16793083_16793192_J	0	0	0	0	0	0	?	0	1	?	0	?	0	0	0	0	?	0	1	?	0	1	?
9	17012573	09_17012573_17012573_I	0	?	?	1	?	0	?	?	0	1	?	1	0	1	1	1	1	0	1	1	0	1	?
9	18301494	09_18301494_18301494_I	0	0	0	0	0	0	0	0	0	0	0	0	0	1	?	0	0	0	0	1	?	1	0
9	18593031	09_18593031_18593096_J	0	0	0	0	0	0	0	?	1	1	?	0	0	1	?	0	1	1	1	1	0	1	1
9	18709379	09_18709379_18709379_I	0	0	0	?	0	0	?	1	0	0	0	0	?	0	?	?	0	?	?	?	0	1	?
9	18924118	09_18924118_18924154_J	0	?	0	0	0	0	0	0	0	0	1	0	0	0	0	0	0	0	0	0	0	1	0
9	19227721	09_19227721_19227721_I	0	?	0	0	0	0	0	0	0	0	?	0	0	0	0	0	0	0	0	?	0	1	0
9	19680003	09_19680003_19680003_I	0	?	0	1	?	0	1	0	1	1	0	0	?	1	1	1	1	1	1	1	0	1	?
9	20087276	09_20087276_20087276_I	0	1	0	0	0	0	0	?	?	0	0	0	0	0	0	0	?	?	?	0	?	1	?
9	20202540	09_20202540_20202577_J	0	0	0	0	0	0	0	1	0	0	0	?	0	1	1	?	1	1	1	0	?	1	?
9	20832317	09_20832317_20832317_I	0	0	0	0	0	0	0	0	0	1	1	?	1	1	1	?	1	1	1	1	?	1	1
9	20981932	09_20981932_20981979_J	0	?	0	0	0	?	0	0	0	0	0	0	0	1	1	1	1	0	1	1	1	1	0
9	21498205	09_21498205_21498234_J	0	0	0	0	0	1	0	0	0	0	0	0	0	1	1	?	1	1	1	1	?	1	0
9	22011675	09_22011675_22011675_I	0	1	0	0	0	0	0	0	0	0	0	0	0	0	0	0	0	1	0	0	1	1	?
9	22174477	09_22174477_22174510_J	0	0	0	0	0	0	0	0	0	0	0	0	0	1	1	1	1	1	1	1	1	1	1
10	385488	10_385488_385488_I	0	?	0	0	0	0	0	?	0	0	?	0	0	1	1	?	1	1	0	0	0	1	0
10	454731	10_454731_454762_J	0	0	0	0	0	1	1	1	1	1	0	1	?	1	?	0	1	1	1	1	0	1	1
10	793657	10_793657_793657_I	0	0	0	0	1	1	?	0	1	1	1	1	1	1	1	1	1	1	1	1	?	1	1
10	964655	10_964655_964655_I	0	0	?	?	0	1	0	1	1	?	1	?	?	0	0	0	0	0	?	0	0	1	?
10	1006071	10_1006071_1006071_I	0	1	?	0	?	1	1	?	1	1	1	0	1	?	1	1	1	1	1	1	1	1	1
10	3014190	10_3014190_3014247_J	0	0	0	0	0	0	0	0	0	0	1	1	?	1	1	1	1	1	1	1	1	1	1
10	3016620	10_3016620_3016620_I	0	0	0	0	0	0	0	0	0	1	?	1	1	1	?	?	1	0	1	1	0	1	0
10	3448478	10_3448478_3448478_I	0	0	0	0	0	1	0	0	?	1	0	?	1	1	1	0	0	1	1	1	1	1	1
10	3783987	10_3783987_3784095_J	0	0	0	0	0	0	0	0	0	0	1	0	0	0	0	0	0	1	0	1	1	1	0
10	3807568	10_3807568_3807605_J	0	0	0	0	0	0	0	0	0	0	0	0	0	0	0	0	0	1	0	1	1	1	0
10	3858843	10_3858843_3858843_I	0	?	0	0	0	1	1	0	1	?	0	0	0	0	?	?	1	1	0	1	?	1	?
10	3947706	10_3947706_3947744_J	0	0	0	0	0	0	0	0	0	0	0	0	0	1	?	1	1	0	0	0	1	1	0
10	4271459	10_4271459_4271459_I	0	1	?	?	?	1	1	1	?	0	1	1	0	?	0	0	0	0	1	1	1	1	?
10	4291519	10_4291519_4291519_I	0	1	0	1	1	?	1	?	1	1	1	1	1	1	1	1	1	1	1	1	0	1	1
10	5785628	10_5785628_5785628_I	0	0	0	0	0	1	0	0	1	0	?	0	0	0	0	0	0	1	0	0	?	1	1
10	7209213	10_7209213_7209213_I	0	?	0	0	0	1	1	?	1	1	1	1	1	1	1	1	1	1	0	1	?	1	1
10	7552968	10_7552968_7552968_I	0	0	0	0	?	?	1	1	1	1	1	1	1	1	1	1	1	1	1	1	1	1	1
10	8492537	10_8492537_8492577_J	0	?	0	0	0	?	?	0	0	0	0	1	0	?	?	0	0	1	0	0	1	1	0
10	9844521	10_9844521_9844577_J	0	1	0	0	0	0	1	0	0	1	1	?	1	0	1	?	1	1	0	1	0	1	1
10	10023885	10_10023885_10023885_I	0	0	0	0	0	0	1	0	0	0	1	?	1	1	1	?	1	1	1	1	1	1	1
10	10874367	10_10874367_10874367_I	0	0	0	0	0	1	1	1	1	1	1	1	1	?	1	1	1	1	1	1	?	1	1
10	11303134	10_11303134_11303335_J	0	?	0	0	0	0	0	0	0	0	0	0	0	0	0	0	0	1	0	0	?	1	1
10	12273095	10_12273095_12273095_I	0	0	0	?	?	1	1	0	0	1	1	1	1	1	1	?	?	1	1	1	1	1	1
10	13614161	10_13614161_13614192_J	0	?	0	0	0	?	0	0	0	0	0	0	0	1	?	0	1	1	1	1	1	1	0
10	14189742	10_14189742_14189742_I	0	0	0	0	0	0	0	0	0	0	1	0	?	?	0	0	0	?	0	1	1	1	0
10	14192126	10_14192126_14192126_I	0	0	0	0	0	0	0	0	0	1	0	0	?	?	0	0	1	1	1	?	0	1	1
10	14211335	10_14211335_14211335_I	0	0	0	0	0	1	1	1	1	?	0	1	0	1	0	0	0	1	1	1	1	1	?
10	14212004	10_14212004_14212004_I	0	?	0	0	0	?	0	0	0	0	0	0	0	1	1	?	0	?	0	1	1	1	1
10	14218296	10_14218296_14218358_J	0	1	0	0	0	?	0	0	?	1	1	0	1	1	1	1	1	1	1	1	1	1	?
10	14229954	10_14229954_14229954_I	0	0	0	?	0	0	0	0	1	?	1	0	1	?	?	1	?	1	?	?	1	1	0
10	14955590	10_14955590_14955653_J	0	0	?	1	0	0	1	0	0	0	0	0	?	1	0	0	1	1	?	1	?	1	1
10	15590011	10_15590011_15590011_I	0	0	0	0	0	?	1	?	1	1	1	1	1	1	1	1	1	1	1	1	1	1	1
10	16119461	10_16119461_16119461_I	0	0	0	0	1	0	1	0	1	?	1	0	?	1	1	1	1	1	1	?	?	1	?
10	16668125	10_16668125_16668166_J	0	0	0	0	0	0	1	1	?	0	0	1	0	0	0	0	0	1	0	0	0	1	0
10	16947955	10_16947955_16947992_J	0	0	0	0	0	0	0	0	0	1	1	1	1	1	1	1	1	1	1	1	?	1	0
10	17310618	10_17310618_17310829_J	0	0	0	0	0	0	0	0	0	0	0	1	0	1	1	1	1	1	1	1	0	1	?
10	17564965	10_17564965_17564965_I	0	?	0	0	0	0	1	0	0	0	0	1	1	1	1	?	1	?	1	1	1	1	1
10	17564969	10_17564969_17564969_I	0	0	0	0	0	0	1	0	0	0	0	1	1	1	1	?	1	0	1	1	0	1	1
10	17616317	10_17616317_17616317_I	0	?	0	0	0	0	1	0	0	0	?	?	1	1	1	1	1	1	1	1	0	1	1
10	18355133	10_18355133_18355133_I	0	0	0	0	0	1	1	1	1	1	1	1	1	?	1	?	1	1	1	1	0	1	1
10	18748286	10_18748286_18748286_I	0	?	0	0	0	1	1	1	1	1	?	1	1	1	1	1	1	1	1	1	?	1	1
10	19438685	10_19438685_19438721_J	0	0	0	0	0	0	0	0	1	0	0	0	0	?	1	0	0	0	0	1	0	1	0
10	19876098	10_19876098_19876098_I	0	?	0	0	0	0	0	0	0	0	1	1	1	1	1	0	1	1	?	1	?	1	1
10	19881918	10_19881918_19881918_I	0	?	1	0	0	1	?	0	0	1	1	1	1	1	1	1	1	1	1	1	1	1	1
10	20044180	10_20044180_20044180_I	0	0	0	0	0	0	0	0	0	1	1	1	1	1	1	0	0	0	1	1	1	1	0
10	20370935	10_20370935_20371031_J	0	0	0	0	0	1	0	0	0	1	0	0	1	?	1	?	?	1	1	1	1	1	?
10	20759423	10_20759423_20759486_J	0	1	0	0	0	0	1	0	?	0	0	0	1	1	1	?	0	1	0	?	1	1	1
10	21135923	10_21135923_21135959_J	0	0	0	0	0	0	0	0	0	0	0	0	0	0	0	0	0	1	1	1	1	1	0
10	22261398	10_22261398_22261398_I	0	?	0	0	0	0	0	?	1	1	0	1	1	1	1	1	1	1	1	1	1	1	1
11	1666288	11_1666288_1666288_I	0	0	0	0	0	0	?	0	0	?	1	1	1	0	1	1	0	1	1	1	0	1	1
11	2443277	11_2443277_2443277_I	0	0	0	?	0	0	0	0	0	0	0	1	0	0	1	0	1	1	1	1	?	1	1
11	2513524	11_2513524_2513524_I	0	0	0	0	0	1	0	0	0	0	0	1	0	1	1	1	0	1	1	0	1	1	1
11	2587168	11_2587168_2587209_J	0	1	0	0	0	?	0	0	0	0	0	0	0	0	0	0	0	1	1	0	0	1	?
11	3314967	11_3314967_3314967_I	0	0	?	0	?	0	0	0	0	1	1	0	1	1	1	1	1	1	1	1	1	1	1
11	4013911	11_4013911_4013953_J	0	0	0	0	0	0	0	0	0	0	1	1	1	1	?	0	1	1	1	1	?	1	0
11	4072110	11_4072110_4072142_J	0	0	0	0	0	0	0	?	1	1	1	1	1	1	0	?	1	1	1	0	0	1	0
11	4346907	11_4346907_4346961_J	0	?	0	0	0	0	0	0	1	0	?	0	0	1	?	0	1	1	0	0	?	1	1
11	4543247	11_4543247_4543247_I	0	0	1	?	?	0	0	1	0	1	0	0	0	1	1	1	1	1	?	0	0	1	1
11	5337424	11_5337424_5337424_I	0	0	0	0	?	1	1	?	1	0	0	0	0	0	?	0	1	1	1	0	0	1	1
11	6189068	11_6189068_6189100_J	0	0	0	0	0	?	0	0	0	0	0	0	0	0	0	0	0	1	1	1	0	1	?
11	6189113	11_6189113_6189141_J	0	?	0	0	0	?	0	0	0	0	0	0	0	0	0	0	0	1	1	1	0	1	0
11	6874620	11_6874620_6874660_J	0	0	0	?	0	0	0	0	?	?	0	0	0	0	0	0	?	1	1	1	0	1	0
11	7524350	11_7524350_7524386_J	0	?	0	0	0	0	?	0	0	?	0	0	0	1	1	1	1	1	1	1	1	1	0
11	8170813	11_8170813_8170895_J	0	0	0	0	0	0	0	0	0	0	0	0	0	0	0	?	0	1	0	0	0	1	1
11	8794077	11_8794077_8794077_I	0	0	0	0	0	0	0	0	0	0	0	0	0	0	?	0	0	0	1	1	0	1	0
11	8843624	11_8843624_8843624_I	0	0	?	0	0	?	0	0	?	?	0	0	0	?	0	1	1	1	1	0	0	1	?
11	8845752	11_8845752_8845752_I	0	0	0	0	0	0	0	0	?	0	0	0	0	?	?	0	0	1	?	0	0	1	1
11	9831182	11_9831182_9831182_I	0	0	0	0	?	0	?	0	?	1	1	1	0	?	1	?	1	1	1	1	0	1	0
11	11045191	11_11045191_11045191_I	0	0	1	0	1	?	0	0	1	1	0	?	0	1	1	1	1	1	1	1	?	1	1
11	12612146	11_12612146_12612146_I	0	0	0	0	0	0	0	0	0	0	1	0	0	0	1	0	0	?	0	0	1	1	0
11	13525234	11_13525234_13525264_J	0	0	0	0	0	0	0	0	0	0	0	0	0	0	0	0	1	0	1	0	0	1	0
11	13525274	11_13525274_13525303_J	0	?	0	0	0	0	0	0	0	0	0	0	0	1	0	0	?	0	1	0	1	1	0
11	13525338	11_13525338_13525377_J	0	?	0	0	0	0	0	0	0	0	0	0	0	1	0	0	1	0	1	0	?	1	0
11	13618044	11_13618044_13618044_I	0	0	1	0	0	0	0	0	0	0	0	0	0	1	0	0	?	0	0	1	0	1	1
11	14138885	11_14138885_14138925_J	0	0	0	0	0	?	0	0	0	0	0	0	0	1	?	0	1	1	1	1	0	1	0
11	15298114	11_15298114_15298215_J	0	0	0	0	0	0	0	0	0	0	?	0	0	1	?	1	1	1	0	1	1	1	0
11	15820542	11_15820542_15820596_J	0	0	?	?	0	1	1	0	0	0	0	?	0	?	?	0	?	1	0	?	0	1	1
11	15897092	11_15897092_15897092_I	0	0	0	0	0	1	0	0	1	?	0	0	0	1	0	0	1	0	1	0	0	1	0
11	15926982	11_15926982_15926982_I	0	0	1	0	0	?	1	1	1	0	0	0	0	1	1	1	1	1	1	1	0	1	1
11	15926994	11_15926994_15926994_I	0	0	0	?	0	?	1	?	1	0	0	0	0	1	1	1	?	1	1	1	0	1	1
11	15927021	11_15927021_15927021_I	0	0	0	0	0	1	1	1	1	?	0	0	0	?	1	1	1	?	1	?	0	1	1
11	16695786	11_16695786_16695786_I	0	0	0	0	0	1	1	0	1	1	1	1	1	0	?	0	1	1	1	1	0	1	?
11	16713568	11_16713568_16713740_J	0	0	0	0	0	0	0	0	1	0	0	0	0	1	0	0	0	1	0	1	1	1	1
11	16777368	11_16777368_16777405_J	0	?	0	0	0	1	1	1	?	1	1	1	1	1	1	1	1	1	0	0	1	1	1
11	16843702	11_16843702_16843757_J	0	0	0	0	0	0	0	0	0	0	0	0	0	0	0	0	0	1	?	1	1	1	0
11	17553872	11_17553872_17553872_I	0	0	0	0	0	0	0	0	?	?	1	?	1	?	0	0	0	1	0	?	0	1	0
11	17571057	11_17571057_17571085_J	0	0	0	0	0	0	0	0	0	0	0	0	0	0	0	?	1	0	0	1	0	1	1
11	17662506	11_17662506_17662506_I	0	0	0	0	0	1	1	?	1	0	1	1	0	1	0	0	0	?	0	1	0	1	0
11	17739604	11_17739604_17739653_J	0	0	?	1	1	1	?	0	1	1	1	1	1	1	?	1	1	?	1	1	0	1	1
11	18377513	11_18377513_18377513_I	0	0	0	0	0	1	0	0	0	0	0	1	1	?	?	?	0	?	0	1	1	1	0
11	18377524	11_18377524_18377524_I	0	0	0	0	0	1	0	0	1	1	0	1	0	0	?	1	1	1	1	1	1	1	1
11	18403864	11_18403864_18403864_I	0	1	0	0	0	0	0	0	0	0	0	1	0	0	0	0	?	0	0	0	1	1	0
11	18808877	11_18808877_18808877_I	0	0	0	0	0	0	0	0	0	0	0	0	0	1	0	0	0	0	0	1	0	1	0
11	18934999	11_18934999_18935101_J	0	0	0	0	0	0	0	0	0	0	0	0	0	0	1	1	0	1	0	0	?	1	0
11	19426872	11_19426872_19426902_J	0	0	0	0	0	0	1	0	1	0	0	0	0	1	1	1	1	1	1	1	0	1	1
11	19791307	11_19791307_19791587_J	0	0	0	0	0	0	0	0	0	0	0	0	0	1	1	1	1	0	0	1	1	1	0
11	20171097	11_20171097_20171125_J	0	0	0	0	0	0	0	0	0	0	0	0	0	0	0	0	0	1	?	0	1	1	0
11	20869650	11_20869650_20869757_J	0	0	0	0	0	0	0	0	?	?	0	?	0	0	0	0	?	0	1	0	0	1	?
11	20940914	11_20940914_20941002_J	0	0	0	0	0	0	1	1	?	1	1	1	1	0	1	1	1	1	1	0	1	1	1
11	21683231	11_21683231_21683448_J	0	?	0	?	0	?	1	0	0	0	0	?	0	0	0	0	0	0	1	0	1	1	1
11	21909329	11_21909329_21909329_I	0	0	1	0	0	1	?	0	1	1	0	1	?	1	?	0	1	1	1	1	0	1	1
11	21909390	11_21909390_21909390_I	0	0	1	0	0	0	1	1	0	1	0	?	?	?	0	0	0	?	?	1	0	1	0
11	22191368	11_22191368_22191368_I	0	0	?	0	0	0	?	0	1	1	1	0	1	1	1	1	1	1	1	1	1	1	1
11	22666967	11_22666967_22666967_I	0	?	1	?	1	0	0	0	1	0	0	1	0	1	?	0	0	1	1	1	1	1	1
11	22669121	11_22669121_22669121_I	0	0	1	1	0	1	0	0	1	0	?	1	0	1	1	1	1	1	1	1	?	1	1
11	23214686	11_23214686_23214686_I	0	1	1	0	0	1	?	0	1	1	0	1	0	?	1	0	?	1	1	1	1	1	1
11	23278164	11_23278164_23278227_J	0	0	0	0	0	0	0	0	0	0	0	0	0	1	1	0	1	1	1	1	?	1	1
11	23390119	11_23390119_23390119_I	0	1	?	0	?	1	0	0	1	0	0	1	0	0	0	0	0	0	1	0	1	1	0
11	23532154	11_23532154_23532238_J	0	0	?	?	?	0	0	0	?	1	0	?	0	?	?	1	1	1	1	1	0	1	?
11	23540867	11_23540867_23540902_J	0	0	0	0	0	0	0	0	0	0	0	1	?	0	0	0	1	0	0	1	1	1	0
11	23582642	11_23582642_23582642_I	0	1	?	0	1	0	1	1	0	0	0	1	0	1	1	1	1	0	0	0	0	1	0
11	23668238	11_23668238_23668275_J	0	?	0	0	0	?	?	0	1	?	0	0	0	0	1	?	?	1	?	?	0	1	1
11	24589888	11_24589888_24589888_I	0	0	0	0	0	0	1	?	1	1	0	0	1	1	0	0	0	0	1	1	0	1	1
11	24682405	11_24682405_24682405_I	0	1	0	0	0	0	0	?	0	0	0	0	0	1	0	0	0	0	0	0	?	1	0
11	24682543	11_24682543_24682543_I	0	1	1	0	0	?	1	1	1	1	1	0	0	1	0	?	0	1	1	1	1	1	0
11	25954643	11_25954643_25954683_J	0	0	0	0	0	0	0	0	0	0	0	0	0	0	1	1	1	1	0	0	1	1	1
11	26066132	11_26066132_26066132_I	0	?	1	0	0	0	0	0	1	0	0	1	0	0	0	0	0	?	0	1	?	1	0
11	26067297	11_26067297_26067378_J	0	0	0	0	0	1	1	1	1	1	1	1	1	1	1	1	1	1	1	1	0	1	1
11	26625875	11_26625875_26625875_I	0	1	1	1	0	1	1	?	1	?	1	1	1	0	1	?	0	1	1	1	1	1	0
11	26761575	11_26761575_26761575_I	0	1	?	?	?	?	1	1	0	0	?	1	0	1	1	?	0	0	1	0	1	1	1
11	28082800	11_28082800_28082864_J	0	0	0	0	0	?	0	0	0	0	0	0	0	0	0	0	?	0	?	?	?	1	0
11	28082873	11_28082873_28082918_J	0	0	0	0	0	?	0	0	0	0	0	0	0	?	0	1	0	1	1	1	1	1	0
11	28334133	11_28334133_28334397_J	0	0	0	0	0	0	0	0	?	0	0	1	1	0	?	0	0	0	?	1	0	1	0
12	664413	12_664413_664413_I	0	?	?	?	?	?	0	0	?	?	1	1	0	0	0	?	0	1	1	1	0	1	1
12	1613994	12_1613994_1613994_I	0	?	?	?	0	0	?	1	?	?	1	1	1	1	1	?	1	1	1	1	1	1	0
12	2296752	12_2296752_2296752_I	0	1	0	0	?	1	0	0	0	0	0	0	0	1	1	0	?	?	1	1	1	1	?
12	2336800	12_2336800_2336800_I	0	0	0	0	0	0	0	0	0	?	0	1	0	?	?	0	1	0	1	1	0	1	1
12	2415154	12_2415154_2415190_J	0	0	0	0	0	0	0	0	0	0	0	0	0	?	1	0	0	1	1	?	?	1	?
12	3295040	12_3295040_3295040_I	0	0	?	?	1	?	?	0	0	1	1	0	0	1	1	1	1	1	1	1	1	1	1
12	3415657	12_3415657_3415657_I	0	1	0	0	1	0	0	0	0	1	0	0	0	1	1	1	1	1	1	1	?	1	1
12	3479325	12_3479325_3479396_J	0	0	0	0	0	0	0	0	?	0	0	?	0	1	1	1	1	1	1	1	0	1	1
12	3583164	12_3583164_3583164_I	0	0	0	0	0	0	0	0	1	1	1	0	0	1	1	1	1	1	1	1	0	1	1
12	4840456	12_4840456_4840537_J	0	0	0	0	0	1	0	0	?	0	0	0	0	0	?	0	1	1	1	1	0	1	0
12	5170909	12_5170909_5170909_I	0	0	0	0	?	?	?	0	1	?	0	?	0	0	0	0	0	1	1	1	1	1	1
12	5745762	12_5745762_5745795_J	0	0	0	0	0	?	0	0	0	0	0	0	0	1	1	1	1	1	1	1	1	1	?
12	6713237	12_6713237_6713265_J	0	0	?	?	?	0	?	?	?	1	1	0	1	1	1	?	1	1	1	1	0	1	1
12	6871385	12_6871385_6871421_J	0	0	0	0	0	0	0	0	0	0	0	0	0	1	1	?	?	1	1	1	0	1	?
12	7772856	12_7772856_7772856_I	0	0	1	0	0	?	0	0	1	1	1	0	1	1	1	1	1	1	1	1	0	1	1
12	7918135	12_7918135_7918167_J	0	0	0	0	?	0	0	1	0	0	0	?	0	1	1	1	0	1	1	1	1	1	1
12	8747990	12_8747990_8748054_J	0	1	0	0	0	?	0	0	0	1	1	0	1	1	1	1	1	1	1	1	1	1	1
12	8943132	12_8943132_8943132_I	0	0	0	0	0	0	0	0	0	0	0	0	0	0	0	0	0	0	1	0	0	1	1
12	9209509	12_9209509_9209934_J	0	0	0	0	0	0	0	0	0	0	?	0	?	0	0	0	0	0	1	0	1	1	0
12	9361141	12_9361141_9361141_I	0	0	0	1	0	1	1	0	0	1	0	0	0	0	0	0	0	1	1	1	1	1	0
12	10727381	12_10727381_10727381_I	0	0	?	?	?	0	0	0	0	1	1	0	?	1	0	0	1	1	0	1	0	1	1
12	12938401	12_12938401_12938519_J	0	0	0	0	0	0	0	0	?	?	0	0	0	0	0	0	0	0	0	0	0	1	0
12	13266396	12_13266396_13266444_J	0	?	0	0	0	1	1	1	1	?	1	1	1	1	1	?	1	1	1	1	1	1	0
12	13472185	12_13472185_13472250_J	0	0	0	0	0	?	1	?	1	?	?	1	1	1	1	?	1	1	1	1	?	1	0
12	14062088	12_14062088_14062088_I	0	0	?	?	?	0	1	1	0	0	1	?	1	0	0	0	0	?	0	1	0	1	0
12	14498650	12_14498650_14498650_I	0	0	0	0	0	1	1	1	1	1	1	1	1	1	?	1	1	1	1	1	1	1	1
12	14601035	12_14601035_14601068_J	0	0	0	0	0	0	1	0	1	?	1	0	1	1	?	0	1	1	1	?	1	1	1
12	14746410	12_14746410_14746465_J	0	0	0	0	0	0	1	0	1	0	0	1	0	0	0	?	0	0	0	0	1	1	0
12	14834740	12_14834740_14834776_J	0	0	0	0	0	0	1	1	1	0	0	0	0	0	0	0	0	0	0	0	1	1	0
12	15774781	12_15774781_15774833_J	0	?	0	0	0	0	0	0	0	0	0	0	0	1	1	?	?	0	0	0	0	1	1
12	16318301	12_16318301_16318348_J	0	0	0	0	0	1	1	0	1	0	0	0	0	0	0	0	0	0	0	?	1	1	1
12	17076037	12_17076037_17076037_I	0	0	0	0	1	0	?	1	0	0	0	0	0	0	0	0	0	1	0	1	1	1	0
12	17611571	12_17611571_17611602_J	0	1	?	1	1	?	0	0	0	0	0	1	0	0	?	0	0	0	0	1	1	1	0
12	17753461	12_17753461_17753511_J	0	0	0	0	?	1	1	1	?	?	0	1	0	1	?	0	?	1	?	1	1	1	?
12	18666144	12_18666144_18666175_J	0	0	1	0	0	?	1	1	1	1	0	1	1	?	1	1	1	1	1	1	?	1	1
12	18671155	12_18671155_18671155_I	0	0	1	1	0	1	1	?	1	1	?	1	1	1	0	1	1	?	1	1	1	1	1
12	19927309	12_19927309_19927348_J	0	0	0	0	0	0	0	0	0	0	0	0	0	0	0	0	0	1	0	1	1	1	0
12	21006861	12_21006861_21006985_J	0	0	0	0	0	0	0	0	0	0	0	0	0	0	1	0	0	0	0	0	1	1	?
12	21139243	12_21139243_21139243_I	0	0	0	0	0	?	0	0	0	0	0	0	0	1	0	?	?	0	0	0	0	1	1
12	21797559	12_21797559_21797604_J	0	0	0	0	0	0	0	0	0	0	0	0	1	0	0	0	0	1	0	1	1	1	0
12	22303776	12_22303776_22303776_I	0	0	0	0	0	0	0	0	0	?	0	?	?	0	0	0	0	?	1	0	0	1	0
12	22303780	12_22303780_22303780_I	0	0	0	0	0	?	0	0	1	1	1	?	?	0	?	?	0	1	1	0	1	1	?
12	22845917	12_22845917_22846017_J	0	0	0	0	0	0	0	0	1	1	0	0	0	1	1	1	1	1	1	0	?	1	?
12	22846223	12_22846223_22846277_J	0	0	0	0	0	0	0	0	0	1	0	0	0	1	1	0	1	1	0	0	0	1	0
12	22848207	12_22848207_22848207_I	0	0	1	0	0	0	0	0	1	1	0	0	0	1	1	?	1	?	1	0	0	1	1
12	23358550	12_23358550_23358598_J	0	0	0	0	0	0	0	0	0	0	0	0	0	0	0	0	0	1	0	1	?	1	0
12	23359040	12_23359040_23359103_J	0	0	0	1	0	0	0	1	?	0	0	0	0	0	1	1	?	1	1	1	0	1	?
12	23382890	12_23382890_23382890_I	0	0	1	0	0	1	0	0	0	0	0	0	0	1	1	1	1	?	1	1	?	1	0
12	24467138	12_24467138_24467138_I	0	0	0	0	0	1	1	0	?	0	0	1	0	?	1	0	0	1	1	1	1	1	?
12	24785815	12_24785815_24785815_I	0	0	0	0	1	1	1	0	1	1	0	1	0	1	1	1	1	?	1	1	?	1	1
12	24785827	12_24785827_24785827_I	0	0	0	0	0	1	?	0	?	0	0	?	0	1	1	0	0	1	?	1	1	1	0
12	24785832	12_24785832_24785832_I	0	1	?	0	0	1	1	1	1	1	0	1	0	1	1	1	1	1	1	?	1	1	1
12	26069942	12_26069942_26069979_J	0	0	0	0	0	0	0	0	0	0	0	0	0	0	0	0	0	1	1	1	?	1	0
12	26076969	12_26076969_26077062_J	0	0	0	0	0	?	0	0	?	1	0	0	0	0	?	0	?	1	1	1	1	1	0
