# Supplementary material for: Development and evaluation of a high-throughput, low-cost genotyping platform based on oligonucleotide microarrays in rice
Source: Plant Methods. 2008 May 29;4:13. doi: 10.1186/1746-4811-4-13 (PMC2435114; doi:10.1186/1746-4811-4-13)
Supplement: Additional File 5 — SFP discovery scripts. [file 1746-4811-4-13-S5.txt]

MUMMER_pipeline.txt 
Batch file for MUMMER whole genome alignment, filtering, and SNP/indel discovery

SFP_discover_nucmer_contigs.pl
Pearl scripts for SFP selection and oligo design

SFP_gene_match.pl
Pearl scripts for adding gene annotations to SFP locations

annotate_batch.txt
Batch file for adding gene annotations to SFP locations

oligo_self_anneal_check.pl
Pearl script for checking oligos for hairpins

hairpincheck.txt
Batch file for checking oligos for hairpins

all_sfps.txt
results file


MUMMER_pipeline.txt 
~/MUMmer3.18/nucmer -b 1000 -f -g 1000 -p chr01_contigs ~/DNA_databases/TIGRv5/chr01.con ~/DNA_databases/9311_new/Indica_contig.seq
~/MUMmer3.18/nucmer -b 1000 -f -g 1000 -p chr02_contigs ~/DNA_databases/TIGRv5/chr02.con ~/DNA_databases/9311_new/Indica_contig.seq
~/MUMmer3.18/nucmer -b 1000 -f -g 1000 -p chr03_contigs ~/DNA_databases/TIGRv5/chr03.con ~/DNA_databases/9311_new/Indica_contig.seq
~/MUMmer3.18/nucmer -b 1000 -f -g 1000 -p chr04_contigs ~/DNA_databases/TIGRv5/chr04.con ~/DNA_databases/9311_new/Indica_contig.seq
~/MUMmer3.18/nucmer -b 1000 -f -g 1000 -p chr05_contigs ~/DNA_databases/TIGRv5/chr05.con ~/DNA_databases/9311_new/Indica_contig.seq
~/MUMmer3.18/nucmer -b 1000 -f -g 1000 -p chr06_contigs ~/DNA_databases/TIGRv5/chr06.con ~/DNA_databases/9311_new/Indica_contig.seq
~/MUMmer3.18/nucmer -b 1000 -f -g 1000 -p chr07_contigs ~/DNA_databases/TIGRv5/chr07.con ~/DNA_databases/9311_new/Indica_contig.seq
~/MUMmer3.18/nucmer -b 1000 -f -g 1000 -p chr08_contigs ~/DNA_databases/TIGRv5/chr08.con ~/DNA_databases/9311_new/Indica_contig.seq
~/MUMmer3.18/nucmer -b 1000 -f -g 1000 -p chr09_contigs ~/DNA_databases/TIGRv5/chr09.con ~/DNA_databases/9311_new/Indica_contig.seq
~/MUMmer3.18/nucmer -b 1000 -f -g 1000 -p chr10_contigs ~/DNA_databases/TIGRv5/chr10.con ~/DNA_databases/9311_new/Indica_contig.seq
~/MUMmer3.18/nucmer -b 1000 -f -g 1000 -p chr11_contigs ~/DNA_databases/TIGRv5/chr11.con ~/DNA_databases/9311_new/Indica_contig.seq
~/MUMmer3.18/nucmer -b 1000 -f -g 1000 -p chr12_contigs ~/DNA_databases/TIGRv5/chr12.con ~/DNA_databases/9311_new/Indica_contig.seq
~/MUMmer3.18/delta-filter -r -q chr01_contigs.delta > chr01_contigs.filter
~/MUMmer3.18/delta-filter -r -q chr02_contigs.delta > chr02_contigs.filter
~/MUMmer3.18/delta-filter -r -q chr03_contigs.delta > chr03_contigs.filter
~/MUMmer3.18/delta-filter -r -q chr04_contigs.delta > chr04_contigs.filter
~/MUMmer3.18/delta-filter -r -q chr05_contigs.delta > chr05_contigs.filter
~/MUMmer3.18/delta-filter -r -q chr06_contigs.delta > chr06_contigs.filter
~/MUMmer3.18/delta-filter -r -q chr07_contigs.delta > chr07_contigs.filter
~/MUMmer3.18/delta-filter -r -q chr08_contigs.delta > chr08_contigs.filter
~/MUMmer3.18/delta-filter -r -q chr09_contigs.delta > chr09_contigs.filter
~/MUMmer3.18/delta-filter -r -q chr10_contigs.delta > chr10_contigs.filter
~/MUMmer3.18/delta-filter -r -q chr11_contigs.delta > chr11_contigs.filter
~/MUMmer3.18/delta-filter -r -q chr12_contigs.delta > chr12_contigs.filter
~/MUMmer3.18/show-snps -CHlrT chr01_contigs.filter > chr01_contigs.snps
~/MUMmer3.18/show-snps -CHlrT chr02_contigs.filter > chr02_contigs.snps
~/MUMmer3.18/show-snps -CHlrT chr03_contigs.filter > chr03_contigs.snps
~/MUMmer3.18/show-snps -CHlrT chr04_contigs.filter > chr04_contigs.snps
~/MUMmer3.18/show-snps -CHlrT chr05_contigs.filter > chr05_contigs.snps
~/MUMmer3.18/show-snps -CHlrT chr06_contigs.filter > chr06_contigs.snps
~/MUMmer3.18/show-snps -CHlrT chr07_contigs.filter > chr07_contigs.snps
~/MUMmer3.18/show-snps -CHlrT chr08_contigs.filter > chr08_contigs.snps
~/MUMmer3.18/show-snps -CHlrT chr09_contigs.filter > chr09_contigs.snps
~/MUMmer3.18/show-snps -CHlrT chr10_contigs.filter > chr10_contigs.snps
~/MUMmer3.18/show-snps -CHlrT chr11_contigs.filter > chr11_contigs.snps
~/MUMmer3.18/show-snps -CHlrT chr12_contigs.filter > chr12_contigs.snps
./SFP_discover_nucmer_contigs.pl ~/sfp_new/chr01_contigs.snps ~/DNA_databases/TIGRv5/all.con ~/DNA_databases/9311_new/Indica_contig.seq ~/DNA_databases/9311_new/ChrAll.SupScaf ~/DNA_databases/TIGRv3/TIGR_Oryza_Repeats.v3.1 > chr01_contigs_oligos.txt
./SFP_discover_nucmer_contigs.pl ~/sfp_new/chr02_contigs.snps ~/DNA_databases/TIGRv5/all.con ~/DNA_databases/9311_new/Indica_contig.seq ~/DNA_databases/9311_new/ChrAll.SupScaf ~/DNA_databases/TIGRv3/TIGR_Oryza_Repeats.v3.1 > chr02_contigs_oligos.txt
./SFP_discover_nucmer_contigs.pl ~/sfp_new/chr03_contigs.snps ~/DNA_databases/TIGRv5/all.con ~/DNA_databases/9311_new/Indica_contig.seq ~/DNA_databases/9311_new/ChrAll.SupScaf ~/DNA_databases/TIGRv3/TIGR_Oryza_Repeats.v3.1 > chr03_contigs_oligos.txt
./SFP_discover_nucmer_contigs.pl ~/sfp_new/chr04_contigs.snps ~/DNA_databases/TIGRv5/all.con ~/DNA_databases/9311_new/Indica_contig.seq ~/DNA_databases/9311_new/ChrAll.SupScaf ~/DNA_databases/TIGRv3/TIGR_Oryza_Repeats.v3.1 > chr04_contigs_oligos.txt
./SFP_discover_nucmer_contigs.pl ~/sfp_new/chr05_contigs.snps ~/DNA_databases/TIGRv5/all.con ~/DNA_databases/9311_new/Indica_contig.seq ~/DNA_databases/9311_new/ChrAll.SupScaf ~/DNA_databases/TIGRv3/TIGR_Oryza_Repeats.v3.1 > chr05_contigs_oligos.txt
./SFP_discover_nucmer_contigs.pl ~/sfp_new/chr06_contigs.snps ~/DNA_databases/TIGRv5/all.con ~/DNA_databases/9311_new/Indica_contig.seq ~/DNA_databases/9311_new/ChrAll.SupScaf ~/DNA_databases/TIGRv3/TIGR_Oryza_Repeats.v3.1 > chr06_contigs_oligos.txt
./SFP_discover_nucmer_contigs.pl ~/sfp_new/chr07_contigs.snps ~/DNA_databases/TIGRv5/all.con ~/DNA_databases/9311_new/Indica_contig.seq ~/DNA_databases/9311_new/ChrAll.SupScaf ~/DNA_databases/TIGRv3/TIGR_Oryza_Repeats.v3.1 > chr07_contigs_oligos.txt
./SFP_discover_nucmer_contigs.pl ~/sfp_new/chr08_contigs.snps ~/DNA_databases/TIGRv5/all.con ~/DNA_databases/9311_new/Indica_contig.seq ~/DNA_databases/9311_new/ChrAll.SupScaf ~/DNA_databases/TIGRv3/TIGR_Oryza_Repeats.v3.1 > chr08_contigs_oligos.txt
./SFP_discover_nucmer_contigs.pl ~/sfp_new/chr09_contigs.snps ~/DNA_databases/TIGRv5/all.con ~/DNA_databases/9311_new/Indica_contig.seq ~/DNA_databases/9311_new/ChrAll.SupScaf ~/DNA_databases/TIGRv3/TIGR_Oryza_Repeats.v3.1 > chr09_contigs_oligos.txt
./SFP_discover_nucmer_contigs.pl ~/sfp_new/chr10_contigs.snps ~/DNA_databases/TIGRv5/all.con ~/DNA_databases/9311_new/Indica_contig.seq ~/DNA_databases/9311_new/ChrAll.SupScaf ~/DNA_databases/TIGRv3/TIGR_Oryza_Repeats.v3.1 > chr10_contigs_oligos.txt
./SFP_discover_nucmer_contigs.pl ~/sfp_new/chr11_contigs.snps ~/DNA_databases/TIGRv5/all.con ~/DNA_databases/9311_new/Indica_contig.seq ~/DNA_databases/9311_new/ChrAll.SupScaf ~/DNA_databases/TIGRv3/TIGR_Oryza_Repeats.v3.1 > chr11_contigs_oligos.txt
./SFP_discover_nucmer_contigs.pl ~/sfp_new/chr12_contigs.snps ~/DNA_databases/TIGRv5/all.con ~/DNA_databases/9311_new/Indica_contig.seq ~/DNA_databases/9311_new/ChrAll.SupScaf ~/DNA_databases/TIGRv3/TIGR_Oryza_Repeats.v3.1 > chr12_contigs_oligos.txt


SFP_discover_nucmer_contigs.pl
#!/usr/bin/perl -w
# SFP identification

#Library Includes
use strict;
use POSIX qw(log10);
use Bio::DB::Fasta;               	# Load the BioPERL Fasta module
use Bio::SeqIO;                   	# Load sequence input/output
use Bio::PrimarySeq;
use Bio::Seq;
use Bio::Tools::Blast;
use Bio::Tools::Run::StandAloneBlast;	#Blast
use Bio::SearchIO;			#Parse Blast results
use Bio::AlignIO;

my $nucmer_sfp_file_name = $ARGV[0];
my $reference_file_name = $ARGV[1];
my $contig_file_name =$ARGV[2];
my $query_file_name =$ARGV[3];
my $repeat_database_file_name = $ARGV[4];

my $min_length = 28;
my $flank_length = 20;
my $min_oligo = "68";
my $max_oligo = "70";
my $opt_oligo = "70";
my $min_tm = "73";
my $max_tm = "83";
my $opt_tm = "78";

my $good_oligos_reference = 0;
my $good_oligos_query = 0;
my $last_good_source_reference = -999999;
my $last_good_source_query = -99999999999;
my $countcodominant = 0;

my %blastparams = (
	program  => 'blastn',
	e => '10',
	F => 'F',
	a => '4',
	W => '7');


my $max_hits = 5;


#Open reference genome file 
#e.g. O. sativa cv. Nippponbare
#downloaded from TIGR, ftp://ftp.tigr.org/pub/data/Eukaryotic_Projects/o_sativa/annotation_dbs/pseudomolecules/version_3.0/all_chrs/all.con
my $reference_file = Bio::DB::Fasta->new($reference_file_name,-reindex => 1);

#Open query genome file of contigs
#e.g. O. sativa cv. 9311
#downloaded from the BGI, ftp://ftp.genomics.org.cn/pub/ricedb/RGPVs9311/9311/Sequence/Contig/Indica_contig.seq.gz
my $contig_file = Bio::DB::Fasta->new($contig_file_name,-reindex => 1);


#Open assembled query genome file
#e.g. O. sativa cv. 9311
#downloaded from the BGI, ftp://ftp.genomics.org.cn/pub/ricedb/RGPVs9311/9311/Sequence/Chromosome/ChrAll.fasta.gz
my $query_file = Bio::DB::Fasta->new($query_file_name,-reindex => 1);


#Open.GFF file containing polymorphisms (downloaded from TIGR, ftp://ftp.tigr.org/pub/data/rice/update/wzhu/BGI)
my $NUCMER_file = $nucmer_sfp_file_name;
unless(open(NUCMER_F, $NUCMER_file)) {
	die "\tInvalid .GFF file $ARGV[0]\n";
}


my $front_seq;
my $back_seq;
my $seqobj;
my $indel_seq;
my $unmasked_indel_seq;
my @indel_seq_array;
my $non_masked_bases;
my $non_masked_bases_count;
my $fileline;
my @currentline;
my $indel_sequence;
my $rstart;
my $rend;
my $qstart;
my $qend;
my $ref_gap=0;
my $query_gap=0;
my @indel_array;
my @sfp_array;
my $rid;
my $qid;

#Collecting summary information
my $referencegaps = 0;
my $querygaps = 0;
my $referencegaps_long = 0;
my $querygaps_long = 0;
my $endgap_reference = 0;
my $endgap_query = 0;
my $sfp_good = 0;
my $sfp_simple_repeat = 0;
my $oligos_bad_GC = 0;
my $oligos_simple = 0;
my $oligos_bad_GC_and_simple = 0;
my $error_no_perfect_match_in_source = 0;
my $error_oligo_hits_to_non_source = 0;
my $error_no_perfect_match_in_source_and_oligo_hits_to_non_source = 0;
my $error_multiple_hits = 0;
my $error_repeat_database_hits = 0;
my $error_blast_failed = 0;
my $error_blast_failed_oligo = 0;

while ($fileline = <NUCMER_F>) 
	{
	$fileline =~ s/\s+$//;
	@currentline = split('\t',$fileline);
	if ($ref_gap == 0 && $query_gap == 0)
		{
		if ($currentline[1] eq ".")
			{
			$ref_gap = 1;
			$rstart = $currentline[0];
		    $qstart = $currentline[3];
		    $rend = $currentline[0];
		    $qend = $currentline[3];
		    $rid = $currentline[10];
		    $qid = $currentline[11];
		    $referencegaps++;
			}
		#print "0: ",$currentline[0], "/t","1: ",$currentline[1], "/t","2: ",$currentline[2], "/n";
		if ($currentline[2] eq ".")
			{
			$query_gap = 1;
			$rstart = $currentline[0];
		    $qstart = $currentline[3];	
		    $rend = $currentline[0];
		    $qend = $currentline[3];
		   	$rid = $currentline[10];
		    $qid = $currentline[11];
		    $querygaps++;	
			}
		}
	elsif ($ref_gap == 1)
		{
		if ($currentline[1] eq "." && $currentline[0] eq $rstart)
			{
			$rend = $currentline[0];
		    $qend = $currentline[3];
			}
		else
			{
			$ref_gap = 0;
			if (abs($qend - $qstart) >= $min_length)
				{
				push @indel_array,{gapin => "reference", reference_id => $rid, query_id => $qid, reference_start => $rstart, reference_end => $rend, query_start => $qstart, query_end => $qend};
				$referencegaps_long++;
				}
			}
		}
	elsif ($query_gap == 1)
		{
		if ($currentline[2] eq "." && $currentline[3] eq $qstart)
			{
			$rend = $currentline[0];
		    $qend = $currentline[3];
			}
		else
			{
			$query_gap = 0;
			if (abs($rend - $rstart) >= $min_length)
				{
				push @indel_array,{gapin => "query", reference_id => $rid, query_id => $qid, reference_start => $rstart, reference_end => $rend, query_start => $qstart, query_end => $qend};
				$querygaps_long++;
				}
			}
		}
	}
close NUCMER_F;


POINT_INDEL: if (@indel_array > 0)
	{
	for(my $n=0;$n<=$#indel_array;$n++)
		{
		if ($indel_array[$n]{"gapin"} eq "reference")
			{
			#print "query_id: ",$indel_array[$n]{"query_id"},"\n";
			$seqobj = $contig_file->get_Seq_by_id($indel_array[$n]{"query_id"});
			if (($indel_array[$n]{"query_start"} - 1) - ($flank_length - 1) <= 0 || ($indel_array[$n]{"query_end"} + 1) + ($flank_length - 1) >= $seqobj->length)
				{
				$endgap_reference++;
				next POINT_INDEL;
				}
			$front_seq  = $seqobj->subseq(($indel_array[$n]{"query_start"} - 1) - ($flank_length - 1),$indel_array[$n]{"query_start"} - 1);
			$back_seq  = $seqobj->subseq($indel_array[$n]{"query_end"} + 1,($indel_array[$n]{"query_end"} + 1) + ($flank_length - 1));
			$indel_sequence = $seqobj->subseq($indel_array[$n]{"query_start"},$indel_array[$n]{"query_end"});
			}
		elsif ($indel_array[$n]{"gapin"} eq "query")
			{
			$seqobj = $reference_file->get_Seq_by_id($indel_array[$n]->{"reference_id"});
			if (($indel_array[$n]->{"reference_start"} - 1) - ($flank_length - 1) <= 0 || ($indel_array[$n]->{"reference_end"} + 1) + ($flank_length - 1) >= $seqobj->length)
				{
				$endgap_query++;
				next POINT_INDEL;
				}
			$front_seq  = $seqobj->subseq(($indel_array[$n]{"reference_start"} - 1) - ($flank_length - 1),$indel_array[$n]{"reference_start"} - 1);
			$back_seq  = $seqobj->subseq($indel_array[$n]{"reference_end"} + 1,($indel_array[$n]{"reference_end"} + 1) + ($flank_length - 1));
			$indel_sequence = $seqobj->subseq($indel_array[$n]{"reference_start"},$indel_array[$n]{"reference_end"});
			}
		$indel_seq = lc($front_seq) . uc($indel_sequence) . lc($back_seq);
		$unmasked_indel_seq = $indel_seq;
		$indel_seq = simplerepeat_filter($indel_seq,8);	
		@indel_seq_array = split(//, $indel_seq);
		$non_masked_bases = 0;
		$non_masked_bases_count = 0;
		for (my $nn=0;$nn < length($indel_seq);$nn++)
			{
			if ($indel_seq_array[$nn] eq "N")
				{
				if ($non_masked_bases_count > $non_masked_bases) {$non_masked_bases = $non_masked_bases_count;}
				$non_masked_bases_count = 0;
				}
			else 
				{
				$non_masked_bases_count ++;
				}
			}
		if ($non_masked_bases_count > $non_masked_bases) {$non_masked_bases = $non_masked_bases_count;}
		if ($non_masked_bases >= $min_length + ($flank_length * 2))
			{
			$indel_array[$n]->{"indel_sequence"} = $unmasked_indel_seq;
			$indel_array[$n]->{"front_sequence"} = $front_seq;
			$indel_array[$n]->{"back_sequence"} = $back_seq;
			$sfp_good++;
			push @sfp_array, $indel_array[$n];
			}
		else
			{
			$sfp_simple_repeat++;
			}
		}
	}
	
undef $seqobj;
undef $reference_file;
undef $contig_file;
undef @indel_array;

my $hit_obj;
my $hsp_obj;
my $blast_obj;
my $blastseq;
my $report_obj;
my $result_obj;


POINT_NEXT_SFP: for(my $n=0;$n<=$#sfp_array;$n++)
	{
	
#	unless ($sfp_array[$n]{"reference_start"} > 14041939)
#		{
#		next POINT_NEXT_SFP;
#		}
	
	
	#Store all possible oligos from SFP in array of hashes with oligo sequence, oligo start, and oligo end
	#unless tm is bad or the sequence contains simple repeats
	my $SFP_sequence = $sfp_array[$n]{"indel_sequence"};
	my $len_oligo; 
	my $max_oligo_use = $max_oligo;
	if ($max_oligo_use > length ($SFP_sequence)) {$max_oligo_use = length ($SFP_sequence);}
	my $possible_oligo;
	my $tm_possible_oligo;
	my @oligo_list;
	my $repeat_simple = 0;
	my $bad_GC = 0;
	for(my $nuc_char = 0; $nuc_char <= length ($SFP_sequence) - $min_oligo; $nuc_char++)
		{
		$len_oligo = $min_oligo;
		while($len_oligo <= $max_oligo_use)
			{
			if ($nuc_char + $len_oligo <= length ($SFP_sequence))
				{
				$possible_oligo = substr($SFP_sequence,$nuc_char,$len_oligo);
				$possible_oligo = simplerepeat_filter($possible_oligo,8);
				if ($possible_oligo !~ m/[^ATGC]/i)
					{
					$tm_possible_oligo = oligo_tm_long($possible_oligo,0.1);
					if (($tm_possible_oligo >= $min_tm)  && ($tm_possible_oligo <= $max_tm))
						{
						push @oligo_list,
							{
							sequence => $possible_oligo,
							tm => $tm_possible_oligo,
							start => $nuc_char + 1,
							end => ($nuc_char + 1) + (length($possible_oligo) - 1)
							};
						}
					else
						{
						$bad_GC++;
						}
					}
				else
					{
					$repeat_simple++;
					}
				}
			$len_oligo++;	
			}
		}
	unless ($#oligo_list > 0) 
		{
		if ($bad_GC eq 0 && $repeat_simple > 0)
			{
			$oligos_bad_GC++;
			}
		elsif ($bad_GC > 0 && $repeat_simple eq 0)
			{
			$oligos_simple++;
			}
		else
			{
			$oligos_bad_GC_and_simple++;
			}
		next POINT_NEXT_SFP;
		}
	@oligo_list = sort
		{
		(abs(length($a->{'sequence'}) - $opt_oligo) <=> abs(length($b->{'sequence'}) - $opt_oligo))
			||
		(abs($a->{'tm'} - $opt_tm) <=> abs($b->{'tm'} - $opt_tm))
		} @oligo_list;
			
	my $hit_obj;
	my $hsp_obj;
	my $report_obj;
	my $result_obj;

	#blast SFP sequence against repeat database
	$blastparams{"database"} = $repeat_database_file_name;
	$blastparams{"F"} = 'T';
	$blastparams{"v"} = '100';
	$blastparams{"b"} = '100';
	$blastparams{"K"} = '50';
	my $blast_obj = Bio::Tools::Run::StandAloneBlast->new(%blastparams);
	my $blastseq = Bio::Seq->new('-id'=>"temp",'-seq'=>$sfp_array[$n]{"indel_sequence"});
	$report_obj = $blast_obj->blastall($blastseq);
	$result_obj = $report_obj->next_result;

	while($hit_obj = $result_obj->next_hit)
		{
		unless (defined ($hit_obj))
			{
			$error_blast_failed++;
			next POINT_NEXT_SFP;
			}
	  	while ($hsp_obj = $hit_obj->next_hsp)
			{
			if ($hsp_obj->length('query') > 20)
				{
				my $length_of_hsp =$hsp_obj->length('query');
				my @identical_positions = $hsp_obj->seq_inds('query','identical');
				my $ident_count = 0;
				my $window_max;

				for(my $window_start = 1; $window_start <= $hsp_obj->length('query') - 20; $window_start++)
					{
					if ($window_start + ($max_oligo - 1) > $hsp_obj->length('query'))
						{
						$window_max = $hsp_obj->length('query') - ($window_start - 1);
						}
					else
						{
						$window_max = $max_oligo;
						}
					for(my $window_length = 20; $window_length <= $window_max; $window_length++)
						{
						#Count indentical bases in the window
						for (my $hsp_n = 0; $hsp_n < length(@identical_positions); $hsp_n++)
							{
							if ($identical_positions[$hsp_n] >= $window_start && $identical_positions[$hsp_n] <= $window_start + ($window_length - 1))
								{
								$ident_count++;
								}
							}
						if (($ident_count > 20 && $window_length <= 30) || ($window_length > 30 && $ident_count/$window_length > 0.7))
							{
							#remove corresponding oligos
							my @saved_oligos;
							for (my $oligo_index = 0; $oligo_index <= scalar (@oligo_list) - 1; $oligo_index++)
								{
								unless ($oligo_list[$oligo_index]{'start'} <= $window_start && $oligo_list[$oligo_index]{'end'} >= $window_start + ($window_length - 1))
									{
									push @saved_oligos, $oligo_list[$oligo_index];
									}
								$oligo_index++;
								}
							@oligo_list = @saved_oligos;
							undef @saved_oligos;

							unless ($#oligo_list > 0)
								{
								#no good oligos
								$error_repeat_database_hits++;
								next POINT_NEXT_SFP;
								}
							}
						}
					}
				}
			}
		}


	#blast SFP sequence against Reference
	#process blast
	#remove oligos completely spanning repetative sequences (assuming assembled sequence)
	$blastparams{"database"} = $reference_file_name;
	$blastparams{"F"} = 'T';
	$blastparams{"v"} = '100';
	$blastparams{"b"} = '100';
	$blastparams{"K"} = '50';
	$blast_obj = Bio::Tools::Run::StandAloneBlast->new(%blastparams);
	$blastseq = Bio::Seq->new('-id'=>"temp",'-seq'=>$sfp_array[$n]{"indel_sequence"});
	$report_obj = $blast_obj->blastall($blastseq);
	$result_obj = $report_obj->next_result;
	
	my $first_hit = 1;
	while($hit_obj = $result_obj->next_hit)
		{
		unless (defined ($hit_obj))
			{
			$error_blast_failed++;
			next POINT_NEXT_SFP;
			}
		if ($first_hit eq 1 && $sfp_array[$n]{"gapin"} eq "query")
			{
			$first_hit = 0;
			$hsp_obj = $hit_obj->next_hsp;
	  		}
	  	while ($hsp_obj = $hit_obj->next_hsp)
			{
			if ($hsp_obj->length('query') > 20)
				{
				my $length_of_hsp =$hsp_obj->length('query');
				my @identical_positions = $hsp_obj->seq_inds('query','identical');
				my $ident_count = 0;
				my $window_max;

				for(my $window_start = 1; $window_start <= $hsp_obj->length('query') - 20; $window_start++)
					{
					if ($window_start + ($max_oligo - 1) > $hsp_obj->length('query'))
						{
						$window_max = $hsp_obj->length('query') - ($window_start - 1);
						}
					else
						{
						$window_max = $max_oligo;
						}
					for(my $window_length = 20; $window_length <= $window_max; $window_length++)
						{
						#Count indentical bases in the window
						for (my $hsp_n = 0; $hsp_n < length(@identical_positions); $hsp_n++)
							{
							if ($identical_positions[$hsp_n] >= $window_start && $identical_positions[$hsp_n] <= $window_start + ($window_length - 1))
								{
								$ident_count++;
								}
							}
						if (($ident_count > 20 && $window_length <= 30) || ($window_length > 30 && $ident_count/$window_length > 0.7))
							{
							#remove corresponding oligos
							my @saved_oligos;
							for (my $oligo_index = 0; $oligo_index <= scalar (@oligo_list) - 1; $oligo_index++)
								{
								unless ($oligo_list[$oligo_index]{'start'} <= $window_start && $oligo_list[$oligo_index]{'end'} >= $window_start + ($window_length - 1))
									{
									push @saved_oligos, $oligo_list[$oligo_index];
									}
								$oligo_index++;
								}
							@oligo_list = @saved_oligos;
							undef @saved_oligos;

							unless ($#oligo_list > 0)
								{
								#no good oligos
								$error_multiple_hits++;
								next POINT_NEXT_SFP;
								}
							}
						}
					}
				}
			}
		}
	#blast SFP sequence against Query
	#process blast
	#remove oligos completely spanning repetative sequences (assuming assembled sequence)
	$blastparams{"database"} = $query_file_name;
	$blastparams{"F"} = 'T';
	$blastparams{"v"} = '100';
	$blastparams{"b"} = '100';
	$blastparams{"K"} = '50';
	$blast_obj = Bio::Tools::Run::StandAloneBlast->new(%blastparams);
	$blastseq = Bio::Seq->new('-id'=>"temp",'-seq'=>$sfp_array[$n]{"indel_sequence"});
	$report_obj = $blast_obj->blastall($blastseq);
	$result_obj = $report_obj->next_result;
	$first_hit = 1;
	while($hit_obj = $result_obj->next_hit)
		{
		unless (defined ($hit_obj))
			{
			$error_blast_failed++;
			next POINT_NEXT_SFP;
			}
		if ($first_hit eq 1 && $sfp_array[$n]{"gapin"} eq "reference")
			{
			$first_hit = 0;
			$hsp_obj = $hit_obj->next_hsp;
	  		}
	  	while ($hsp_obj = $hit_obj->next_hsp)
			{
			if ($hsp_obj->length('query') > 20)
				{
				my $length_of_hsp =$hsp_obj->length('query');
				my @identical_positions = $hsp_obj->seq_inds('query','identical');
				my $ident_count = 0;
				my $window_max;

				for(my $window_start = 1; $window_start <= $hsp_obj->length('query') - 20; $window_start++)
					{
					if ($window_start + ($max_oligo - 1) > $hsp_obj->length('query'))
						{
						$window_max = $hsp_obj->length('query') - ($window_start - 1);
						}
					else
						{
						$window_max = $max_oligo;
						}
					for(my $window_length = 20; $window_length <= $window_max; $window_length++)
						{
						#Count indentical bases in the window
						for (my $hsp_n = 0; $hsp_n < length(@identical_positions); $hsp_n++)
							{
							if ($identical_positions[$hsp_n] >= $window_start && $identical_positions[$hsp_n] <= $window_start + ($window_length - 1))
								{
								$ident_count++;
								}
							}
						if (($ident_count > 20 && $window_length <= 30) || ($window_length > 30 && $ident_count/$window_length > 0.7))
							{
							#remove corresponding oligos
							my @saved_oligos;
							for (my $oligo_index = 0; $oligo_index <= scalar (@oligo_list) - 1; $oligo_index++)
								{
								unless ($oligo_list[$oligo_index]{'start'} <= $window_start && $oligo_list[$oligo_index]{'end'} >= $window_start + ($window_length - 1))
									{
									push @saved_oligos, $oligo_list[$oligo_index];
									}
								$oligo_index++;
								}
							@oligo_list = @saved_oligos;
							undef @saved_oligos;

							unless ($#oligo_list > 0)
								{
								#no good oligos
								$error_multiple_hits++;
								next POINT_NEXT_SFP;
								}
							}
						}
					}
				}
			}
		}


	if ($#oligo_list eq 0)
		{
		next POINT_NEXT_SFP;
		}
	my $oligo;
	my $no_perfect_match_in_source = 0;
	my $oligo_hits_to_non_source = 0;
	my $found_oligo = 0;

	POINT_NEXT_OLIGO: while (scalar (@oligo_list) >= 1)
		{
		$oligo = shift(@oligo_list);
		$found_oligo = 1;
		$blastparams{"database"} = $reference_file_name;
		$blastparams{"F"} = 'F';
		$blastparams{"v"} = '100';
		$blastparams{"b"} = '100';
		$blastparams{"K"} = '50';
		$blast_obj = Bio::Tools::Run::StandAloneBlast->new(%blastparams);
		$blastseq = Bio::Seq->new('-id'=>"temp",'-seq'=>$oligo->{'sequence'});
		$report_obj = $blast_obj->blastall($blastseq);
		$result_obj = $report_obj->next_result;
		$hit_obj = $result_obj->next_hit;
		
		unless (defined ($hit_obj))
			{
			$error_blast_failed_oligo++;
			next POINT_NEXT_SFP;
			}
		
		$hsp_obj = $hit_obj->next_hsp;
		
		my @identical_positions;
		my $ident_count;
		if ($sfp_array[$n]{"gapin"} eq "query")
			{

			unless($hsp_obj->num_identical eq length ($oligo->{'sequence'})  && $hsp_obj->gaps eq 0)
				{
				#Error: no perfect match in
				$no_perfect_match_in_source = 1;
				$found_oligo = 0;
				next POINT_NEXT_OLIGO;
				}
			}
		elsif	($sfp_array[$n]{"gapin"} eq "reference")
			{

			if ($hsp_obj->length('query') > 20)
				{
				if ($hsp_obj->length('query') <= 30)
					{
					#for alignments > 20 and less than or equal to 30, must not have more than 20 identical bases.
					if ($hsp_obj->num_identical > 20)
						{
						$oligo_hits_to_non_source = 1;
						$found_oligo = 0;
						next POINT_NEXT_OLIGO;
						}
					}
				else
					{
					#for alignments > 30, entire hit must not be > 70% identical
					if ($hsp_obj->frac_identical > 0.7 && $hsp_obj->length('query') > 30)
						{
						$oligo_hits_to_non_source = 1;
						$found_oligo = 0;
						next POINT_NEXT_OLIGO;
						}
						
					#patch for broken 30 base window
					if ($hsp_obj->num_identical > 20)
						{
						$oligo_hits_to_non_source = 1;
						$found_oligo = 0;
						next POINT_NEXT_OLIGO;
						}					
					#for alignments > 30, no stretch of 30 or less bases can have more than 20 identical. BROKEN
					#@identical_positions = $hsp_obj->seq_inds('query','identical');
					#$ident_count = 0;
					#for(my $n = 0; $n < $hsp_obj->length('hit') - 29; $n++)
					#	{
					#	for (my $nn = 0; $nn < length(@identical_positions); $nn++)
					#		{
					#		if ($identical_positions[$nn] >= $n+1 || $identical_positions[$nn] < ($n+1) + 30)
					#			{
					#			$ident_count++;
					#			}
					#		}
					#	if ($ident_count >= 20)
					#		{
					#		$oligo_hits_to_non_source = 1;
					#		$found_oligo = 0;
					#		next POINT_NEXT_OLIGO;
					#		}
					#	}
					}
				}
			}
		$blastparams{"database"} = $query_file_name;
		$blastparams{"F"} = 'F';
		$blastparams{"v"} = '100';
		$blastparams{"b"} = '100';
		$blastparams{"K"} = '50';
		$blast_obj = Bio::Tools::Run::StandAloneBlast->new(%blastparams);
		$blastseq = Bio::Seq->new('-id'=>"temp",'-seq'=>$oligo->{'sequence'});
		$report_obj = $blast_obj->blastall($blastseq);
		$result_obj = $report_obj->next_result;
		$hit_obj = $result_obj->next_hit;
		
		unless (defined ($hit_obj))
			{
			$error_blast_failed_oligo++;
			next POINT_NEXT_SFP;
			}

		$hsp_obj = $hit_obj->next_hsp;
				
		if ($sfp_array[$n]{"gapin"} eq "reference")
			{

			unless($hsp_obj->num_identical eq length ($oligo->{'sequence'})  && $hsp_obj->gaps eq 0)
				{
				#Error: no perfect match in
				$no_perfect_match_in_source++;
				$found_oligo = 0;
				next POINT_NEXT_OLIGO;
				}
			}
		elsif	($sfp_array[$n]{"gapin"} eq "query")
			{

			if ($hsp_obj->length('query') > 20)
				{
				if ($hsp_obj->length('query') <= 30)
					{
					#for alignments > 20 and less than or equal to 30, must not have more than 20 identical bases.
					if ($hsp_obj->num_identical > 20)
						{
						$oligo_hits_to_non_source++;
						$found_oligo = 0;
						next POINT_NEXT_OLIGO;
						}
					}
				else
					{
					#for alignments > 30, entire hit must not be > 70% identical
					if ($hsp_obj->frac_identical > 0.7 && $hsp_obj->length('query') > 30)
						{
						$oligo_hits_to_non_source++;
						$found_oligo = 0;
						next POINT_NEXT_OLIGO;
						}
						
					#patch for broken 30 base window
					if ($hsp_obj->num_identical > 20)
						{
						$oligo_hits_to_non_source = 1;
						$found_oligo = 0;
						next POINT_NEXT_OLIGO;
						}	
						
					#for alignments > 30, no stretch of 30 or less bases can have more than 20 identical. BROKEN
					#@identical_positions = $hsp_obj->seq_inds('query','identical');
					#$ident_count = 0;
					#for(my $n = 0; $n < $hsp_obj->length('hit') - 29; $n++)
					#	{
					#	for (my $nn = 0; $nn < length(@identical_positions); $nn++)
					#		{
					#		if ($identical_positions[$nn] >= $n+1 || $identical_positions[$nn] < ($n+1) + 30)
					#			{
					#			$ident_count++;
					#			}
					#		}
					#	if ($ident_count >= 20)
					#		{
					#		$oligo_hits_to_non_source++;
					#		$found_oligo = 0;
					#		next POINT_NEXT_OLIGO;
					#		}
					#	}
					}
				}
			}
		last POINT_NEXT_OLIGO;
		}
	if ($#oligo_list eq 0 || $found_oligo eq 0)
		{
		if ($no_perfect_match_in_source > 0 && $oligo_hits_to_non_source eq 0)
			{
			$error_no_perfect_match_in_source++;
			}
		elsif ($no_perfect_match_in_source eq 0 && $oligo_hits_to_non_source > 0)
			{
			$error_oligo_hits_to_non_source++;
			}
		else
			{
			$error_no_perfect_match_in_source_and_oligo_hits_to_non_source++;
			}
		}
	else
		{
		#reference id|oligo start in reference|oligo end in reference|indel start in reference|indel end in reference|
		#query id|oligo start in query|oligo end in query|indel start in query|indel end in query|
		#gapin-sequence with gap|indel size|oligo length|oligo tm|oligo sequence
		if ($sfp_array[$n]{"gapin"} eq "query")
			{
			print
				$sfp_array[$n]{"reference_id"},"\t",
				$sfp_array[$n]{"reference_start"},"\t",
				$sfp_array[$n]{"reference_end"},"\t",
				($sfp_array[$n]{"reference_start"} - $flank_length) + ($oligo->{'start'} - 1),"\t",
				($sfp_array[$n]{"reference_start"} - $flank_length) + ($oligo->{'end'} - 1),"\t",
				$sfp_array[$n]{"query_id"},"\t",
				$sfp_array[$n]{"query_start"},"\t",
				$sfp_array[$n]{"query_end"},"\t",
				".\t",
				".\t",
				"Gap_in:",$sfp_array[$n]{"gapin"},"\t",
				length($sfp_array[$n]{"indel_sequence"}) - 2 * $flank_length,"\t",
				length($oligo->{'sequence'}),"\t",
				sprintf("%.2f", $oligo->{'tm'}),"\t",
				$oligo->{'sequence'},"\t",
				"\n";
			$good_oligos_reference++;
			$last_good_source_reference = $sfp_array[$n]{"reference_start"};
			}
		if ($sfp_array[$n]{"gapin"} eq "reference")
			{
			print
				$sfp_array[$n]{"reference_id"},"\t",
				$sfp_array[$n]{"reference_start"},"\t",
				$sfp_array[$n]{"reference_end"},"\t",
				".\t",
				".\t",
				$sfp_array[$n]{"query_id"},"\t",
				$sfp_array[$n]{"query_start"},"\t",
				$sfp_array[$n]{"query_end"},"\t",
				($sfp_array[$n]{"query_start"} - $flank_length) + ($oligo->{'start'} - 1),"\t",
				($sfp_array[$n]{"query_start"} - $flank_length) + ($oligo->{'end'} - 1),"\t",
				"Gap_in:",$sfp_array[$n]{"gapin"},"\t",
				length($sfp_array[$n]{"indel_sequence"}) - 2 * $flank_length,"\t",
				length($oligo->{'sequence'}),"\t",
				sprintf("%.2f", $oligo->{'tm'}),"\t",
				$oligo->{'sequence'},"\t",
				"\n";
			$good_oligos_query++;
			$last_good_source_query = $sfp_array[$n]{"reference_start"};
			}
		if (abs($last_good_source_reference - $last_good_source_query) < 1000)
			{
			$countcodominant++;
			$last_good_source_reference = -999999;
			$last_good_source_query = -99999999999;
			}
		}
	}


print "\nSummary:\n";
print "Total gaps in reference: ",$referencegaps,"\n";
print "Total gaps in query: ",$querygaps,"\n";
print "Total gaps in reference >", $min_length,": ",$referencegaps_long,"\n";
print "Total gaps in query >", $min_length,": ",$querygaps_long,"\n";
print "Gaps at ends ignored in reference: ",$endgap_reference,"\n";
print "Gaps at ends ignored in query: ",$endgap_query,"\n";
print "Total good SFPs: ",$sfp_good,"\n";
print "SFPs rejected for simple repeats: ", $sfp_simple_repeat,"\n";
print "All oligos rejected for bad tm: ", $oligos_bad_GC,"\n";
print "All oligos rejected for simple repeats: ", $oligos_simple,"\n";
print "All oligos rejected for simple repeats and bad tm: ", $oligos_bad_GC_and_simple,"\n";
print "No pefect match in source genome (should be 0): ", $error_no_perfect_match_in_source,"\n";
print "Hit found in non-source genome (should be 0): ", $error_oligo_hits_to_non_source,"\n";
print "No pefect match in source and hits to non-source (should be 0): ", $error_no_perfect_match_in_source_and_oligo_hits_to_non_source,"\n";
print "Blast of SFP failed: ", $error_blast_failed,"\n";
print "Blast of oligo failed: ", $error_blast_failed_oligo,"\n";
print "Rejected for hit to repeat database: ", $error_repeat_database_hits,"\n";
print "Rejected for multiple hits: ", $error_multiple_hits,"\n";
print "Good oligos from reference source: ",$good_oligos_query,"\n";
print "Good oligos from query source: ",$good_oligos_reference,"\n";
print "Pseudo-codominant pairs (gaps linked in repulsion, <1000 bases apart): ",$countcodominant,"\n";


#Subroutine to calculate GC content
sub gc_content
	{
	my $sequence = shift;
	my $gc_count = $sequence =~ tr/GCgc/GCgc/; 
	my $length = $sequence =~ tr/ATGCatgc/ATGCatgc/; 
	return $gc_count/$length;
	}


# Subroutine to calculate Tm for long oligos
# First argument is the DNA sequence as a string
# Second argument is the salt concentration [Na+] (default=0.1M)
# "irreversible" Tm calculation for oligonucleotides > 50 bases long:
# Reference: Wallace, R. B., J. Shaffer, et al. (1979). Nucleic Acids Res 6(11): 3543-57.
sub oligo_tm_long
	{
	my $oligo_gc =  gc_content($_[0]);
	my $salt;
	if ($_[1])	{$salt=$_[1];} else {$salt = 0.1;}
	my $oligo_length = $_[0] =~ tr/ATGCatgc/ATGCatgc/; 
	return 81.5 + 16.6 * log10($salt) + 41 * $oligo_gc - 500/$oligo_length;
	}


# First argument is the DNA sequence as a string
# Second argument is the maximum single nucleotide or poly (N) tract
# Returns filtered sequence
sub simplerepeat_filter
	{
	my $sequence = $_[0];
	my $max_repeat = $_[1];
	my $return_sequence = $sequence;
	while ($sequence =~ m/((.+?)\2{2,})/gi) 
		{
		if (length ($1) > $max_repeat)
			{
			substr($return_sequence, pos ($sequence) - length ($1), length ($1)) = ("N"  x length ($1));
			}
		}
	return $return_sequence;
	}


SFP_gene_match.pl#!/usr/bin/perl -w
# SFP identification

#Library Includes
use strict;
#use Bio::Tools::GFF;
#use Bio::Factory::SeqAnalysisParserFactory;

unless(open(OLIGO_F, $ARGV[0])) {
	die "\tInvalid oligo file $ARGV[0]\n";
}


unless(open(GFF_F, $ARGV[1])) {
	die "\tInvalid GFF file $ARGV[1]\n";
}

unless(open(TE_F, $ARGV[2])) {
	die "\tInvalid TE file $ARGV[2]\n";
}


my $TEstr;
my @TEline;
my @TEarray;
while ($TEstr = <TE_F>)
	{
	$TEstr =~ s/\s+$//;
	@TEline = split('\t',$TEstr);
	push @TEarray, $TEline[1];
	}
close TE_F;


#my $factory = Bio::Factory::SeqAnalysisParserFactory->new();
#my $parser = $factory->get_parser(-input => $ARGV[1], -method => "gff", -gff_version => 3);
#my $gffstr;
#my $feature;
#my @gffline;
#my @gffarray;
#while($feature = $parser->next_feature())
#	{
#	$gffstr = $feature->gff_string();
#	#$gffstr =~ s/\s+$//;
#	@gffline = split('\t',$gffstr);
#	push @gffarray, @gffline;
#	}


my $gffstr;
my @gffline;
my @gffarray;
while ($gffstr = <GFF_F>)
	{
	#$gffstr =~ s/\s+$//;
	@gffline = split('\t',$gffstr);
	unless ($gffline[0] =~m/\#/)
		{
		push (@gffarray, [@gffline]);
		#print "line: ",$gffline[3],"\n";
		}
	}
close GFF_F;


my $fileline;
my @oligoline;
my $ingene=0;
POINT_NEXT_OLIGO: while ($fileline = <OLIGO_F>)
	{
	if (length($fileline)<2) {last;};
	$fileline =~ s/\s+$//;
	$fileline =~ s/\n//;
	print $fileline;
	@oligoline = split('\t',$fileline);
	for (my $n = 0; $n <= $#gffarray; $n++)
		{
		my $oligo_chr = scalar(substr($oligoline[0], 3, 2));
		my $gff_chr = scalar(substr($gffarray[$n][0],3,2));
		if ($oligo_chr == $gff_chr)
			{
			if (($oligoline[1] >= $gffarray[$n][3] && $oligoline[1] <= $gffarray[$n][4]) || ($oligoline[2] >= $gffarray[$n][3] && $oligoline[2] <= $gffarray[$n][4]))
				{
				if ($gffarray[$n][2] eq "gene")
					{
					my @locus_split = split(';',$gffarray[$n][8]);
					my $desc = substr($locus_split[1],5,length($locus_split[1]) - 5 );
					$desc =~ s/\n//;
					print "\t",substr($locus_split[0],3,length($locus_split[0]) - 3 ), "\t", $desc,"\t";
					$n++;
					my $is_repeat = "\t.";
					for (my $n_te = 0; $n_te <= $#TEarray; $n_te++)
						{
						if (substr($locus_split[0],3,length($locus_split[0]) - 3 ) eq $TEarray[$n_te])
							{
							$is_repeat = "\tTE-related";
							}
						}
					while ($gffarray[$n][2] ne "gene")
						{
						if (($oligoline[1] >= $gffarray[$n][3] && $oligoline[1] <= $gffarray[$n][4]) || ($oligoline[2] >= $gffarray[$n][3] && $oligoline[2] <= $gffarray[$n][4]))
							{
							if ($gffarray[$n][2] eq "five_prime_UTR")
								{
								print "five_prime_UTR",$is_repeat,"\n";
								next POINT_NEXT_OLIGO;
								}
							elsif ($gffarray[$n][2] eq "three_prime_UTR")
								{
								print "three_prime_UTR",$is_repeat,"\n";
								next POINT_NEXT_OLIGO;
								}
							elsif ($gffarray[$n][2] eq "exon")
								{
								print "exon",$is_repeat,"\n";
								next POINT_NEXT_OLIGO;
								}
							}
						$n++;
						}
					print "intron",$is_repeat,"\n";
					next POINT_NEXT_OLIGO;
					}
				}
			}
		}
	print "\t.\t.\t.\t.\n";
	}
close OLIGO_F;


annotate_batch.txt

./SFP_gene_match.pl chr01_contigs_oligos.txt ~/DNA_databases/TIGRv5/all.gff3 ~/DNA_databases/TIGRv5/all.TE-related > chr01_contigs_oligos.annotated.txt
./SFP_gene_match.pl chr02_contigs_oligos.txt ~/DNA_databases/TIGRv5/all.gff3 ~/DNA_databases/TIGRv5/all.TE-related > chr02_contigs_oligos.annotated.txt
./SFP_gene_match.pl chr03_contigs_oligos.txt ~/DNA_databases/TIGRv5/all.gff3 ~/DNA_databases/TIGRv5/all.TE-related > chr03_contigs_oligos.annotated.txt
./SFP_gene_match.pl chr04_contigs_oligos.txt ~/DNA_databases/TIGRv5/all.gff3 ~/DNA_databases/TIGRv5/all.TE-related > chr04_contigs_oligos.annotated.txt
./SFP_gene_match.pl chr05_contigs_oligos.txt ~/DNA_databases/TIGRv5/all.gff3 ~/DNA_databases/TIGRv5/all.TE-related > chr05_contigs_oligos.annotated.txt
./SFP_gene_match.pl chr06_contigs_oligos.txt ~/DNA_databases/TIGRv5/all.gff3 ~/DNA_databases/TIGRv5/all.TE-related > chr06_contigs_oligos.annotated.txt
./SFP_gene_match.pl chr07_contigs_oligos.txt ~/DNA_databases/TIGRv5/all.gff3 ~/DNA_databases/TIGRv5/all.TE-related > chr07_contigs_oligos.annotated.txt
./SFP_gene_match.pl chr08_contigs_oligos.txt ~/DNA_databases/TIGRv5/all.gff3 ~/DNA_databases/TIGRv5/all.TE-related > chr08_contigs_oligos.annotated.txt
./SFP_gene_match.pl chr09_contigs_oligos.txt ~/DNA_databases/TIGRv5/all.gff3 ~/DNA_databases/TIGRv5/all.TE-related > chr09_contigs_oligos.annotated.txt
./SFP_gene_match.pl chr10_contigs_oligos.txt ~/DNA_databases/TIGRv5/all.gff3 ~/DNA_databases/TIGRv5/all.TE-related > chr10_contigs_oligos.annotated.txt
./SFP_gene_match.pl chr11_contigs_oligos.txt ~/DNA_databases/TIGRv5/all.gff3 ~/DNA_databases/TIGRv5/all.TE-related > chr11_contigs_oligos.annotated.txt
./SFP_gene_match.pl chr12_contigs_oligos.txt ~/DNA_databases/TIGRv5/all.gff3 ~/DNA_databases/TIGRv5/all.TE-related > chr12_contigs_oligos.annotated.txt


oligo_self_anneal_check.pl#!/usr/bin/perl -w
# SFP identification

#Library Includes
use strict;
use POSIX qw(log10);
use Bio::DB::Fasta;               	# Load the BioPERL Fasta module
use Bio::SeqIO;                   	# Load sequence input/output
use Bio::PrimarySeq;
use Bio::Seq;
use Bio::Tools::Blast;
use Bio::Tools::Run::StandAloneBlast;	#Blast
use Bio::SearchIO;			#Parse Blast results
use Bio::AlignIO;
use Bio::Factory::EMBOSS;


open(OLIGO_F, $ARGV[0]) || die "\tInvalid oligo file $ARGV[0]\n";

my $fileline;
my @oligoline;
POINT_NEXT_OLIGO: while ($fileline = <OLIGO_F>) 
	{
	if (length($fileline)<2) {last;};
	$fileline =~ s/\s+$//;
	$fileline =~ s/\n//;
	@oligoline = split('\t',$fileline);
	my $oligo_seq = $oligoline[14];
	#my $oligo_rev = reverse $oligo_seq;
	my $seqobj = Bio::Seq->new('-id'=>"temp",'-seq'=>$oligo_seq);
	my $revobj = $seqobj->revcom;
	my $oligo_rev = $revobj->seq;
	
	#align and mask polymorphisms (with EMBOSS application, WATER)
	open(FILEWRITE, ">seqfile1");
	print FILEWRITE $oligo_seq;
	close FILEWRITE;
	open(FILEWRITE, ">seqfile2");
	print FILEWRITE $oligo_rev;
	close FILEWRITE;	
	my $factory = new Bio::Factory::EMBOSS;
	my $water = $factory->program('water');;
	my $waterout = 'out.water';
	$water->run(
		{
		'-asequence' => "seqfile1",
		'-bsequence' => "seqfile2",
		#'-gapopen'   => '60.0',
		#'-gapextend' => '.1',
		'-aformat'   => 'simple',
		'-ausashow'  => '',
		'-outfile'   => $waterout
		
		});	
	my $alnin  = Bio::AlignIO->new(-file => $waterout , '-format' => 'emboss');
	my $aln = $alnin->next_aln;
	$aln->gap_char('-');
	my $aln1 = $aln->get_seq_by_pos(1);
	my $aln2 = $aln->get_seq_by_pos(2);
	my $alnseq1 = $aln1->seq;
	my $alnseq2 = $aln2->seq;
	$alnseq1 =~ s/\s+$//;
	$alnseq1 =~ s/\n//;
	$alnseq2 =~ s/\s+$//;
	$alnseq2 =~ s/\n//;
	my @seq1_array = split(//, $alnseq1);
	my @seq2_array = split(//, $alnseq2);
	my $consensus;
	my $hairpincount = 0;
	my $hairpin = ".";	
	for(my $n=0;$n<=$#seq1_array;$n++)
		{
		if ($seq1_array[$n] eq '-')
			{
			$consensus = $consensus . ' ';
			$hairpincount = 0;
			}
		elsif ($seq1_array[$n] eq $seq2_array[$n])
			{
			$consensus = $consensus . '|';
			$hairpincount++;
			if ($hairpincount > 9) 
				{
				$hairpin = "hairpin9";
				}
			}
		else
			{
			$consensus = $consensus . ' ';
			$hairpincount = 0;
			}
		}
	
	
	#print "seq  1: $alnseq1\n";
	#print "consen: $consensus\n";
	#print "seq  2: $alnseq2\n";
	#print "hairpin: $hairpin\n";
	
	print $fileline,"\t$hairpin\n";
	}


close OLIGO_F;


#	0	$sfp_array[$n]{"reference_id"},"\t",
#	1	$sfp_array[$n]{"reference_start"},"\t",
#	2	$sfp_array[$n]{"reference_end"},"\t",
#	3	($sfp_array[$n]{"reference_start"} - $flank_length) + ($oligo->{'start'} - 1),"\t",
#	4	($sfp_array[$n]{"reference_start"} - $flank_length) + ($oligo->{'end'} - 1),"\t",
#	5	$sfp_array[$n]{"query_id"},"\t",
#	6	$sfp_array[$n]{"query_start"},"\t",
#	7	$sfp_array[$n]{"query_end"},"\t",
#	8	".\t",
#	9	".\t",
#	10	"Gap_in:",$sfp_array[$n]{"gapin"},"\t",
#	11	length($sfp_array[$n]{"indel_sequence"}) - 2 * $flank_length,"\t",
#	12	length($oligo->{'sequence'}),"\t",
#	13	sprintf("%.2f", $oligo->{'tm'}),"\t",
#	14	$oligo->{'sequence'},"\t",
#	15	"\n";


hairpincheck.txt
./oligo_self_anneal_check.pl chr01_contigs_oligos.annotated.txt > chr01_contigs_oligos.annotated_hairpin.txt
./oligo_self_anneal_check.pl chr02_contigs_oligos.annotated.txt > chr02_contigs_oligos.annotated_hairpin.txt
./oligo_self_anneal_check.pl chr03_contigs_oligos.annotated.txt > chr03_contigs_oligos.annotated_hairpin.txt
./oligo_self_anneal_check.pl chr04_contigs_oligos.annotated.txt > chr04_contigs_oligos.annotated_hairpin.txt
./oligo_self_anneal_check.pl chr05_contigs_oligos.annotated.txt > chr05_contigs_oligos.annotated_hairpin.txt
./oligo_self_anneal_check.pl chr06_contigs_oligos.annotated.txt > chr06_contigs_oligos.annotated_hairpin.txt
./oligo_self_anneal_check.pl chr07_contigs_oligos.annotated.txt > chr07_contigs_oligos.annotated_hairpin.txt
./oligo_self_anneal_check.pl chr08_contigs_oligos.annotated.txt > chr08_contigs_oligos.annotated_hairpin.txt
./oligo_self_anneal_check.pl chr09_contigs_oligos.annotated.txt > chr09_contigs_oligos.annotated_hairpin.txt
./oligo_self_anneal_check.pl chr10_contigs_oligos.annotated.txt > chr10_contigs_oligos.annotated_hairpin.txt
./oligo_self_anneal_check.pl chr11_contigs_oligos.annotated.txt > chr11_contigs_oligos.annotated_hairpin.txt
./oligo_self_anneal_check.pl chr12_contigs_oligos.annotated.txt > chr12_contigs_oligos.annotated_hairpin.txt
