# Supplementary material for: Development and evaluation of a high-throughput, low-cost genotyping platform based on oligonucleotide microarrays in rice
Source: Plant Methods. 2008 May 29;4:13. doi: 10.1186/1746-4811-4-13 (PMC2435114; doi:10.1186/1746-4811-4-13)
Supplement: Additional File 6 — Output of SFP discovery scripts. [file 1746-4811-4-13-S6.txt]

chr01|12001	197526	197526	.	.	Contig011112	2024	2125	2040	2109	Gap_in:reference	102	70	78.26	CAGCTTGGATCAGTGAAAATGGAGGTGGATTCGCAGGAGATGCTCCCGATCCACTTGGTCTATAGGAGTA	12001.t00038	expressed protein	exon	.	.
chr01|12001	296998	296998	.	.	Contig008877	569	648	574	643	Gap_in:reference	80	70	74.74	AAAAGCAGGGAATTTTCTCTCTGCAGGACAGAGATTAAAGGGAGATCAGATACTAGCTAGCTGGACAATA	.	.	.	.	.
chr01|12001	309378	309378	.	.	Contig008877	12781	12811	12762	12830	Gap_in:reference	31	69	74.29	gtaaggaccatgtcaaatcTAGGCTAGGAATATTATGTTTGTGTACGTCCtgactcctgaaaggtacat	12001.t00060	ribokinase, putative, expressed	intron	.	.
chr01|12001	588460	588488	588440	588508	Contig003696	7544	7544	.	.	Gap_in:query	29	69	73.10	tccgtactgaaagttcacttGCTATCCTTTACATCTTTTCTTGTGTCAAgcttgattttggaacaccat	12001.t00104	expressed protein	intron	.	.
chr01|12001	604219	604219	.	.	Contig003696	23842	23908	23859	23928	Gap_in:reference	67	70	73.57	TCAACAGTACGAAGGTAGTATAAAAGCACACAAAACTGATGGCTGAGATGaattgtgtcaaatcttggtc	.	.	.	.	.
chr01|12001	604236	604236	.	.	Contig003696	23992	24035	23982	24051	Gap_in:reference	44	70	77.09	ccctgcagggGGCAACACTCGTTAAAAAAACACCTGTCAGATTTAACAGCGAGAccatttcaattcgacc	.	.	.	.	.
chr01|12001	1800550	1800550	.	.	Contig000130	71706	71754	71699	71768	Gap_in:reference	49	70	74.74	ggtctgtGAAGTAGACTAGTATATATGTATGTGTCACTTGCTAGATGGAACTAAGTggccaactaatgcg	12001.t00300	expressed protein	intron	.	.
chr01|12001	1884619	1884665	1884616	1884685	Contig002657	4193	4193	.	.	Gap_in:query	47	70	78.84	cagATCCCTCCCGCCAAGATGAATACACTTGTGGCTGGCTGAGCCAAAGGacctggttgaaggaacttaa	.	.	.	.	.
chr01|12001	1891636	1891667	1891617	1891686	Contig002657	11151	11151	.	.	Gap_in:query	32	70	74.74	ggatcggcgataattttgtTAAGTTTGCACACTATCGCACTATGATTTGGTtcgatcttcttttaccgcc	.	.	.	.	.
chr01|12001	1994755	1994755	.	.	Contig001150	31235	31287	31231	31300	Gap_in:reference	53	70	74.16	gtgcTAATTTTACTAGCCGTAATGAACTTTTGCGGCCCACTATTGAATTTTACTAGAccagattggatcg	.	.	.	.	.
chr01|12001	2019406	2019406	.	.	Contig002858	18961	19004	18953	19022	Gap_in:reference	44	70	75.91	tcttctacTCCTCTAGGAGATAAGATTATTCTCGGTTGTGCATGCAGTTGTAcaactgcatgcaccaagc	12001.t00341	hypothetical protein	intron	.	.
chr01|12001	2239946	2240002	2239930	2239999	Contig000338	54217	54217	.	.	Gap_in:query	57	70	79.43	ttggtcacttcaaacgTGGAGACACAATCGAATGCAGCGGAGATCGAGGGAGGAGACGCTAGGCAGTCAT	.	.	.	.	.
chr01|12001	2240327	2240327	.	.	Contig000338	54544	54720	54584	54653	Gap_in:reference	177	70	78.26	TATACGGTCTGGCCAATTAACCTGCCGGTCCAGTTTGCAGAAACTAGAGCCGATCGTACTACTGATGAGC	.	.	.	.	.
chr01|12001	2240334	2240334	.	.	Contig000338	54734	54763	54714	54783	Gap_in:reference	30	70	75.33	cttcatcaccacgtagttgaAAGAAAGCAAGGAAGAGCTGATCAGCTAGCaaggatcgaaatgtgttcat	.	.	.	.	hairpin9
chr01|12001	2241265	2241265	.	.	Contig000338	56929	56991	56910	56979	Gap_in:reference	63	70	74.16	ttatcggatcagttactcaAGCTCTCTGTTTCGCTCAACTTCAGATCTGAATAGATTCGATTACCGTGAA	.	.	.	.	.
chr01|12001	2380753	2380788	2380733	2380802	Contig056549	808	808	.	.	Gap_in:query	36	70	75.33	acacaaaataagtgcaatggACAGCCATTGGTGTGTGCATGATTGCAACATTGGTTacttacccatcagc	12001.t00395	uncharacterized low-complexity proteins, putative, expressed	intron	.	.
chr01|12001	3817090	3817135	3817072	3817141	Contig002186	6404	6404	.	.	Gap_in:query	46	70	75.33	gcatgggccgcaagaacaTATCGCAGAAGCAAACCACGCAAAAAGATGTGATTCTCAATGAACAttattg	12001.t00670	NADH-cytochrome b5 reductase-like protein, putative, expressed	exon	.	.
chr01|12001	3879731	3879731	.	.	Contig001566	8973	9038	8977	9046	Gap_in:reference	66	70	76.50	AGCCTTTGGCGCGCTTCAAACTCTCATGTTCTCCTGTCACCTTCTGTTTTTGTTTTGGATCTgtacagac	12001.t00680	boron transporter-like protein 2, putative, expressed	intron	.	.
chr01|12001	3883266	3883266	.	.	Contig001566	12231	12261	12211	12280	Gap_in:reference	31	70	77.67	cagctgctagggacgtaacgTCACTGTTCTACACCCTTTCAAGGATCTTATtgaacctgactgcaacctc	.	.	.	.	.
chr01|12001	3914363	3914396	3914345	3914414	Contig001566	36482	36482	.	.	Gap_in:query	34	70	77.09	ggttacccttatcgatggGTTTATTGCACAGTTGCCATGCGGCAATTGCGGTaaccacaacaaaccatag	.	.	.	.	.
chr01|12001	3953457	3953489	3953440	3953509	Contig010726	3409	3409	.	.	Gap_in:query	33	70	81.77	gcgcaggtggtggccttGTCGGCGTGTACGACGGCCATAATAGCCCCAAGgcggtgtagttgatcaacaa	.	.	.	.	.
chr01|12001	4014033	4014084	4014021	4014090	Contig000544	55199	55199	.	.	Gap_in:query	52	70	78.26	cacacttagggtGTCAACACTAGGAAACATTAGGACAACATGTTGTGTGAGGGTGGTGGGTGTTgagggg	.	.	.	.	hairpin9
chr01|12001	4116099	4116146	4116089	4116158	Contig000036	20869	20869	.	.	Gap_in:query	48	70	77.67	tatctcgatgGAATTGTAACCTAGGAAGTTGCCACCGTGTATGGATGATTAGCTAGTAccgtggcagccg	12001.t00718	syntaxin 32, putative, expressed	intron	.	.
chr01|12001	4199713	4199713	.	.	Contig000036	92380	92444	92387	92456	Gap_in:reference	65	70	80.01	AAAACCGCCCAGCGGCCAGCACCAGCAGAGTCACGGTTAATGTTGCCCAGACCAGACCatgttacaagta	.	.	.	.	.
chr01|12001	4390712	4390745	4390692	4390761	Contig000143	68864	68864	.	.	Gap_in:query	34	70	80.01	tgctcagctttgatatgataGCTCAAGGGCGATACGTTTAGTATGGTCGCCGGCagcaaggagctcgcgg	12001.t00753	expressed protein	exon	.	.
chr01|12001	4407788	4407837	4407768	4407837	Contig000143	86331	86331	.	.	Gap_in:query	50	70	77.09	cattgttcacacccacctgtGGCTCGATCGTGTGGTCTCTCTCCCCTTGGTCATTTTCTTATCTTTTTTG	.	.	.	.	.
chr01|12001	4432157	4432187	4432138	4432206	Contig005310	19305	19305	.	.	Gap_in:query	31	69	76.67	gtcacccatgcatgcctgcTGCTTACAAGATCAGCAAAATACCAAGCCTCtttacagtaggaaggatag	12001.t00761	F-box domain containing protein, expressed	intron	.	.
chr01|12001	4563150	4563187	4563136	4563205	Contig002455	31230	31230	.	.	Gap_in:query	38	70	75.33	gatacccttcttgtTCAGAGCCTACGTGATTAAGCTAAGCCTGGTTTAATATttcgagatcggtaacgac	.	.	.	.	.
chr01|12001	5553546	5553615	5553535	5553604	Contig000459	8251	8251	.	.	Gap_in:query	70	70	74.16	caacgtcgtctTCTACTAGTCTTCGTCTTACATTCTCTACGCTTTTCTTATACTAATACACGTACGATCG	.	.	.	.	.
chr01|12001	5949683	5949825	5949697	5949766	Contig000149	31006	31006	.	.	Gap_in:query	143	70	77.09	ATGCCGGGATAAGCTAGGGTAGTTGGTTTGGTTGAGTATTGGGGTATTACATATTGCATGGCATGCCCTG	12001.t00986	expressed protein	intron	.	.
chr01|12001	6492216	6492247	6492197	6492266	Contig005079	3417	3417	.	.	Gap_in:query	32	70	80.60	tgtcgtacgagatagagcgTATAGCTATAGCCAGCCAAGTGCCCGTGTTGGtgttgcacttgccgccacg	12001.t01063	OsFTL1 - Rice FT-Like1 homogous to Arabidopsis Flowering Locus T gene, expressed	intron	.	hairpin9
chr01|12001	7421612	7421671	7421616	7421685	Contig002507	9734	9734	.	.	Gap_in:query	60	70	74.74	CCCTGATATAAACATAACCAAAACATTTACCTGCTGAAAGTGTCCATCATCACTCAggctcaaacagacc	12001.t01193	DNA topoisomerase 2, putative	exon	.	.
chr01|12001	7614647	7614678	7614627	7614696	Contig002047	33725	33725	.	.	Gap_in:query	32	70	80.01	gctcgcacatggcgaatcacTGGCCGGCCATCGTCTTCTATTCAGTCGAAATcagagggtctcatcggat	.	.	.	.	hairpin9
chr01|12001	7665284	7665284	.	.	Contig003345	9503	9541	9486	9555	Gap_in:reference	39	70	75.91	caagtcacgtcttgcatTCAAGTGCATCTATGCGTGCAGCGTGCATAAATCTCAAGatgatttttgagcg	.	.	.	.	.
chr01|12001	7995905	7995905	.	.	Contig019601	2862	2994	2842	2911	Gap_in:reference	133	70	76.50	cggatcggatttccgtttccGACTCCGTGACTAGTCAGTTATAATTAACTAAGACGAGTCCGAGGTTCAT	12001.t01285	F-box domain containing protein	intron	.	.
chr01|12001	8172993	8173133	8173061	8173130	Contig001002	733	733	.	.	Gap_in:query	141	70	75.33	GATAACTCCCCTTAAAAAGAGGTACTAAAATCCAGTTACTGATGGCGGGCAATTGTAGACAAACGGGTAG	12001.t01314	isocitrate dehydrogenase, putative, expressed	exon	.	.
chr01|12001	8214870	8214870	.	.	Contig001002	39953	40019	39933	40002	Gap_in:reference	67	70	74.74	ggtgtcacgggtcgtccatgTTACTATGTTTACACAGACGGATCTTTAATCCTTACCCTGATAATCATAA	.	.	.	.	.
chr01|12001	8214876	8214876	.	.	Contig001002	40031	40096	40042	40111	Gap_in:reference	66	70	75.33	CCTGGAAAAGTAATCGTGAGGGGCTTGCCAAAAATCCCTTTTAAGTAGTGTTATGcgaaaacgaacaagg	.	.	.	.	.
chr01|12001	8215251	8215251	.	.	Contig001002	40530	40560	40510	40579	Gap_in:reference	31	70	80.01	gggctgacaccatcaattacGGCAAAATTTCAGAGACGCGAAGGGGACTGCtcacaggctcacggctgtt	.	.	.	.	.
chr01|12001	8265337	8265371	8265320	8265389	Contig002290	31222	31222	.	.	Gap_in:query	35	70	77.09	cattttttcagattttcCCGGTGGCCCAGCCTCACACGTATTATGTTCATCCcagcccaataaacaaccc	12001.t01333	hypothetical protein	intron	.	.
chr01|12001	8269316	8269316	.	.	Contig002290	35187	35242	35169	35238	Gap_in:reference	56	70	77.09	ccacttcactggctgccgTCATGTTGTCTCAAGAGCTATGAGCTAGTAAATTCTCAAGTTGAAGGCATGC	12001.t01334	expressed protein	exon	.	.
chr01|12001	8382233	8382277	8382219	8382288	Contig002514	25862	25862	.	.	Gap_in:query	45	70	75.33	gttaattgctttttTGACATCCATATTGCCATCTCATCATCTCCCCCCACCCCCTTTTTttgtacagtgc	12001.t01349	importin alpha-1b subunit, putative, expressed	intron	.	.
chr01|12001	8399439	8399439	.	.	Contig000808	6552	6652	6600	6669	Gap_in:reference	101	70	77.09	TGGGACGCGATTCTCTTCGTAGAGAAAGGATCTCTTGTAGTCGTATCATGCATctaccgatctcctgatc	.	.	.	.	.
chr01|12001	8542623	8542677	8542628	8542697	Contig000853	5983	5983	.	.	Gap_in:query	55	70	81.19	GTGCACTGGTTTACTAGTGGTTACTAGTGGCCCCGGCGGCCCAGCTGAGCcgagagagaagaaaacgagt	.	.	.	.	.
chr01|12001	9755846	9755928	9755847	9755916	Contig004421	14242	14242	.	.	Gap_in:query	83	70	78.26	AAGCATGGCTACCGCCTATCCTCTCTCAAACATATTGATGAGCTGGGAGAGAGTGATGAGTGGGCAAGAG	.	.	.	.	.
chr01|12001	9855408	9855448	9855388	9855457	Contig010468	2818	2818	.	.	Gap_in:query	41	70	78.84	tctgacactgatacaacgatGGCTCGTGCATCATCCTCATCCTCCTCTCCGGCAGCATTGAtgtccatgt	.	.	.	.	.
chr01|12001	11718326	11718382	11718310	11718379	Contig000946	48947	48947	.	.	Gap_in:query	57	70	80.01	aaccttacgagagagtCAAAGCTTTCGGTACTGTGCTCTCCGTCCGCTAGCCCAGGTAGCACGTGAACCA	.	.	.	.	.
chr01|12001	12106846	12106846	.	.	Contig003650	22511	22563	22511	22580	Gap_in:reference	53	70	75.91	GGCTTTGATTCAACACAGTGTACGTTTTCTATGAAGTTTCGCTCCGCAAAAGGaaagacaagcgatcgac	.	.	.	.	.
chr01|12001	12787035	12787072	12787017	12787086	Contig008576	6423	6423	.	.	Gap_in:query	38	70	80.01	cgtcttcgctatatatgcTAGCTCCTCGGCTCCTGCCTTCTCCAGGTCCAGGCTGCtcgatctttgctta	12001.t02009	alpha-L-fucosidase 2 precursor, putative, expressed	exon	.	.
chr01|12001	13345878	13345878	.	.	Contig001854	34965	35013	34963	35032	Gap_in:reference	49	70	74.74	ccGATTATTCGGTGTACGACTCCAACTGGTTTACCTATACGTATTTCTCTAcgatctacacattccatac	.	.	.	.	.
chr01|12001	13400944	13400979	13400929	13400998	Contig001294	10988	10988	.	.	Gap_in:query	36	70	78.26	tcttcaccatttttcTGCCCACTTGTTCTCAAAGCAGAGCAAAACCAAGCGagttgcttgggaggccagc	.	.	.	.	.
chr01|12001	13499231	13499231	.	.	Contig002134	13551	13697	13582	13651	Gap_in:reference	147	70	77.09	TATTCCAGATGATAGAAGTCGATCCATAATGAAGATTCAGACCCGCTGACACTCTTGTCAAGCAGGCCGG	.	.	.	.	.
chr01|12001	13929058	13929058	.	.	Contig001545	35857	35914	35843	35912	Gap_in:reference	58	70	76.50	ggatcagtcgcattACCAAATTGGTTGGCTACAATCTCTAGGCAGATAAGATATGTTGGCCCAAAACCGG	.	.	.	.	.
chr01|12001	15544979	15544979	.	.	Contig006526	16125	16214	16106	16175	Gap_in:reference	90	70	77.09	agcccaactgcccaagtagTTAGAACCGATGCTGGTGCCGAGGTCAAGTACACTCGAAACTATTTGTATT	.	.	.	.	.
chr01|12001	15544986	15544986	.	.	Contig006526	16262	16328	16271	16340	Gap_in:reference	67	70	76.50	GTTGGAGGAAACATTTTGTATTGACGATGGACTCGGTCAGGTCGTAAATAATTACAGGcaaccgctgagg	.	.	.	.	.
chr01|12001	15610105	15610151	15610091	15610160	Contig014893	4734	4734	.	.	Gap_in:query	47	70	78.26	agccaaacgaaagaGCACTAGTGTTACCACTGGACTGGAGCACTAGTGTGTGGTGTTTACCatgttgggc	.	.	.	.	.
chr01|12001	17678392	17678392	.	.	Contig008739	2660	2724	2655	2724	Gap_in:reference	65	70	77.09	cctccTCTACATCATCCTTTGCTCTGCTTTTATAGAGCAGATGTGCTTCATGTCCTTGCCTTTGCTCTCC	.	.	.	.	.
chr01|12001	20381933	20381933	.	.	Contig004560	20339	20533	20321	20390	Gap_in:reference	195	70	75.33	cttgattaataagccctgATGGCCACACCTTGCCTCCATCACATTGGACTCCAATATTTAACTGTTTCTC	.	.	.	.	.
chr01|12001	20789744	20789826	20789725	20789794	Contig010510	6728	6728	.	.	Gap_in:query	83	70	78.26	cagattttgtgatcattgaTGGCCGTGCATCTGCTCGAACTGCGGCGACGACATTGTTGTAGGCTAGTCT	.	.	.	.	.
chr01|12001	20838530	20838530	.	.	Contig003200	9301	9535	9424	9493	Gap_in:reference	235	70	78.26	ACAAATAAGTGGCGCCCGTGATTTCGACAGGTTTAGGACGGTACAGCAGGCAAGCTGAGCTTACTCATAC	.	.	.	.	.
chr01|12001	21035959	21035959	.	.	Contig003480	4553	4622	4534	4603	Gap_in:reference	70	70	75.33	tggattgcacggttctggaGAGCGAGTACATTGTTACATATATTGAGGTGAAGAGTCTAAAATTGGGGGA	.	.	.	.	.
chr01|12001	21671591	21671621	21671572	21671641	Contig006743	9978	9978	.	.	Gap_in:query	31	70	74.74	caagattcgtgtaggcacaAGTCAGAGAAAAAAAATCGCATGCATGTAAAaaggctgagtactcgaactc	.	.	.	.	.
chr01|12001	21732662	21732798	21732697	21732766	Contig004260	1180	1180	.	.	Gap_in:query	137	70	78.26	CTTATGTGGCAAGCAACAGCAGATGCTCAAGGGGAACTGGGGTTTACTTGTTTGGGACAAAGCCTATCGC	.	.	.	.	.
chr01|12001	23507958	23507958	.	.	Contig008211	8452	8492	8439	8508	Gap_in:reference	41	70	73.57	ttcttttactcaaGCTTGCCAAAATTCAATGCCACCTAAGCTGACTTGTAAATCaaagcagtacactagc	12001.t03620	regulator of telomere elongation helicase 1, putative, expressed	intron	.	.
chr01|12001	23507963	23507963	.	.	Contig008211	8499	8560	8479	8548	Gap_in:reference	62	70	75.91	ctgacttgtaaatcaaagcaGTACACTAGCAAAGGGGCAGGGGACATTATTAATGTCATGGCATGCAACC	12001.t03620	regulator of telomere elongation helicase 1, putative, expressed	intron	.	.
chr01|12001	24020918	24020918	.	.	Contig014217	267	347	287	356	Gap_in:reference	81	70	75.91	TGGCCCTCCGTACCAAACCTTACTTTATGTGGTACATAACTAGCCATTTGTCTTATCTGATaggctagcg	.	.	.	.	.
chr01|12001	24617027	24617027	.	.	Contig002762	2581	2634	2561	2630	Gap_in:reference	54	70	75.91	accatctcctacggccacaaCAGAAGTAACATGCTTTTGCTTGTATATGCATCAGCTGTAGTCTATAGGC	.	.	.	.	.
chr01|12001	24854557	24854557	.	.	Contig002458	5730	5804	5737	5806	Gap_in:reference	75	70	77.67	GACCACTGTTCAGTTGCAGTAACTAACCGTCCGTCTAACGGTAGATGCATGGCTAGTGGAATAATCCAgg	.	.	.	.	.
chr01|12001	25223707	25223707	.	.	Contig002881	8244	8306	8250	8319	Gap_in:reference	63	70	74.16	AAGTACAGTGCAATATGAGTCATAATTTGAAACCACGAGTCTTACAGTCCCTCTTTTgatgcagcatcag	12001.t03863	ATP binding protein, putative, expressed	intron	.	.
chr01|12001	25342024	25342024	.	.	Contig003580	21649	21699	21648	21717	Gap_in:reference	51	70	75.33	cAAGGCCATGTCAATTGTTCTAGTTGCCACTGGTAAAGCCAAAGACAACACCataggcttgttgattgtt	.	.	.	.	.
chr01|12001	25660798	25660798	.	.	Contig009120	9832	9893	9838	9907	Gap_in:reference	62	70	74.74	GCTCATATAAGGTTGTACTTTATTATGCTTATACTCACTGCATTATGGAATCAACCaggttcgccaccgc	.	.	.	.	.
chr01|12001	25660803	25660803	.	.	Contig009120	9904	9932	9884	9952	Gap_in:reference	29	69	81.42	ggaatcaaccaggttcgccaCCGCTCGCATCACCAATCCGTCTCCACCTtaggctgaccggatttcctc	.	.	.	.	.
chr01|12001	26094889	26094889	.	.	Contig000781	33097	33135	33083	33152	Gap_in:reference	39	70	77.09	ccaattgcttcgtcCCTTATCACAATCTCTCATATCCCCATTAGGCGCTAGCTccttgtcatcatgcatc	.	.	.	.	.
chr01|12001	28145837	28145870	28145821	28145890	Contig001263	8316	8316	.	.	Gap_in:query	34	70	77.09	ctgctaatgcccttagAGTTCTTGTGATGAAAACCCTGTTCATCTGGGGAttcaactcctaggaggcatc	.	.	.	.	.
chr01|12001	28697502	28697502	.	.	Contig003215	13443	13472	13424	13492	Gap_in:reference	30	69	76.07	agcagcgcatatccagatgACCTTTCCCTTTGATCCCACACGCATGAAAatcctgacaagagttcattt	.	.	.	.	.
chr01|12001	28732897	28732897	.	.	Contig000208	23301	23366	23292	23361	Gap_in:reference	66	70	78.84	tctgagactCTCTGTTCACCACAAGCAAGCACTTGCGATCGAGTAGTGGCGAGTCGTCCTGTTGTCATGT	.	.	.	.	.
chr01|12001	28943103	28943103	.	.	Contig007337	11795	11856	11793	11862	Gap_in:reference	62	70	76.50	aaGCAGCGGAAAAAGAAATACCGGCCAACCTCACATGGCTACTTGCAAAAATACCGACCAAACCgatgat	.	.	.	.	.
chr01|12001	29192312	29192312	.	.	Contig011882	4449	4504	4444	4513	Gap_in:reference	56	70	78.26	acgatATACTAGCTGTGGACGCGCAGACCGGCTTGTGGGCTTTTTGTTTTTAGTGGGCCATacgatggtt	12001.t04460	hypothetical protein	exon	.	.
chr01|12001	29275540	29275540	.	.	Contig002665	28048	28147	28028	28097	Gap_in:reference	100	70	78.26	tcagctgatcaatggacgtcGCCTAGGAATACCCTAGGTGTCAAACTGAGGCTGCATGCGATTTGCAAAG	.	.	.	.	.
chr01|12001	29896860	29896860	.	.	Contig000019	45440	45495	45440	45509	Gap_in:reference	56	70	74.74	ATCCGTATCAAATGCTTTATCGAGATTCTTCCACGAGATCTAGGGTTTTGCTCTTGctaagaagggtatc	12001.t04574	calcineurin B-like protein 10, putative, expressed	intron	.	.
chr01|12001	29949901	29949901	.	.	Contig000019	104801	104842	104793	104862	Gap_in:reference	42	70	80.01	ggaggtaaTTAAGTTATCCTGGCGGCCGGCCCCGGCGGTGGTCTAGTTCTtcaagtagattcttcgtcca	12001.t04590	expressed protein	exon	.	.
chr01|12001	30745501	30745501	.	.	Contig001446	16672	16787	16705	16774	Gap_in:reference	116	70	78.26	CCAGCGTGCTAACTGGCGCGCTCAGTTTCGAGTATACTTGGAGGACCTCTTTAGCATCCAAAGCGAAAAA	.	.	.	.	.
chr01|12001	30872192	30872192	.	.	Contig000934	25398	25429	25379	25448	Gap_in:reference	32	70	82.94	atatgccaggcccggagtaCTACTAGCGAAGCTTCGCTTGGCTGGCTGGTGctgtacgtgcgcgcgacga	.	.	.	.	hairpin9
chr01|12001	31035731	31035881	31035826	31035895	Contig000503	52565	52565	.	.	Gap_in:query	151	70	78.26	AAAATACTGGCCACTGATATGTGGGCCCCACCCTGACTTGGCTTGTCACATCACCGaaaaccgggtataa	.	.	.	.	.
chr01|12001	31195963	31195963	.	.	Contig001025	44250	44291	44233	44302	Gap_in:reference	42	70	77.09	cggggagagtttcattgCTTAACTCTGGCGCAGTAACACTCTAGGTTAATGCACGGCTGccttttttttc	12001.t04790	protein-tyrosine phosphatase mitochondrial 1, mitochondrial precursor, putative, expressed	intron	.	.
chr01|12001	31666238	31666238	.	.	Contig004137	16607	16690	16621	16690	Gap_in:reference	84	70	78.26	ATCTCCTTCCACCTCTGGTTAGTTGGCCCAGCCCAACTACCAGGGTTCAAAATCTCAGCAGTAACAGGTT	.	.	.	.	.
chr01|12001	31967407	31967495	31967401	31967470	Contig007347	13597	13597	.	.	Gap_in:query	89	70	78.26	aaaggaAGAGGTTCAGTTCGGTGGGAATTTGGCCGCCATGAGTGATACCCTATGCTATGCTACTATGCCC	.	.	.	.	.
chr01|12001	32183743	32183781	32183724	32183793	Contig015078	5079	5079	.	.	Gap_in:query	39	70	79.43	tattcgtatcaccaatctcTAGCGCCGAGCTCGAATCCACGGCTGAACCATCTCGTTCttctcccgttgg	.	.	.	.	.
chr01|12001	32231234	32231282	32231232	32231301	Contig012969	4751	4751	.	.	Gap_in:query	49	70	80.60	agCGCGAGTTTTGGCTTTCCGGTTATTCCGATGGGCCCTGTAGGCTGTGCAtgcaggcgtgcagctatat	.	.	.	.	.
chr01|12001	32496739	32496739	.	.	Contig006534	12483	12593	12464	12533	Gap_in:reference	111	70	75.33	gtgggggaaggaggcatgtAAAGCAAGATGCTACTCAGATATTTCATGTAGACATCCTATAAACATGGGT	12001.t04995	expressed protein	intron	.	.
chr01|12001	32984248	32984248	.	.	Contig000355	5189	5269	5192	5259	Gap_in:reference	81	68	82.87	GCTGTGTCCGTCCTTGGAGGTGAAGGAGAACCACGCCGGGATCCTCACGTCGTTCTCCTCCAGGAGCT	12001.t05071	homocysteine S-methyltransferase 4, putative, expressed	exon	.	.
chr01|12001	33813915	33813975	33813896	33813965	Contig000985	7893	7893	.	.	Gap_in:query	61	70	76.50	gttcacagagcagggcaatCTCTAGCAGACCTAAACTGCTTTGCACAGCACACAATAGAATGATCCATTG	12001.t05193	F-box domain containing protein, expressed	intron	.	.
chr01|12001	33930779	33930779	.	.	Contig000985	45106	45191	45140	45209	Gap_in:reference	86	70	81.77	GAGAAAGCGGCGACAACGATGGGGGAGGGGATAAAGCAGTGTCGCCAAAGCGgcgatgggagagcgaaaa	12001.t05208	polyphenol oxidase, chloroplast precursor, putative, expressed	intron	.	.
chr01|12001	34978609	34978646	34978595	34978664	Contig003512	16159	16159	.	.	Gap_in:query	38	70	78.26	tggtgacatttgatACCCTGTGTACGCACTAGTACGCGGTGCAGGAGTGTAGattctaatccttcgaggg	.	.	.	.	.
chr01|12001	35435805	35435880	35435785	35435854	Contig012555	2592	2592	.	.	Gap_in:query	76	70	77.67	cgattctctccgaaggaaaaGGCCTGACGACTGTTTGCATCTGCAGAAAACAACCCCAAATTCCCAACTC	.	.	.	.	.
chr01|12001	36164700	36164740	36164680	36164749	Contig007691	1411	1411	.	.	Gap_in:query	41	70	77.09	gtgaggttcccaagtcccaaCATCCACTCACTCAGTTTCCTGCATACACGCTTCCTAAACTgacagatta	.	.	.	.	.
chr01|12001	36692826	36692854	36692806	36692874	Contig002893	25267	25267	.	.	Gap_in:query	29	69	79.64	aggtatgcccacacgagtacAGAACATAAGAGCAGATGTTGGGCATTGCatgccgtgccgaactgccga	.	.	.	.	.
chr01|12001	37292547	37292628	37292528	37292597	Contig003635	15353	15353	.	.	Gap_in:query	82	70	75.91	ttagtgttgtcaaccgctaAGAAGAGGCTCTTGGTAAAAAGAGAACAAAAAACTGGGGCCACACCCATTC	.	.	.	.	.
chr01|12001	37360338	37360381	37360318	37360387	Contig004693	19092	19092	.	.	Gap_in:query	44	70	75.91	tacagagaccgcaacaatggTACCAGCATTTATCATGCCATCGATCCTGCCATTGATCATAATGgagcaa	.	.	.	.	.
chr01|12001	39189084	39189084	.	.	Contig000390	15232	15285	15226	15295	Gap_in:reference	54	70	76.50	ccacctAATACAAGTCAGTAAAGGGGCTCACATATCACATCCTCTCTCATTCTCTTCTTGcttcccctct	.	.	.	.	.
chr01|12001	39353482	39353548	39353465	39353534	Contig004443	15650	15650	.	.	Gap_in:query	67	70	77.09	atcccaccgccacttctTGAGTCAGCCTGACCCTTCTGTGAATAATTAGAATATCTGAGCATGCGTCTTG	12001.t06081	N terminus of Rad21 / Rec8 like protein, expressed	intron	.	.
chr01|12001	40183362	40183362	.	.	Contig002766	25406	25470	25391	25460	Gap_in:reference	65	70	74.16	caatcgcgatgtttaAACGTTGAAAAAGGTCGAATTTTCTACAAAATTACTCCCCCCGTGGTTAGTTTCG	.	.	.	.	.
chr01|12001	40389546	40389845	40389528	40389597	Contig000018	26831	26831	.	.	Gap_in:query	300	70	75.91	aggatgtgcatagttgtgTGCCTATGACTCAGATGTTCGAGAATGCCAGAGTCTAAATCGAGAATGCAAC	12001.t06248	ubiquitin-like protein SMT3, putative, expressed	intron	.	.
chr01|12001	40495828	40495828	.	.	Contig000018	127816	127860	127797	127866	Gap_in:reference	45	70	73.57	cagtgtgaatggaggtaatCCTAACATCTTGACATGCTAACTAACTGTCTACTGGAATCTTAGTctaatg	12001.t06264	expressed protein	intron	.	.
chr01|12001	40892044	40892180	40892056	40892125	Contig001928	934	934	.	.	Gap_in:query	137	70	75.33	GTTACTGTAGGCTGGTTTTTTTAAGAACTCGAATTCATCAGAAACGTGAGCTGTGTCTTCTCCTCCATCC	12001.t06310	delta3,5-delta2,4-dienoyl-CoA isomerase, mitochondrial precursor, putative, expressed	intron	.	.
chr01|12001	40894902	40894941	40894887	40894956	Contig001928	3569	3569	.	.	Gap_in:query	40	70	73.57	gcatgcatgattacaCGAAAATAACCATAGGAAGGTCATTAGGATGAATAAGCAGataaactcctcatgg	12001.t06311	palmitoyltransferase ZDHHC9, putative, expressed	intron	.	.
chr01|12001	41249891	41249891	.	.	Contig007351	8721	8788	8708	8777	Gap_in:reference	68	70	78.26	cccatttcaactgCTGTTCACAAGGGCCCAACACATATTCTCGTCACTCGGTTTTTGGGCAGCTTCAGCT	.	.	.	.	.
chr01|12001	42007442	42007442	.	.	Contig019092	1689	1747	1674	1743	Gap_in:reference	59	70	78.26	ggaaggcattattcgTACCTCGTGTGTTCTGATCAGAACTCTGTCCTTTCTGCAGGAACAGCCGTTGAGG	12001.t06484	glycosyl hydrolases family 17 protein, expressed	exon	.	hairpin9
chr01|12001	42090388	42090516	42090452	42090521	Contig005814	599	599	.	.	Gap_in:query	129	70	78.26	TCGGATTGGCAACCACACATGTACGTACGTGGGCGTGAAAATTCCTTGTCAGGAGGGCCGATCGAtaatt	.	.	.	.	.
chr01|12001	43249403	43249434	43249384	43249451	Contig009615	8438	8438	.	.	Gap_in:query	32	68	76.24	gtgatatcgatcgatccatATATCCGGCCGCCATGTAAAGTCGAGGAGCATagtatagtacggattag	.	.	.	.	.
chr01|12001	43373895	43373925	43373876	43373945	Contig000354	50596	50596	.	.	Gap_in:query	31	70	78.26	caactgcagttagatgcttGCTACTCCTACATCGATCTCTCTCGCGCGGGcgtatgcattgcattcacta	12001.t06709	metallothionein-like protein type 2, putative, expressed	exon	.	.
chr01|12001	43394091	43394158	43394072	43394141	Contig000354	70755	70755	.	.	Gap_in:query	68	70	74.74	ctaaccaccaaagtctgtaAGTTCAAATCCTACGGGGGACATGCCAACCTATAGTTCTATAAACAAGATC	12001.t06712	carboxylic ester hydrolase, putative, expressed	intron	.	.
chr02|12002	248365	248402	248349	248418	Contig000593	12249	12249	.	.	Gap_in:query	38	70	75.33	gctggtgaaggttgatGTTTGTCGCCCTCAGGTATCATGTGGAGCGGATTACTAgtttatttgtgatata	.	.	.	.	.
chr02|12002	261049	261110	261055	261123	Contig000593	14177	14177	.	.	Gap_in:query	62	69	74.29	TTTTGTTTTTTTACGGAGGAAGTGCATATGTAGAGTGGGTATGCAACAGGGTTTATgttaccgtcggta	.	.	.	.	.
chr02|12002	301740	301769	301720	301789	Contig000593	53410	53410	.	.	Gap_in:query	30	70	74.16	gaggtattaagctcatcaccCTTTCTGATCATGCCGTTTTTCATTAACAAgtggcccccatcaaaatttt	12002.t00052	IQ calmodulin-binding motif family protein, expressed	intron	.	.
chr02|12002	712822	712822	.	.	Contig009497	11403	11441	11384	11453	Gap_in:reference	39	70	80.60	tgacctacactcgagactgGGCAGCGTGTTCACGGTAAGCGTTTTCGGCCTGAAGAAGgtgacccttctg	12002.t00123	cytochrome P450 51, putative, expressed	exon	.	.
chr02|12002	813246	813246	.	.	Contig012236	2078	2115	2063	2132	Gap_in:reference	38	70	74.16	gccagaatccatgtaGATTATAATCAATATCGGTATCTATGGACGGCTATGGCtaccatatttgaagagg	.	.	.	.	.
chr02|12002	2983518	2983561	2983508	2983577	Contig000115	76798	76798	.	.	Gap_in:query	44	70	76.50	gatgatctgtAGCAGGCGCAATTGCACTTTATATTCATGTCCAGCTTCTGCGGTatgatgttccatgtgc	.	.	.	.	.
chr02|12002	3928018	3928018	.	.	Contig006833	8310	8345	8290	8359	Gap_in:reference	36	70	73.57	acaatggtagcttcataccaCCTGAATCTTAACCTGATATATAGCCTGATGATACTgacttgttgatgtg	12002.t00655	hypothetical protein	intron	.	.
chr02|12002	5496363	5496363	.	.	Contig000136	57054	57161	57048	57117	Gap_in:reference	108	70	78.26	tgaacaCGCCACTTGGGAAGATTTTGAAGTGGCGAGAGCAAGATTTCCCGATGCGGTAGCTTGGGATGAA	.	.	.	.	.
chr02|12002	6147995	6148401	6148026	6148095	Contig000804	952	952	.	.	Gap_in:query	407	70	78.26	AGGGATCCAACTGAACACTTGAACAGAAACCGGGGCCTTTTGTTCCTCCTGTTCTTCCTAAGCCACTGCT	.	.	.	.	.
chr02|12002	6846654	6846685	6846635	6846704	Contig002602	26459	26459	.	.	Gap_in:query	32	70	75.91	ctcatttttgagatgatggACAGTGTCACTGCGGAGGTCACGAAGAGGTACacattagtgttctgtttca	12002.t01092	hypothetical protein	intron	.	.
chr02|12002	6875749	6875779	6875730	6875799	Contig012089	5071	5071	.	.	Gap_in:query	31	70	76.50	gcttgtgtgggcaaaatctTAATCAGATACCATAGCTCAGGTTACTATCGttgcgtgttgaggcctctag	.	.	.	.	.
chr02|12002	7104365	7104365	.	.	Contig004812	11674	11707	11655	11724	Gap_in:reference	34	70	74.74	attaaacttttgctgtaagGGCAAAATCGTACTAACAAAAGCCTCCGGTAAAGgagaaaggcctaatggg	.	.	.	.	.
chr02|12002	7441348	7441407	7441358	7441427	Contig010594	7996	7996	.	.	Gap_in:query	60	70	81.77	GGTGGCGCCTACTTGGCGCGTGTGTGCCTCCAGCGCGCGTTTCGGACGAGaaggtatagttagctaatca	.	.	.	.	.
chr02|12002	8413986	8413986	.	.	Contig000468	16723	16753	16703	16771	Gap_in:reference	31	69	73.10	atattgttttcagacaagtgAACAACTGGAAGCTAATTAAGGTCAAATTCActccccgttggctgtata	.	.	.	.	.
chr02|12002	8839273	8839306	8839253	8839322	Contig007205	11502	11502	.	.	Gap_in:query	34	70	74.16	tctccgtcaggttcgctgatCGATGTGTGTGTCTGATGTACCAAATTGTTAGTGgtatactagttttttt	.	.	.	.	.
chr02|12002	10620595	10620715	10620576	10620645	Contig000100	25856	25856	.	.	Gap_in:query	121	70	73.57	gcgagtttctcacatgctgATAAATGAAAAATTATATTGTACCAACCCCACTACTATAAGGACGCTTCTG	.	.	.	.	.
chr02|12002	11657444	11657444	.	.	Contig005163	2605	2666	2616	2685	Gap_in:reference	62	70	74.74	CACCATATGATTGCCCAAAATTAGTGCCAATTAAATGGTCCTGACAAAAGGaatgagaaatgggactgcc	.	.	.	.	.
chr02|12002	12142874	12142874	.	.	Contig001060	9339	9367	9320	9387	Gap_in:reference	29	68	73.22	tcttctaataacaactggtTCTTGTTCTCGTCCTACAAGAACCAGTTGttatcagaagatagactagg	.	.	.	.	.
chr02|12002	12758250	12758250	.	.	Contig005359	1430	1459	1410	1479	Gap_in:reference	30	70	73.57	cacaaaattgtactcctaaaTGATTGAAAAGGAGTGTGGACCTCTGCCTGcattgttgtttaaaggattg	12002.t01940	NOL1/NOP2/sun family protein, expressed	exon	.	.
chr02|12002	12768450	12768699	12768534	12768603	Contig005359	14488	14488	.	.	Gap_in:query	250	70	78.26	CAAGATGGCTAGAGGATTTCCCATACAGTGTCCAGTAATGCTCTGAGCTGACCAAAGAAGGAAGGGAGGC	12002.t01941	chalcone isomerase 3, putative, expressed	intron	.	.
chr02|12002	14328177	14328214	14328157	14328226	Contig012911	6924	6924	.	.	Gap_in:query	38	70	77.09	tggcatatctcgactagctaCAGCGCCTACAGCTAGTCAGGGGCGTATAATGGGAATTaacttgacaaga	.	.	.	.	.
chr02|12002	17329746	17329746	.	.	Contig008207	2186	2313	2179	2248	Gap_in:reference	128	70	82.94	ggaatccGATGCCATGGAGGCTGGCTGGTGGAGAGCAGAGTGGGTGGTACCGTGGTAGGGTTTTGGGGCT	.	.	.	.	.
chr02|12002	17454169	17454169	.	.	Contig002310	34123	34164	34107	34176	Gap_in:reference	42	70	77.09	gcatgcaattagaagaAGTGCCAGTAGCGAGCCGAATCGAATCAAACTCCCAAGAAAAggagcaatgtgg	.	.	.	.	.
chr02|12002	18604386	18604386	.	.	Contig010635	9930	9960	9911	9980	Gap_in:reference	31	70	75.91	tcttaaactactgctacgtGCCAAACAACTCTCTACATAGGCTGATCACAggcaattgggaggaaaccta	.	.	.	.	.
chr02|12002	18802691	18802731	18802672	18802741	Contig001636	19411	19411	.	.	Gap_in:query	41	70	78.84	tgaagaccaggaggcctcgCTCAAAAGCTAGCGAGTAGCCGCATATCGACCCATTCTATGcgaattgcat	.	.	.	.	.
chr02|12002	18820462	18820462	.	.	Contig001636	37656	37708	37650	37719	Gap_in:reference	53	70	78.26	tgtcacGCAACGGGGGTAATCGTACTTGCGAATACGTTGATGAAATGGTCGAGTTTCAGggggggatgta	.	.	.	.	.
chr02|12002	19159717	19159717	.	.	Contig003009	17921	18255	18113	18182	Gap_in:reference	335	70	78.26	TTGTCCAATGTGTTTGGTTTCTTGGTGTTTTGGTGGTGTCGGTGATGGGGGCATCGTGGCAGCACAAGAT	.	.	.	.	.
chr02|12002	19711872	19711910	19711855	19711924	Contig013728	893	893	.	.	Gap_in:query	39	70	80.01	acggatttggatagacgCTGGCCATGATTCGGGTTTACGGACCCCTGTTTACCACGcggttggatccgat	.	.	.	.	.
chr02|12002	20120559	20120670	20120578	20120647	Contig002156	7211	7211	.	.	Gap_in:query	112	70	75.33	GCAAGTTGCATTTTGGTCAATCTAGAGTTACTTGATGTGTCCACGCATGGTGCACAAAGATGAGAAAACG	12002.t03014	ubiquinol-cytochrome C reductase hinge protein, expressed	intron	.	.
chr02|12002	20129500	20129616	20129515	20129584	Contig002156	14364	14364	.	.	Gap_in:query	117	70	74.74	GTTGGATCTTGCGAACTGACATTTTGCTCTGAACTGAAAAAAAAGTTTCCGCAGGGGTTGAAATTAACCC	.	.	.	.	.
chr02|12002	21433591	21433650	21433581	21433650	Contig000975	39711	39711	.	.	Gap_in:query	60	70	74.16	ctcctttcagTGACTAGAGGAAGAACACAAAGAAGAAGGTCATTTCAAGATGCCTAAAAATGGATGGATC	12002.t03204	helix-loop-helix DNA-binding domain containing protein, expressed	intron	.	.
chr02|12002	21455887	21455887	.	.	Contig007281	11330	11445	11369	11438	Gap_in:reference	116	70	77.09	CTGAACGCCATTGACGCTATCGATTAATACCCAAAACACCAAGCACCCAGAAAGCCAAAATGCACTTCCC	.	.	.	.	.
chr02|12002	21457670	21457700	21457650	21457719	Contig007281	13233	13233	.	.	Gap_in:query	31	70	73.57	aaactttttagatcaaaggtCAAACCTTTGCTTATATTGAAGGGCACCGAAtaggatagctagtctcctg	12002.t03210	signal peptidase complex subunit 2, putative, expressed	intron	.	.
chr02|12002	21690626	21690708	21690627	21690696	Contig014722	3641	3641	.	.	Gap_in:query	83	70	78.26	GAGGTGTTCTGTGTTCAGGGTTGATTGATGTAAGCTGATGTACGTGGCTGTAGCGCTTTGGCTGTGCATC	.	.	.	.	.
chr02|12002	21808114	21808281	21808095	21808164	Contig010617	7433	7433	.	.	Gap_in:query	168	70	78.26	ttaataatcccatgcacagGCACCTAGCTCCCCTCCGTCTGCAAGCTTTGGGTAGGTGGAAATTAAAGGC	.	.	.	.	.
chr02|12002	21845938	21845938	.	.	Contig007575	11971	12188	11958	12027	Gap_in:reference	218	70	77.09	tacggccatgtggTTTTTTCCTGCGACAGGACATTTTTGCACGTTGTTGGGTTTTTTCCTCCTGCAGTAC	.	.	.	.	.
chr02|12002	22864861	22864898	22864842	22864911	Contig001487	13831	13831	.	.	Gap_in:query	38	70	78.26	agtggtctaatgtgcacatGGGAATCACTTCTTCCTTCTCAGCCTCCTGGATGGCAGgcttctcgtttct	.	.	.	.	hairpin9
chr02|12002	23226517	23226566	23226500	23226569	Contig000079	10459	10459	.	.	Gap_in:query	50	70	78.26	aagcaagtccactaccaCTCACTCATGGTCCATGACTCCATGGGAAGCCATGCTTCTATCCACACCAcat	.	.	.	.	.
chr02|12002	24112546	24112546	.	.	Contig012632	6214	6535	6286	6355	Gap_in:reference	322	70	78.26	ACGGCATGAAATTAATGCGCACGCATCCAAGGATGCTCCAGCTGGTATATACGTGCTTTCCCTCTGACTG	.	.	.	.	.
chr02|12002	24112905	24112934	24112885	24112953	Contig012632	6894	6894	.	.	Gap_in:query	30	69	73.10	agtcaaagtgacgaatgaaaTAAAAAGCGAACTTTACTTCGGGCGCAGGAaccatcaattgatagatat	.	.	.	.	.
chr02|12002	24747859	24747859	.	.	Contig000796	7327	7357	7308	7377	Gap_in:reference	31	70	75.91	gacaaataaataaacagtcCCATTCAGGGATTCACTAGTTACTGTCCGGTcccacatacaaaagcggcag	12002.t03719	oxidoreductase, putative, expressed	intron	.	.
chr02|12002	25184790	25184790	.	.	Contig004016	5109	5142	5090	5159	Gap_in:reference	34	70	78.26	cgtgctcctcgtcgagcacTGCATATACATCCGAAGAAAGATCCGAGAGATGCtacattggctgcgttaa	12002.t005587	low-molecular-weight cysteine-rich protein LCR69 precursor, putative, expressed	intron	.	.
chr02|12002	25861623	25861706	25861611	25861680	Contig002176	23650	23650	.	.	Gap_in:query	84	70	78.26	cactgttccgatCGGCCGTGTTTGTGTGTTTCTATATGTGACGCGCACATTCAGACGATTGCAACGACGA	.	.	.	.	.
chr02|12002	25872855	25872896	25872841	25872910	Contig002176	34514	34514	.	.	Gap_in:query	42	70	77.67	ccaatcatgcatagATAGAAGGCCAAATGGACAAGCAGACACCAAAACCAGGCTAGaaacgagagcgagc	.	.	.	.	.
chr02|12002	26154311	26154356	26154298	26154367	Contig003801	8826	8826	.	.	Gap_in:query	46	70	74.16	ttcttgacttgtcTCTCCCAATTCTGCTTTTGTAGTATAGGTAATAAAGCTGCCAGTGCattatgtccac	12002.t03920	OsFtsH7 - Oryza sativa FtsH protease, homologue of AtFtsH7, expressed	intron	.	.
chr02|12002	27236899	27236899	.	.	Contig003527	17573	17607	17555	17624	Gap_in:reference	35	70	77.09	catcgacacgatgtgattCGTGTGAAGTTCCTGCCGTCAAAGATCTTGCGAAAcacgtcggtaacatttg	.	.	.	.	.
chr02|12002	27236904	27236904	.	.	Contig003527	17614	17651	17599	17668	Gap_in:reference	38	70	78.26	cttgcgaaacacgtcGGTAACATTTGGATCGCGAGGACCATGAACATGAACGAtcagcgagagcataacc	.	.	.	.	.
chr02|12002	27477080	27477178	27477087	27477156	Contig024729	1990	1990	.	.	Gap_in:query	99	70	77.67	TACACAGCAGAGTGACCACATTAGTGTGCCTCTCCTCTCTAACTGACAATCAAAACCTCCAGCATCCAGC	12002.t04113	protein binding protein, putative, expressed	intron	.	.
chr02|12002	27822371	27822371	.	.	Contig006848	13642	13683	13633	13702	Gap_in:reference	42	70	75.91	catctttccTTCAAATCCTCTCTATCCCCACTAAGGATAAGCAGAGTTGTAtggcttctctgcttatccc	.	.	.	.	.
chr02|12002	27842284	27842388	27842325	27842394	Contig004845	18964	18964	.	.	Gap_in:query	105	70	78.26	CTGAGAAAACAAATCAACTACAACACTGGCTTGTGTGTCTGTGGCTGTGGACTCTGCCGCATGGtgcttg	.	.	.	.	.
chr02|12002	27992721	27992757	27992701	27992770	Contig002703	13640	13640	.	.	Gap_in:query	37	70	76.50	tggagaagccaattgttaggGACTGACTAGGCGTTGATCGGCTGATCGCTATTAAAGgtgttttgaacga	12002.t04182	expressed protein	exon	.	.
chr02|12002	28414024	28414053	28414004	28414073	Contig004258	15548	15548	.	.	Gap_in:query	30	70	77.09	tgcgacggagtactttgtaaCATAAAGTCGCAACGCAGAGAGGAGTTCATgattcggtagagaaacctgc	.	.	.	.	.
chr02|12002	28476718	28476787	28476699	28476768	Contig001864	27042	27042	.	.	Gap_in:query	70	70	77.09	actcggttgtgtttgcttcACCGGCTCTTATTAAAGACGCAGAAACAAAACGCACGCCAGGTAGCTGAAT	.	.	.	.	.
chr02|12002	28557375	28557414	28557355	28557424	Contig009448	4829	4829	.	.	Gap_in:query	40	70	74.16	tgctctaatagcccaaatagTATCTGAACACTTCAATGCTTGCCAAATGATCTTTGTACCtaggagttgg	.	.	.	.	.
chr02|12002	28614532	28614532	.	.	Contig001059	2351	2408	2332	2401	Gap_in:reference	58	70	82.94	agacgaggcggtttcacagGCGAGGGGAGGAGAGAAAACACCGGGCGCACTGGGTGCAACGGGTGTATAC	.	.	.	.	.
chr02|12002	28719721	28719721	.	.	Contig007393	776	813	758	827	Gap_in:reference	38	70	75.91	ctcctctttaagtttgttTAGGGGTTTGCAAAGTGGGTTAATGTGCGGTGTGCATGtgtactagtgtgtc	.	.	.	.	.
chr02|12002	28770425	28770456	28770406	28770474	Contig003727	4027	4027	.	.	Gap_in:query	32	69	73.70	acatgggtgggagggttatCGAGTGTAGTACTTTATTCTGAGTTTAATCATcaagagttaggcaatttg	.	.	.	.	.
chr02|12002	29097960	29098066	29097952	29098021	Contig000860	3504	3504	.	.	Gap_in:query	107	70	74.74	tgacagcaACAAAGAGGGTTGAGTTATCTTCCTACGGAACTGAGATCAACGTAATCTATTCATGTGTTCC	.	.	.	.	.
chr02|12002	29127765	29127800	29127747	29127816	Contig000860	33252	33252	.	.	Gap_in:query	36	70	75.91	tgcttatggaattcaataGCGCACGTGACAAGATTTCAGAATGAGAATGTGCTTgcgtgcctgaacctga	.	.	.	.	.
chr02|12002	29463619	29463619	.	.	Contig004739	17955	18032	17973	18042	Gap_in:reference	78	70	81.19	TTTTCCCGGCCATGCGCATGACGAGCCCCAGCTAACAGCAGAGGCATAAATCTGGGCATCgcgttgtcgt	.	.	.	.	.
chr02|12002	30567411	30567477	30567403	30567472	Contig061620	527	527	.	.	Gap_in:query	67	70	80.60	ccagcatcCTAGGCTGTTTTTTCTCCCCATGGTCCAACGGTCCCACCCGTCATTCCGTCCGAACATGTCT	.	.	.	.	.
chr02|12002	31005986	31005986	.	.	Contig000424	20603	20647	20594	20663	Gap_in:reference	45	70	74.16	aaccattagCCGGCAAATGATTCAATGAAATTCTGTTCAGATCCCTTCGTTGAGcaaactcaaatgatgc	12002.t04663	expressed protein	intron	.	.
chr02|12002	31013565	31013565	.	.	Contig000424	28126	28165	28106	28175	Gap_in:reference	40	70	78.26	atttggttccttgcctggggGCACAATTGTTTGTGCAAAAGTGTGTGTTGAGCCACACGActtgcagcag	12002.t04663	expressed protein	intron	.	.
chr02|12002	31132110	31132149	31132091	31132160	Contig014077	2936	2936	.	.	Gap_in:query	40	70	80.01	tagcagttagttcttggggTGGACCGAAGGCTCCAGGCCAAATCCAGGAGACTTCGGGGtatgcgcataa	.	.	.	.	.
chr02|12002	32297228	32297228	.	.	Contig000557	20426	20468	20406	20474	Gap_in:reference	43	69	73.10	aaattaaagactaccaaaacTAATGGACGGTTGTCCTCCTTAGTTTCTTGAAGCATTAGCCTTaacgac	12002.t04863	triacylglycerol lipase, putative, expressed	intron	.	.
chr02|12002	33118927	33118957	33118908	33118977	Contig004092	17651	17651	.	.	Gap_in:query	31	70	76.50	tactacaatgttttggcaaAAGTATTTTCCCCTTGACAGATGGCACGGGGaagcaacatcgttgccgtag	12002.t04987	expressed protein	exon	.	.
chr02|12002	33921200	33921256	33921181	33921250	Contig001142	22542	22542	.	.	Gap_in:query	57	70	78.26	ggctccggaaattgcggtcCGGGCATACATATAGCTGGGTTTGTAGATGATACGGAGTCGGTTGTTATTC	.	.	.	.	.
chr02|12002	34389625	34389666	34389615	34389684	Contig002255	27904	27904	.	.	Gap_in:query	42	70	73.57	ctagtggtaaAATATATTTTACCACCGTCGTCAGCCATTAAAAATGGTGGAAagacttacgaagaggaca	.	.	.	.	.
chr02|12002	34400978	34401012	34400958	34401027	Contig002255	36852	36852	.	.	Gap_in:query	35	70	73.57	cgagttagataagttttgaaTTTACAACCCCACGAGTCCTTTGGACCGAGAAAGAaaatttttgaatcgg	.	.	.	.	.
chr02|12002	34440881	34440881	.	.	Contig001601	39022	39059	39005	39074	Gap_in:reference	38	70	78.26	cctggaaacggacaaggCCAGCATAAAGAGAAGTCAAAGCCGATCGACGATACTAccggcttgttcactt	.	.	.	.	.
chr02|12002	34985185	34985232	34985183	34985252	Contig000121	42112	42112	.	.	Gap_in:query	48	70	76.50	ttATACGGAGGGAGTTGAAAAAAGAACACCACCGTAGTAGCGGTGGATAAtctagtggcaatggaagagg	.	.	.	.	.
chr02|12002	35071739	35071798	35071720	35071789	Contig000708	33388	33388	.	.	Gap_in:query	60	70	75.91	gtcctttgcatcctttgcgATGATGCAGCACTGCTCTGCATTCTGTTTAGCTACCTACGATACTAATAGT	.	.	.	.	.
chr02|12002	35078465	35078687	35078496	35078565	Contig000708	40045	40045	.	.	Gap_in:query	223	70	73.57	GAACTTGTAGTTTGTAATACACTTTGGGTGATAGGTGGTGAAGAGATAGAATTGACTTGTAGAGTTTGCG	12002.t05298	3-ketoacyl-CoA thiolase 2, peroxisomal precursor, putative, expressed	intron	.	.
chr02|12002	35078694	35078796	35078715	35078784	Contig000708	40050	40050	.	.	Gap_in:query	103	70	77.67	GGATGGGCGTACATCGCGATACCAAGCACCTACAGTAATCCTGATTCGTAAGAAAAGTCAATCAGCGCAG	12002.t05298	3-ketoacyl-CoA thiolase 2, peroxisomal precursor, putative, expressed	intron	.	.
chr02|12002	35260887	35260929	35260867	35260936	Contig002765	2438	2438	.	.	Gap_in:query	43	70	74.74	tccgaacgcagtgaacctatGTTCATTCTCAGGGTGCAAAAAGTAGTCATTTCATAGTAGGAGcgaattt	.	.	.	.	.
chr02|12002	35392095	35392142	35392082	35392151	Contig000622	18473	18473	.	.	Gap_in:query	48	70	78.26	caggcaatcagcgATCTGCATGTACGGATATACCCTAGAACTAGTCAACTAGAATGGGAGGgaccaaggg	12002.t05351	rf1 protein, mitochondrial precursor, putative, expressed	exon	.	.
chr02|12002	35529308	35529308	.	.	Contig004733	13838	13868	13818	13887	Gap_in:reference	31	70	76.50	tagaaaggagctgactcaacCTGAGATTCTTCTGCCAACCTGCACTAGTGTtagtgaggcttagacttga	12002.t05375	F-box domain containing protein	intron	.	.
chr03|12003	226085	226153	226099	226168	Contig004243	18529	18529	.	.	Gap_in:query	69	70	75.33	ATCCATCCATAAAATTGAGATTATCTAAACTAACAACCAGTCACGGGTGCGATTTcattacgcgggcagc	.	.	.	.	.
chr03|12003	693853	693899	693833	693902	Contig003776	16557	16557	.	.	Gap_in:query	47	70	74.16	gtctgtggggtataatatttGGTTTTGTGTGTTCTAAATGTGCATCTAGCTGAGCTACCATTGGATTtcc	.	.	.	.	.
chr03|12003	1184698	1184747	1184684	1184753	Contig001367	17698	17698	.	.	Gap_in:query	50	70	75.91	gtaatggccccaaaTTTGCCCTAAACTTAACCTTCACAGGCAATCCCATCAAACCATACGCTAAtcaagg	.	.	.	.	.
chr03|12003	1549118	1549118	.	.	Contig004863	21198	21249	21193	21262	Gap_in:reference	52	70	75.91	gctcaAAACACCACACAAAAAAGTAATACACCACTTGGACATGATCTGAGGATCCTGgcagatcatacgg	12003.t00241	glutathione-regulated potassium-efflux system protein kefB, putative, expressed	intron	.	.
chr03|12003	1659480	1659480	.	.	Contig003397	14575	14763	14612	14681	Gap_in:reference	189	70	75.33	CTGTTGAAAGCTCTCCAAACAGCACCAAACATCGCAATAGCGGTAAACCAGAAAATAGAAACTGTCAGTG	.	.	.	.	.
chr03|12003	2275052	2275052	.	.	Contig010237	2802	2838	2788	2857	Gap_in:reference	37	70	74.16	aggatcgctgcagaAGTTTTGTGTGAAATGAATGTGACCCCATGTAGTTTAacctttgttattggcaatg	12003.t00359	expressed protein	intron	.	.
chr03|12003	2427452	2427452	.	.	Contig003699	19176	19204	19156	19224	Gap_in:reference	29	69	73.10	tctgacaaagtacgagaatgCTAGTTCTTTTGTTTAGGGTCACTACAAAagaatcctccatttgactgt	12003.t00376	protein PIR, putative, expressed	intron	.	.
chr03|12003	2474706	2474706	.	.	Contig006995	2351	2428	2342	2411	Gap_in:reference	78	70	75.91	tggtcccatTATATTTGCTAGCGATCCGATCTACCATGGCGAACATTAGTGAAGATCAGAATTTGCCTCG	12003.t00387	receptor-like protein kinase 5 precursor, putative, expressed	exon	.	.
chr03|12003	3791152	3791209	3791149	3791218	Contig000386	70644	70644	.	.	Gap_in:query	58	70	81.77	gccTGGTTGCTATCGGGGAGGAGGAAAAGAAGTCATGCGCTGGCCCATCCATCCTCTCGCCtcccacatt	.	.	.	.	.
chr03|12003	4282367	4282426	4282348	4282417	Contig000504	6063	6063	.	.	Gap_in:query	60	70	76.50	gtcagctgctggatgcattCTGCCGCGCGCCAAACGTCAAGTTTTCCATTTTCTATACTACCTTAATTTG	.	.	.	.	.
chr03|12003	4282433	4282515	4282415	4282484	Contig000504	6068	6068	.	.	Gap_in:query	83	70	78.26	ttggccaggccacgtactAGCTGTATTTATCATGCATATGATTAGGGGTGTCAATTTCCCGGTGAGGGGC	.	.	.	.	.
chr03|12003	4785052	4785052	.	.	Contig000094	27677	27745	27661	27730	Gap_in:reference	69	70	78.26	gatctagcagttgcagTACGTGGAGATCTTGTGTGGCCAAGTCTCGAGATTCTACTCATCCAGGAACAGG	.	.	.	.	.
chr03|12003	5329661	5329691	5329641	5329710	Contig000481	50981	50981	.	.	Gap_in:query	31	70	74.74	ctagtgattgcaatttataaCCCATCCTAGAAGAAGCCTGCAACTACAACCagaatccttcaaaacggca	12003.t00853	outer mitochondrial membrane protein porin, putative, expressed	intron	.	.
chr03|12003	5503260	5503260	.	.	Contig000402	51683	51738	51672	51741	Gap_in:reference	56	70	78.84	ttggcgcgaaaATGTTCCATGAGCTGGAACACATCGACGCCGGGCCCTCCGATAAACATGCTCTTATagt	.	.	.	.	.
chr03|12003	5673010	5673283	5673098	5673167	Contig000164	8269	8269	.	.	Gap_in:query	274	70	75.33	TACATATCCCATTTGGAGTGAATTTCCAACAAAGCATGTCCTCCTCATTATTCTGGATGATGGGACCTGC	.	.	.	.	.
chr03|12003	5695213	5695213	.	.	Contig000164	29595	29655	29597	29666	Gap_in:reference	61	70	76.50	TAGAAAAAATAGGATTATGTGGTCATATTTGGGGAAAATACTTTACTTCGGTCGCTCGGcgcgggggagc	.	.	.	.	.
chr03|12003	6218954	6218954	.	.	Contig002172	9004	9081	9027	9096	Gap_in:reference	78	70	77.67	TCCACGCACACGTGTTGCGCAAACATCACGTCACGTTCGGTAGATGATTTGAATTttggcaccgttttgc	.	.	.	.	.
chr03|12003	7635456	7635491	7635437	7635506	Contig007076	2895	2895	.	.	Gap_in:query	36	70	78.26	ctacttcgattttgcagtaAATCGAGGGCTAACTCATCTTCTTGAACTCCGGTGAtcgccgccaatgccg	12003.t01201	armadillo/beta-catenin-like repeat family protein, expressed	exon	.	.
chr03|12003	8156559	8156559	.	.	Contig004758	15055	15407	15088	15157	Gap_in:reference	353	70	78.26	AACGTGATAGGGATTTCAGTGACTGGTCTTGTCATGTTTCATGCTTGCGGTCTTGGCGGAGGATGATGCC	.	.	.	.	.
chr03|12003	8310949	8310984	8310930	8310999	Contig000760	19823	19823	.	.	Gap_in:query	36	70	77.67	tgaaggccaagttgcttgcTTGTTTTGGTCTCCGTCCATTCGATGGAAAAACGTTgggccgattttggtc	.	.	.	.	.
chr03|12003	8383945	8384067	8383949	8384018	Contig002555	25017	25017	.	.	Gap_in:query	123	70	76.50	GAACGCTGATTCAAAACGACCTGGGATTCAGTTTGATTTTGCTAAGCTCTTCCTCTTTTGCCACCTCTGC	12003.t01321	sel-1 homolog precursor, putative, expressed	intron	.	.
chr03|12003	8687417	8687417	.	.	Contig000141	85298	85341	85282	85351	Gap_in:reference	44	70	81.77	aggggagaggaagaggGGAACCACATGCCCCAACCTCATCGTGCATCGCCGCTAGAGTGAgtagagggaa	.	.	.	.	.
chr03|12003	8687425	8687425	.	.	Contig000141	85368	85397	85348	85417	Gap_in:reference	30	70	80.01	ggaagagccgttggagtagaGGAGCACCAATCACCAGCCGAAGGAGAGCAtagaggaggaaactagtcca	.	.	.	.	.
chr03|12003	8886097	8886097	.	.	Contig001451	28350	28628	28460	28529	Gap_in:reference	279	70	78.26	CACAGGTGGTTTGTCGCTGCGTGTTAGTGTGGTGTTAAGAAAAGGAGGGACTAGGTGCAATGTCCTTTGC	.	.	.	.	.
chr03|12003	8900010	8900044	8899991	8900060	Contig001451	42626	42626	.	.	Gap_in:query	35	70	78.26	acggctgcgtgcctcgtgtCCACTATTAGTTTGGTTGCTAATCTTAGGCTCGCGtgtttgttgactcaca	.	.	.	.	.
chr03|12003	9170494	9170700	9170638	9170707	Contig004967	18623	18623	.	.	Gap_in:query	207	70	78.26	AAAATGGACCACAACATCAGCTCCCTGTCTTCTCGTGCGTGGGGAAAAGAAACGCCAATCCACctagatc	.	.	.	.	.
chr03|12003	9296288	9296352	9296275	9296344	Contig003754	10578	10578	.	.	Gap_in:query	65	70	75.33	ggtcgtcggagatAGCTAAAGCAGTTGATGGTTAATACTATACGGAGACTATTCAACTCTGTTATGCACG	.	.	.	.	.
chr03|12003	10066562	10066562	.	.	Contig003737	15422	15453	15403	15470	Gap_in:reference	32	68	81.06	gtcctcctgcccgcgtggaTGGGGACCTTCATCCACGAAGGCCCTTTCGGAttttagcaagaaatcgc	.	.	.	.	.
chr03|12003	10228152	10228152	.	.	Contig000754	20664	20726	20645	20714	Gap_in:reference	63	70	77.09	ctcgagaaacatgatgtatAGGACCAGACCCCCCAGTCTTTCGACAATCTCATCAGCTATTCTCTTACGC	.	.	.	.	.
chr03|12003	10293583	10293583	.	.	Contig000012	26530	26576	26525	26594	Gap_in:reference	47	70	75.91	acgaaCTTCTCCATAGTGTATGCATCACAAACTTCTCCATAGTGTGTGCATTtggcacacactcttcctg	12003.t01612	expressed protein	exon	.	.
chr03|12003	10699189	10699189	.	.	Contig000511	17527	17561	17510	17579	Gap_in:reference	35	70	73.57	cgtaccaatgttcatccAGCGACGAATCCTGAAGAAATAGCATGAGAGATCTaaacaaattagacaaaac	.	.	.	.	.
chr03|12003	11159718	11159718	.	.	Contig003617	1829	1863	1809	1878	Gap_in:reference	35	70	79.43	taccattgcgggtgctcttgCTCCTACAGTAGTGGTAGAATTGACTGAGGATGCTcgcggccctcgaatt	.	.	.	.	.
chr03|12003	11308469	11308469	.	.	Contig002180	17757	17810	17743	17812	Gap_in:reference	54	70	74.74	gtcctatcctatccAATCCGTAAACCTGTTGGTCATGTACGGTTTTCAAACCAATGGTTTTATGGTTTgc	.	.	.	.	.
chr03|12003	11600314	11600314	.	.	Contig007487	2402	2451	2401	2470	Gap_in:reference	50	70	80.60	gGCAAGCACGCAAGACGACATTGCTGGAGGACGAGGACAAGCTAAAAGGAAgggaacacgcagccccata	.	.	.	.	.
chr03|12003	11600466	11600466	.	.	Contig007487	2604	2701	2584	2653	Gap_in:reference	98	70	78.84	acgctcgcatgctgtccctaTCATCCCCGCACCACATCTAGGGCTATTTTGATCTTACAACTCTCTCCAC	.	.	.	.	.
chr03|12003	12016981	12016981	.	.	Contig000179	20122	20157	20103	20172	Gap_in:reference	36	70	78.26	ggacttttggcattggatgATCATCACGGAGCCCCCATGCTTTGTCGGAGAGAAGagcttctcgttgtta	.	.	.	.	.
chr03|12003	12634693	12634693	.	.	Contig000260	37775	37812	37756	37825	Gap_in:reference	38	70	78.26	agatcaacataggtacacaCAGGAAAAGACAGGGTGGATTGACCAGCCCAATTACAAcctgcaccggcct	.	.	.	.	.
chr03|12003	14127151	14127151	.	.	Contig005259	15100	15147	15082	15151	Gap_in:reference	48	70	78.26	actgcgtccacgaggtgaGGAACACTAGCCTCTGCGGCCTGTACATTTCAGGATTTGTAGTAAGTAgcat	12003.t02175	si xx-184l24.3 protein, putative, expressed	intron	.	.
chr03|12003	14857131	14857197	14857145	14857214	Contig000533	9760	9760	.	.	Gap_in:query	67	70	78.26	GATCCTTAAAAGGAGTAGAAGGAAGGACTCAAACCAGGGTCTTCAGGATGAGAgcaccagacccagtagc	.	.	.	.	.
chr03|12003	15176267	15176302	15176253	15176322	Contig005015	16948	16948	.	.	Gap_in:query	36	70	75.91	tggtagatgcggtgCAGCGTAAACTTCTTTTCTTTGCCAATTGTATACTCtggcactcccaattcaactc	.	.	.	.	.
chr03|12003	15299770	15299865	15299753	15299822	Contig003304	8866	8866	.	.	Gap_in:query	96	70	77.67	tcgatgcacattttggaCCGAGCTCATCTCATTGGCGTGTGGCGTGTGTAAAGTAGATCAAAGATGGGAG	.	.	.	.	.
chr03|12003	15310111	15310111	.	.	Contig003304	19480	19523	19466	19535	Gap_in:reference	44	70	78.26	gcagatggacgataCTTCAGCCTTAGACTACAAAGAAGGGAAAGACATGCAAGGGATAccgtgggaacgg	12003.t02368	GAMYB-binding protein, putative, expressed	exon	.	.
chr03|12003	15588903	15588940	15588886	15588955	Contig005911	2973	2973	.	.	Gap_in:query	38	70	79.43	aggatgtggtgagttccTTTGCATCGCCAGCGAGGATATTTGCCTACGTGCCGCCtaaacgtgtcacctt	.	.	.	.	.
chr03|12003	15664881	15664881	.	.	Contig000071	20627	20665	20608	20677	Gap_in:reference	39	70	76.50	aaggtgcagtggtcggtgaTCCACACTTGAAGATGGAATACATGGCTGCCACCATCAAttcactagtaat	12003.t02415	expressed protein	exon	.	.
chr03|12003	15671865	15671865	.	.	Contig000071	28069	28157	28088	28157	Gap_in:reference	89	70	77.09	GTGTGCTGCTCAGATCATCTTTCCATCATCCATGCAATACATGCCATGCCCTTCACTCTTTTCCAAACCC	.	.	.	.	.
chr03|12003	15746262	15746262	.	.	Contig000071	96929	96989	96918	96987	Gap_in:reference	61	70	76.50	gtgacagtaagTACATGTTCCATAATACACACGCTGGGAAGGAAACCATCGATAAATCCCTAGCCTGGAG	.	.	.	.	.
chr03|12003	15849399	15849399	.	.	Contig006206	9007	9055	8994	9063	Gap_in:reference	49	70	78.26	gataatgctgtggAGATGGGTGTACGGGTGTGGATAAGGACATCAGTTCGGAGGCTGAGTGGataaggat	.	.	.	.	.
chr03|12003	16106090	16106090	.	.	Contig009907	3558	3902	3555	3624	Gap_in:reference	345	70	77.09	gctTCACACCAGTCAGTACTTCTGGTTAGGAACTGGTCACATTGTGTGTGTAGGTACGAACCAAGTTACC	.	.	.	.	.
chr03|12003	16582107	16582144	16582091	16582160	Contig000372	19752	19752	.	.	Gap_in:query	38	70	78.26	ccggtctccgccggctAGCATACAGTCATGCCCCCAATAAATTAATCCTAATTAgggcctgtttggtaga	.	.	.	.	.
chr03|12003	16926310	16926310	.	.	Contig005091	14834	14872	14814	14882	Gap_in:reference	39	69	73.10	taccgaacgtggcctgatagCCATTTTGGTTGGTTTGAAGCTGTATTAATATTTTGATAgtgccaaatt	.	.	.	.	.
chr03|12003	17244716	17244716	.	.	Contig003395	2857	2900	2838	2907	Gap_in:reference	44	70	73.57	catctccggcctcaactgcAATGCCTGGGTAAAATATAGAAGGCAAATAAATTATTATCATACacagagt	12003.t02642	6-phosphogluconolactonase, putative, expressed	intron	.	.
chr03|12003	17998046	17998046	.	.	Contig001571	43318	43353	43299	43368	Gap_in:reference	36	70	75.33	acacagccactcgaaggctTTTCTCATATTTGTATCGGACGGTTAACAACGATCGtcttccgttaatgta	.	.	.	.	.
chr03|12003	19816591	19816591	.	.	Contig002685	13570	13608	13557	13626	Gap_in:reference	39	70	74.74	tctcccgagtgtaATGAAGTTGGTGTTCTTTGTTTGTTAGTCCATAGGTTAGtgctcacttaagtgactc	.	.	.	.	hairpin9
chr03|12003	21195153	21195153	.	.	Contig005129	20477	20515	20457	20526	Gap_in:reference	39	70	74.74	cgcgattcccacgaagcaatTTCACCATCGTAACTTAACAAAAGTTTCGAGCACATATCaaaactactcg	12003.t03274	60S ribosomal protein L19-3, putative, expressed	intron	.	.
chr03|12003	21548700	21548731	21548681	21548749	Contig011509	7088	7088	.	.	Gap_in:query	32	69	79.64	ctttccgggcttagcgaaaTAGCAGCGTGCGAGCGACAGCATAACGATGAAttgaagctgtgtagccgg	.	.	.	.	.
chr03|12003	22750599	22750636	22750583	22750652	Contig005269	9882	9882	.	.	Gap_in:query	38	70	77.67	cagagattggttggtaACATAACACTGCCTGGCAACTATAGCAGATGATCGATGtgtccacctcctgcac	.	.	.	.	.
chr03|12003	22828469	22828469	.	.	Contig012660	1082	1149	1063	1132	Gap_in:reference	68	70	74.16	aggaggggtgtacatatttCCAGGAGTACATTATGAAACATATTTCCGGGAGTACATCACAACAAACAAG	.	.	.	.	.
chr03|12003	23351255	23351318	23351238	23351307	Contig006394	901	901	.	.	Gap_in:query	64	70	78.26	caggcacaggtcatgggTTGAACCATGGTCAAGCTGTTTTATGGCATTTAATCCTGCTAGTGCGGAGGGT	.	.	.	.	.
chr03|12003	23599363	23599363	.	.	Contig007289	2527	2564	2515	2584	Gap_in:reference	38	70	77.09	aatccgaaggtgATTAGGTGAGATTAGGGGTGTGATTAGCGCGCTCTAATactaatgcatccggattcgg	12003.t03654	hypothetical protein	intron	.	.
chr03|12003	23706792	23706825	23706773	23706840	Contig001631	30875	30875	.	.	Gap_in:query	34	68	79.25	atggcggcaacagtgctgcTATGCTGCTATTTTCTAACACCCTTTACAGCTGCttcgcgccccagcaa	.	.	.	.	.
chr03|12003	24182230	24182230	.	.	Contig004464	23675	23731	23655	23724	Gap_in:reference	57	70	73.57	ttaatgcttatgcatcactcTTCCAGTGGTTTTACCAATTGCAATTGGTTTTCTGTCCTCTCCTTTTGGA	.	.	.	.	hairpin9
chr03|12003	24878259	24878347	24878239	24878308	Contig009810	10104	10104	.	.	Gap_in:query	89	70	75.33	gtggcggcagaatctgatccGGACTGGAATGTTTAATACTCCTTAAAAAAAGCGAGAGAGACATGAATGT	.	.	.	.	.
chr03|12003	25034771	25034803	25034754	25034823	Contig044932	767	767	.	.	Gap_in:query	33	70	73.57	gtcagcaaacttgttttTGTTAACAACTCTAAACGCATGTACTTAACAACtagagttctgtaacaccccg	.	.	.	.	.
chr03|12003	27720853	27720853	.	.	Contig003653	24590	24623	24570	24639	Gap_in:reference	34	70	78.26	taatggtgctacccctaataCTGAGCAAGTCCTTCGAAGACGGCCTTAATTGGGtgcacagcaagaggct	.	.	.	.	.
chr03|12003	28043758	28043758	.	.	Contig001466	12241	12449	12221	12290	Gap_in:reference	209	70	78.26	accgaatcagtgtgccacctACCGTGTCCATAAGTCCATTTCCACACCTACGAACGCAGAGTTCTATCTG	12003.t04285	lipoxygenase 3, putative, expressed	exon	.	.
chr03|12003	28425079	28425117	28425060	28425129	Contig008710	6412	6412	.	.	Gap_in:query	39	70	74.16	ggatcagcagttgtgtgtgATGGCTTTGCTTTGAAGACCATTTATGAACTTTGACCTAaaaataaggcga	12003.t04342	expressed protein	intron	.	.
chr03|12003	28425123	28425159	28425107	28425176	Contig008710	6416	6416	.	.	Gap_in:query	37	70	75.91	actttgacctaaaaatAAGGCGAATCAGTGGTTTTATAAGGACGCCGGTGCATctgacagtcaatgaccg	12003.t04342	expressed protein	intron	.	.
chr03|12003	28425165	28425216	28425145	28425214	Contig008710	6420	6420	.	.	Gap_in:query	52	70	77.09	aggacgccggtgcatctgacAGTCAATGACCGATCAGTTGAGAAATTTCTATTTACATGGTGTGGCCAAG	12003.t04342	expressed protein	intron	.	.
chr03|12003	29476453	29476453	.	.	Contig002695	8159	8187	8140	8207	Gap_in:reference	29	68	78.65	gaaactaacgagaggcgggTATGGACTTCAACCGAGTGCAAACGGAAAtggcctccttgcggtgatat	.	.	.	.	.
chr03|12003	29838991	29839077	29838984	29839053	Contig011756	4699	4699	.	.	Gap_in:query	87	70	78.26	tgggttgGGTGGCAACGCTGCCAAGTAGGAGAATAGCCACCAAGTTAGAGAGCCGAAACCAATAACCATT	.	.	.	.	.
chr03|12003	30444866	30444944	30444846	30444915	Contig000093	25667	25667	.	.	Gap_in:query	79	70	73.57	tagatccatcacggaatatgTTGATGTATGCGTACTGTTACACTGCAGTAAGTTGTGGTGGTCAATATAT	.	.	.	.	.
chr03|12003	31791963	31791963	.	.	Contig003179	19566	19595	19546	19615	Gap_in:reference	30	70	74.74	gttaagttaagtatcctgtaCTCAAAATGATCTTGACCTTACTTGGTAGAttgctccagggtgctagcac	.	.	.	.	.
chr03|12003	31805624	31805624	.	.	Contig011228	875	935	884	953	Gap_in:reference	61	70	78.84	GCACAAAACACCAAGGCGAAACGAAACGCTTTACCAATCAACGTCGCCGCAGgataacaggagcacgaga	.	.	.	.	.
chr03|12003	32053315	32053315	.	.	Contig011192	3669	3722	3671	3740	Gap_in:reference	54	70	75.33	ATAGTTCAAGATCCTTCCACCTGAACAAGAGAAAAAGAACAAGTTAATTAGGggtaggacgggggatgtc	12003.t04892	hypothetical protein	exon	.	.
chr03|12003	32594315	32594355	32594297	32594366	Contig001427	8387	8387	.	.	Gap_in:query	41	70	80.01	caaatcaagctcccagcgAGGTTAGTGGAGGCATCTCAGATCTACGCATAGGGGACCCCaagatcgctga	.	.	.	.	.
chr03|12003	32598090	32598090	.	.	Contig001427	12122	12160	12102	12170	Gap_in:reference	39	69	73.10	atataagctgggtgtataagACTCACATATATAGCATTCAACTACAGAATTGCATGGAAacccaggtag	12003.t04993	GRF zinc finger family protein, expressed	intron	.	.
chr03|12003	32603585	32603644	32603569	32603638	Contig001427	17657	17657	.	.	Gap_in:query	60	70	78.26	taggctcggctcgagcCGAGCTCTAGGTTATGGTAGAATAGGTAGAACGAGCTCAAAGGTAGAATAGGTC	.	.	.	.	.
chr03|12003	32971408	32971457	32971389	32971458	Contig004042	4005	4005	.	.	Gap_in:query	50	70	78.26	aaggtgaggatcgatctgaGGGGATTGGATTTGAGTATTTGTTTGGCTGGCGATTTCCGCCGAATCCGAg	12003.t05061	expressed protein	exon	.	.
chr03|12003	33041409	33041409	.	.	Contig003684	16942	16984	16922	16991	Gap_in:reference	43	70	74.16	gatatgtacatgatcagctaGGCTTTATTTGTGAATCAATTGGCTAGCTCTAGGCTCAATCAGactggtt	.	.	.	.	.
chr03|12003	33850932	33850975	33850914	33850983	Contig000163	14493	14493	.	.	Gap_in:query	44	70	75.33	cgatagtcacgcatttatTCCGGTAAAGGGAAAAGAACAATAGGACACATCTGGGCTTTGATtagggatc	.	.	.	.	.
chr03|12003	33877714	33877714	.	.	Contig000163	41012	41114	41042	41111	Gap_in:reference	103	70	80.01	TATGACCGGAACAGTGCCTTTCACCGGCGTGCCGTACCGACCATATGGGTCGTGCAACTACCGTTTCATA	.	.	.	.	.
chr03|12003	34361597	34361780	34361590	34361659	Contig000246	64127	64127	.	.	Gap_in:query	184	70	78.26	gtcgtggCATCAGATACGAACCAACATGATGCAACCGAGTAGTACTAGTAGCCAGTAGGACCAAACTCCG	.	.	.	.	.
chr03|12003	34572159	34572159	.	.	Contig004612	12406	12449	12390	12459	Gap_in:reference	44	70	74.16	gtacactttcatgagcATGATGATTTTGTCATTACTCTAACATTCTCGAGTCTCATGGCAaagcaaaggc	12003.t05330	dolichol-phosphate mannosyltransferase, putative, expressed	exon	.	.
chr03|12003	34602003	34602037	34601983	34602052	Contig009479	11858	11858	.	.	Gap_in:query	35	70	73.57	ccgtgcacattcatagtttaACTCTAATATACCGGACCCACCATTATACTGGTTTacaagacatgcattt	.	.	.	.	.
chr03|12003	34799690	34799690	.	.	Contig000366	9948	10091	9933	10002	Gap_in:reference	144	70	77.67	agtagaccacccgtaAGCAAATTTAGAGCAAATAGAACAACGGACCGCACAACAAACCCGACGACGTACG	.	.	.	.	.
chr03|12003	35859731	35859783	35859734	35859803	Contig003501	5890	5890	.	.	Gap_in:query	53	70	80.60	GACAGTAGTTTAGTGGCGTCATCCTGCCAAGGAGCCTGGAGGTCAGCACTgacgttgctggaggtgagta	.	.	.	.	.
chr04|12004	177295	177342	177292	177361	Contig000171	57537	57537	.	.	Gap_in:query	48	70	73.57	ttaCATACAAACTTCGTATCTAGCTACATACATGGACATCTATATCAAGAGagtcttggatgttggcgac	.	.	.	.	.
chr04|12004	233995	234024	233975	234043	Contig003990	13823	13823	.	.	Gap_in:query	30	69	73.10	tacgtatataaaaaaacactGAGATGCCAAACTGAAACAGCATACTACCAtacacttggggaggtagta	.	.	.	.	.
chr04|12004	348184	348184	.	.	Contig008413	4761	4843	4772	4841	Gap_in:reference	83	70	74.16	ATAGACTTCACTGAACTAAATCGTAGCTCAGCAAGAATTATACGACATGGACAGTAAACACTATCACCCC	12004.t00050	membrane protein, putative, expressed	exon	.	.
chr04|12004	351934	352060	351934	352002	Contig008413	8617	8617	.	.	Gap_in:query	127	69	73.10	TGCAGCTTGAATTTCTTTAATGGACATGCAAGTTGGTAGACATCCATCAGATAAAATGTAGCTAGCTAG	.	.	.	.	.
chr04|12004	587614	587656	587595	587664	Contig001141	14674	14674	.	.	Gap_in:query	43	70	79.43	gaatccctggcgggacacaTTGACATCAGGAATAGGAGGGGCGTGTTGGCGTCAGCTATAGAtggctaaa	.	.	.	.	.
chr04|12004	639253	639253	.	.	Contig007750	14290	14324	14270	14339	Gap_in:reference	35	70	74.16	tgctactatgcaaactcacaGAAACAACATCATTGATCTACATGACTACATCCCGgaattagccagtaag	12004.t00102	bifunctional 3-phosphoadenosine 5-phosphosulfate synthetase 2, putative, expressed	intron	.	.
chr04|12004	639606	639606	.	.	Contig007750	14687	14725	14667	14736	Gap_in:reference	39	70	78.26	tatggtgatggtccccaaacCTGCCTGCGAAAATGTGGACTACAAGGAACAGGGTATCAcaggctaggat	12004.t00102	bifunctional 3-phosphoadenosine 5-phosphosulfate synthetase 2, putative, expressed	intron	.	.
chr04|12004	1322116	1322179	1322111	1322180	Contig008315	11039	11039	.	.	Gap_in:query	64	70	74.16	atccaTCCTCTATCAAACCCCCCTGATGATAAGAGAGACGGGAAAAAACAATATAAATATTACATCGGGc	12004.t00208	disease resistance protein, putative, expressed	intron	.	.
chr04|12004	1725775	1725804	1725756	1725824	Contig003966	2519	2519	.	.	Gap_in:query	30	69	80.23	ggcatctgaagccaaaggaTCTTGAGGGTGAGTACAGGTCGGCCAGGGAtactaacggtcatgggacac	12004.t00274	peptidase/ subtilase, putative	exon	.	.
chr04|12004	1959959	1959959	.	.	Contig000467	41108	41163	41095	41164	Gap_in:reference	56	70	74.16	acgaaacaggacgCGCATATATTTCACTTCTTTCTTTTCAGGTGTTTTGTTTAGTTCTTGCTCAGAGTGc	.	.	.	.	.
chr04|12004	4430557	4430557	.	.	Contig006237	9179	9212	9160	9229	Gap_in:reference	34	70	74.16	acaagtatacacaaggaagCGGAGTTCATTTCACGTAGTACTAGGGTGCAAAGctcttttgcttaattac	12004.t00702	protein YIF1A, putative, expressed	intron	.	.
chr04|12004	4635337	4635388	4635331	4635400	Contig012984	5832	5832	.	.	Gap_in:query	52	70	80.01	aaaaaaAAGAGGCAAAGGGACAGCAACTTCACAGTACACAGGAGCAGGGACAGGTGGCagaggtggcggc	12004.t00724	protein phosphatase 2C containing protein, expressed	intron	.	.
chr04|12004	5717212	5717212	.	.	Contig005499	15712	15989	15695	15764	Gap_in:reference	278	70	78.26	acacctcctctaaattaAATATTGGCACTTTGGCGGAGCTGGCAAGGATAAGGCCATTAGGGGCTGGTGC	.	.	.	.	.
chr04|12004	5973359	5973359	.	.	Contig001962	10141	10185	10121	10189	Gap_in:reference	45	69	73.10	agaaaaggtcaggtttgttgAAAACATACATGCAATTTGTGATCCTGGATGATCAAACACATGTGgaac	.	.	.	.	.
chr04|12004	6908745	6908745	.	.	Contig001020	34160	34202	34145	34214	Gap_in:reference	43	70	73.57	caaagtccttgccccTCATTCGACGACACTTGATTAACTATAAATTCAATAACACAACtatttttccggg	.	.	.	.	.
chr04|12004	8259948	8259948	.	.	Contig002293	17685	17713	17665	17733	Gap_in:reference	29	69	77.26	aaagcagtcaccaaattgtgCCAGATCCTGTTGCACCATTACACGCACAacgcaaccacacaactggat	.	.	.	.	.
chr04|12004	8442850	8442850	.	.	Contig002250	20228	20272	20208	20277	Gap_in:reference	45	70	73.57	gaacaacttacttacaggatCAATTCCTCCACAAATCGGTGCATTGATCACTCTGGTTGTTCTTGatatt	12004.t01323	receptor kinase-like protein, putative	exon	.	.
chr04|12004	8513112	8513112	.	.	Contig004136	17172	17210	17153	17222	Gap_in:reference	39	70	75.33	acgccagtacagaaatgggCTTGGTATCACAACCAATTTTGAATCAAGCAGATCATTGccagtagggaaa	.	.	.	.	.
chr04|12004	12019901	12019901	.	.	Contig008334	1533	1575	1515	1584	Gap_in:reference	43	70	77.67	tcgcgtagattttgacacTAGCAATGGTAGGGGAGAGAACCGAATATGCCGTTCTATAGGGctggtttgg	.	.	.	.	.
chr04|12004	13424758	13424758	.	.	Contig006039	16050	16101	16043	16112	Gap_in:reference	52	70	78.26	gaagcttGAGGTTCCGGATCCCTATTGTCCCAACTACATGTGCAACTGTGCACGCACTTgttaggatgag	.	.	.	.	.
chr04|12004	13593012	13593049	13592993	13593062	Contig004648	13036	13036	.	.	Gap_in:query	38	70	77.67	ttgcaagttactcccttcaTCCTAGAGGCCTAGAGGGGAGAGGGGAAAGAAGAAGAGtgggcaatttagt	.	.	.	.	.
chr04|12004	18012976	18012976	.	.	Contig001954	1858	2005	1845	1914	Gap_in:reference	148	70	76.50	gagatggtttggcTGGGGAAATTGCTGCCCATCTATAGAACTTCATTCCTTCAACGGTAGGAGTAAGTTC	.	.	.	.	.
chr04|12004	18034373	18034373	.	.	Contig001954	23461	23507	23446	23515	Gap_in:reference	47	70	74.16	agctcacttcgacggGAGTGTCTAGACATATTACATTAGAACGACCGAGTTTTAGTTTACAAtacttagc	.	.	.	.	.
chr04|12004	18181657	18181657	.	.	Contig003103	1327	1365	1315	1384	Gap_in:reference	39	70	75.91	aaaatccaccatGAAACAAGGTCCTGGCATGAAGGAAAGTTCAGCCTACTCattcatggtacagatagcc	.	.	.	.	.
chr04|12004	18233859	18233902	18233841	18233910	Contig004270	20108	20108	.	.	Gap_in:query	44	70	79.43	tacgtgcggttttgcgatCTAGAGTAGAGTGCAGGACCAAATCTCCGTCTTCGTGCGGACGActccgatt	.	.	.	.	.
chr04|12004	18366205	18366205	.	.	Contig003326	22103	22161	22102	22171	Gap_in:reference	59	70	78.26	tCAACCCCCTGTAAACCCTGCATTTCACACCAGCCATTGGAACGATTGATAGCCCACGACgaccaagaaa	12004.t02789	violaxanthin de-epoxidase, putative, expressed	intron	.	.
chr04|12004	18422072	18422108	18422060	18422128	Contig003836	2208	2208	.	.	Gap_in:query	37	69	73.10	tatatacaatatATATACATAGGTCAGTGAGTGCCAGGCTTGACCATCAgcaactagagatatgtcatc	12004.t02797	influenza virus NS1A binding protein isoform 3, putative, expressed	intron	.	.
chr04|12004	18546508	18546552	18546493	18546562	Contig014833	3873	3873	.	.	Gap_in:query	45	70	74.74	actgaaaataacattTGGCTTTCTTCGAAAGTGCCCGTTCCTAAGTTTTCTCATGTGAATtgctgcgagg	12004.t02814	hypothetical protein	intron	.	.
chr04|12004	18577162	18577162	.	.	Contig003246	4085	4138	4065	4134	Gap_in:reference	54	70	76.50	ttactactgagcatagttggAAAAAACCGGCCAGCACAGCGGTTGGACAGGAAAAAAACAGAACCAGAGA	.	.	.	.	.
chr04|12004	20059219	20059258	20059200	20059269	Contig016936	3007	3007	.	.	Gap_in:query	40	70	82.94	tatgtgtgatgtgccgcacATGGCCACGCACCGAACAACCTAGAGTCATGGAGGCGGGCagccagcctcg	12004.t03023	ACI14, putative, expressed	intron	.	.
chr04|12004	20537074	20537074	.	.	Contig007749	10719	10750	10700	10769	Gap_in:reference	32	70	82.94	aggtggggggcgatctggcGATGTCAGGAGCCGAGGAAACGGGAAGCGGCTtgttgaggaaggcaggaaa	12004.t03095	hypothetical protein	intron	.	.
chr04|12004	20727655	20727684	20727635	20727704	Contig008247	4927	4927	.	.	Gap_in:query	30	70	78.26	attgttgccgatgatgctgtGTGGTTGTGCGCGTAGTGGATGGTGTGTGGttgggcgcaactactatata	12004.t03132	expressed protein	intron	.	.
chr04|12004	21680093	21680269	21680120	21680189	Contig004814	10840	10840	.	.	Gap_in:query	177	70	80.60	AACTCAAACCCGCGATCCTGCGTCACCCACCCCACAGCCCAACACGACGGCGAAAGAGAGCAAATCATTA	12004.t03258	retrotransposon protein, putative, unclassified, expressed	exon	TE-related	.
chr04|12004	21826148	21826148	.	.	Contig000107	47301	47389	47282	47351	Gap_in:reference	89	70	78.26	aagagaagcaaggtcggcaAATGCGATTTGGTGAACTGAAGTCTGACGAAGGAGGCTGCAGAAGAGCGAA	.	.	.	.	.
chr04|12004	21853352	21853352	.	.	Contig000107	74758	74794	74741	74810	Gap_in:reference	37	70	81.19	ctcacccagaggagggcCACAACCCCACCGCACTCCACACCACGAATCATAATCctctgcactcactgta	.	.	.	.	.
chr04|12004	22004053	22004215	22004070	22004139	Contig000350	39562	39562	.	.	Gap_in:query	163	70	73.57	CATTCAAAAAAACATACCTTAATCTCGCACATATCACCATAGTCCATATCAGACAGAGCAACACTGAGAC	.	.	.	.	.
chr04|12004	22149051	22149111	22149048	22149117	Contig008352	6795	6795	.	.	Gap_in:query	61	70	78.26	tgtCATCCGCACCTCCGTGCTAGTAGGCATATGGTTTTCGAGCGGTCTACTTCAGTTAATCATGcatccc	.	.	.	.	.
chr04|12004	22948452	22948482	22948433	22948501	Contig005729	5857	5857	.	.	Gap_in:query	31	69	73.10	ttctttaaggacaagcagaAGTACATCACGATGTACTTTCTGGACAAGCCaatcctcatatttataagg	.	.	.	.	.
chr04|12004	23019886	23019886	.	.	Contig002890	20889	20931	20869	20938	Gap_in:reference	43	70	78.26	cttgttttggtggtctccagATGCATCGATCGATCTTCCTGTCTGTCTCGCATCATTGCTCCAgctgtgt	.	.	.	.	hairpin9
chr04|12004	23022195	23022341	23022188	23022257	Contig002890	23249	23249	.	.	Gap_in:query	147	70	78.26	ttcctctCGCGCTTTCTCGTTAATTGCTCATGATCTCAGTTGACAACTTGGCATGCCTCCTGTCTCCACG	.	.	.	.	.
chr04|12004	23262841	23262841	.	.	Contig001188	397	440	381	450	Gap_in:reference	44	70	75.33	gtggccggatgagggaTCGATCAATAATGTCGTCGAAAGTTTTCATGATTAGTTTTAGTAtatgcggtgc	.	.	.	.	.
chr04|12004	23266704	23266738	23266684	23266753	Contig001188	4305	4305	.	.	Gap_in:query	35	70	78.84	tagccaggcattcattattaGGTATACATATCCACATCATCACCACATGGGGGCGgatccagcacggggg	.	.	.	.	.
chr04|12004	23444621	23444649	23444601	23444669	Contig001479	9262	9262	.	.	Gap_in:query	29	69	79.04	cagcgatgttgaccaacacgCGCACCGTGTTTGGCTGACCAGCTAATGActcagttgcttagaccaagt	.	.	.	.	.
chr04|12004	25644355	25644412	25644336	25644405	Contig000617	60651	60651	.	.	Gap_in:query	58	70	74.74	cagaccacacagacactagTCAATATTAGATTTTGAATGTGGTGTGTGCTGCAAGACACACTACAAGATC	12004.t03910	glycosyl transferase family 8 protein, expressed	intron	.	.
chr04|12004	27175462	27175462	.	.	Contig001576	2543	2582	2523	2592	Gap_in:reference	40	70	77.67	ggcgcgcagtcttaagtctcTTAACAAAGAAAACGAAGAATGCTTTGGTGGCTGACAGCTgacccgttgt	.	.	.	.	.
chr04|12004	27761779	27761779	.	.	Contig011690	6831	6984	6900	6969	Gap_in:reference	154	70	78.26	CGCCTGTAAAAGAAGCGCTTGAATTGGAAGTTGAGATGCAGGACACCAGTGTCAAAGGTGCACCTGAACC	12004.t04238	conserved hypothetical protein	exon	.	.
chr04|12004	27820058	27820058	.	.	Contig000457	22284	22357	22299	22368	Gap_in:reference	74	70	77.67	TCACGGTTTTCTCTTCTTTGCCACGCATCAAAAACACTCACGCATTGGTCCATTCCAACtgaactgcggc	.	.	.	.	.
chr04|12004	27826179	27826276	27826204	27826273	Contig000457	24498	24498	.	.	Gap_in:query	98	70	78.26	TTTTTACAAAACCTACTATACACCTTCCCAACGTGAGCGCCGCAAACATCAACACCATCGCTGCCACCGC	.	.	.	.	.
chr04|12004	27826282	27826376	27826313	27826382	Contig000457	24502	24502	.	.	Gap_in:query	95	70	80.60	TGGTTGGAAGACACCAATGGCATTGGCAAGGCCCCTCGGCTGGTTTCCTCCCTATCTCCACTCTctgact	.	.	.	.	.
chr04|12004	27826382	27826420	27826362	27826431	Contig000457	24506	24506	.	.	Gap_in:query	39	70	81.77	ccctatctccactctctgacTCTGCCCTCCCCTGCCCTATGTTCCTTCTCAAGCCGGCGgcaataaggtg	.	.	.	.	.
chr04|12004	27999900	27999954	27999889	27999957	Contig001048	15384	15384	.	.	Gap_in:query	55	69	73.10	gcttgctgtagTTGTTCTGAAGCTAAGTTAAAAAAATCTATCCAGGGGAATAGATTCATTCAACAAggc	12004.t04283	cyclin B2, putative, expressed	exon	.	.
chr04|12004	28327489	28327489	.	.	Contig002682	28752	28931	28832	28901	Gap_in:reference	180	70	78.26	ACATCTCAAAGGCACAATTTGTGCTTGGACCACTCTTTCTCTCTTCTCCTCCCTGACCACGATGGCCATG	.	.	.	.	.
chr04|12004	28327497	28327497	.	.	Contig002682	28941	28973	28924	28993	Gap_in:reference	33	70	78.26	cggcaactaattggtagCAGTATCGAGGAACCTAACCTCATACAGCTGGTgatcagacatcgcctatggg	.	.	.	.	.
chr04|12004	28327501	28327501	.	.	Contig002682	28979	29080	29027	29096	Gap_in:reference	102	70	78.26	CTACGTGGTGACCTCCGGCTTGAGGACGAGGAGATTGCCGATGACTTGGTATAAgagcacaacattatgt	.	.	.	.	.
chr04|12004	28327511	28327511	.	.	Contig002682	29120	29166	29117	29186	Gap_in:reference	47	70	78.84	ggcATGGGGCTATAAGAGTGAGTAAAGGAGGAAGAGATGTGGTACAAAGCtagaggggtcgaggcctaga	.	.	.	.	.
chr04|12004	28528727	28528727	.	.	Contig000869	35757	35796	35738	35805	Gap_in:reference	40	68	76.24	gctagcatctctgtattgcTAGTCCGCCTACCTTCTTTGTGATTGCATCTCCGTATTGCttgtactct	12004.t04344	zinc finger, C3HC4 type family protein, expressed	exon	.	.
chr04|12004	28583097	28583097	.	.	Contig005805	1090	1129	1075	1144	Gap_in:reference	40	70	73.57	gtacgtgtactatggACTTGTTTTCATTCATCTTTTATGGCTAAGGTTGTCATGActagttactcctacc	.	.	.	.	.
chr04|12004	28850556	28850654	28850539	28850608	Contig003324	11041	11041	.	.	Gap_in:query	99	70	74.16	cttgcgattgttcagtaAATACCCAGATATATAATCCGCATCCGCCAAACCAACATGTGAAACATCAAAG	12004.t04390	hypothetical protein	exon	.	.
chr04|12004	28869488	28869488	.	.	Contig003324	29889	29969	29886	29955	Gap_in:reference	81	70	77.67	ggaACCATCCAACGAAAAGCACATACATCCACCGCTTGATTCTACTGATTGTGCCCGTCAATACCTGTCC	.	.	.	.	.
chr04|12004	29649724	29649786	29649727	29649796	Contig009297	1865	1865	.	.	Gap_in:query	63	70	73.57	GAGAGGAGTTGAAGATGAAAGAAGTTGTAACTGTTAGAACCGCTCTCCCCGATAAAATTGtagtttttac	.	.	.	.	.
chr04|12004	29798414	29798560	29798443	29798512	Contig002235	9492	9492	.	.	Gap_in:query	147	70	76.50	TATCCCCCTCTGTGGTCTGGTCTCTTCTCTCATAGAGGGTGTTATCTGAAACAACTGCATTGATTGTAGG	12004.t04552	RING finger protein 14, putative, expressed	intron	.	.
chr04|12004	30392307	30392307	.	.	Contig000882	21315	21379	21303	21372	Gap_in:reference	65	70	76.50	ggtggtcccattTTTAGAAGAAAAATTTATGCTTTGCACTTCTAGGCCCATTGTATTGCTTCGCCGGCCC	.	.	.	.	.
chr04|12004	30522667	30522702	30522648	30522717	Contig009940	10279	10279	.	.	Gap_in:query	36	70	80.01	tcgtcccctcgatcgatcgGTAGAATTAGCCGCCTCGTGGGTTGGGTTTGTCACGgacggtttctttctt	.	.	.	.	.
chr04|12004	30979180	30979180	.	.	Contig015446	788	891	769	838	Gap_in:reference	104	70	74.74	cactagagtgtcacctactACATGATAAATGCTCCTTCACAAGATCCCAAAGTGAGCTTTCTAGGAGAAA	.	.	.	.	.
chr04|12004	32159269	32159305	32159250	32159319	Contig000125	55551	55551	.	.	Gap_in:query	37	70	78.26	aatgtaaaattcaccgcacGGCCCAGTCACGTGTCTATCCCATTCAGAGCGTCCACgcctattacgcaat	.	.	.	.	.
chr04|12004	32377660	32377660	.	.	Contig001833	33740	33942	33738	33807	Gap_in:reference	203	70	76.50	ccACGAGTTCTGGACCATCGATCACGTATTCCTTTCGGATCCACAAGTTTTAGATCACATCAACACATGC	.	.	.	.	.
chr04|12004	33088892	33088892	.	.	Contig000268	5905	6114	5899	5968	Gap_in:reference	210	70	77.09	agtttcTGGCCACCATTTTACGACATTAGTTATCCCCTGACATGTTAAGCCCCCTTTGCCTTTTTCCCCC	12004.t05064	ZIM motif family protein, expressed	intron	.	.
chr04|12004	33509147	33509147	.	.	Contig004192	7132	7514	7327	7396	Gap_in:reference	383	70	78.26	AGTTGAGAAAAGAACACACCCGCATAGTATTTCTGGCCTATTTTCCACGCGGATAAGCGCCATGCGAGCG	.	.	.	.	.
chr04|12004	33635313	33635313	.	.	Contig000805	35197	35268	35219	35287	Gap_in:reference	72	69	73.10	TAGCCCTTTCCATTAAAGAAATAAGGTCCTAAACAGCAAATATGCAGAGTatcttcaagatgcatcacc	.	.	.	.	.
chr04|12004	33635329	33635329	.	.	Contig000805	35374	35413	35364	35433	Gap_in:reference	40	70	78.26	ctcatagtaaATAAGAGCCAGGACACGCTAACGCTCGGCTACTGATCAGGtagccaagtaacctcagctg	.	.	.	.	.
chr04|12004	33839787	33839787	.	.	Contig000244	42875	42904	42855	42924	Gap_in:reference	30	70	78.26	agcacactcccttgccgtacAACCCATACGACAAGTACCAGCTAGCTGAGtactcccccaatctcataat	.	.	.	.	hairpin9
chr04|12004	34048934	34048934	.	.	Contig000022	62053	62082	62034	62102	Gap_in:reference	30	69	76.07	cacaaaaaacgacagcagaCGACAGTCTATCAGGTGTGCATAGTACAGTctggtacagtatcggtaaga	12004.t05225	YLS5, putative, expressed	exon	.	.
chr04|12004	34105433	34105433	.	.	Contig000022	117774	117825	117757	117826	Gap_in:reference	52	70	74.16	gctcaatgcaatttggaCTGAAAACAAAAGGACGGCCTTTTTCTACCACCAAAATAAAACCAAAGTCGAc	12004.t05231	expressed protein	intron	.	.
chr04|12004	34163414	34163414	.	.	Contig008346	10021	10068	10010	10079	Gap_in:reference	48	70	78.26	acgggtccacgGCTGCGCATCTGAGATACTAACGGAGTAGCATATCGGTCTTACTAGATgtgacatgtac	.	.	.	.	.
chr04|12004	34164568	34164605	34164551	34164620	Contig008346	11221	11221	.	.	Gap_in:query	38	70	78.26	aatggcgcccaagcgctACGCAAAGTAGCTGCACATACGACAACCGAAACAATTTagatgtttcggtgcg	12004.t05239	uracil-DNA glycosylase, putative, expressed	exon	.	.
chr04|12004	34245287	34245329	34245268	34245337	Contig008450	8885	8885	.	.	Gap_in:query	43	70	78.26	ttgtcatgatattgctgacCTTGCTCGTTCTGGGCCTCCGCTACCATTGCATCTCTTTAGACcgatctcc	.	.	.	.	.
chr04|12004	34269775	34269775	.	.	Contig002827	19322	19359	19308	19377	Gap_in:reference	38	70	77.09	agcaaaattactgcCAGACATCGCCCAATATGCTGCATGTTGTGGACCATAGcagttagggaagctgatg	.	.	.	.	.
chr04|12004	34860084	34860113	34860064	34860131	Contig006425	18015	18015	.	.	Gap_in:query	30	68	79.25	gcacacgctcgatctgaggcTCTCACCCGACCTACGCACAGTCTTGGCGGcataaattaatgttcatg	.	.	.	.	.
chr05|12005	519663	519714	519647	519716	Contig003343	2799	2799	.	.	Gap_in:query	52	70	78.26	catctccctccttgcaCGATTCACTTGGTACGGACGCATTGCTCTTGCTTCAGCCTTGTTACCTTGTAct	.	.	.	.	.
chr05|12005	793434	793434	.	.	Contig001123	34704	34732	34684	34752	Gap_in:reference	29	69	73.10	ttgtcagaatctagatttggAATCTAAAATTTCCAGAAGCGCATCACTTctttcgtcagtcagttgtct	.	.	.	.	.
chr05|12005	1065283	1065283	.	.	Contig005321	12110	12151	12101	12170	Gap_in:reference	42	70	74.16	cctgtcatcTCTTGTGACAAAATAAGGCAGAAACGACCCTGTAGATTGATTttacatgcaaccatatacg	.	.	.	.	.
chr05|12005	1120501	1120535	1120483	1120552	Contig000552	4955	4955	.	.	Gap_in:query	35	70	78.26	gtctagtggtcatattctCCGTGCTTTGGCTGCTCGCCACGGTGGTTGGTTACttggatggatgaatgat	12005.t00199	transcription factor IIIA, putative, expressed	intron	.	.
chr05|12005	1152297	1152297	.	.	Contig000552	34762	34806	34742	34811	Gap_in:reference	45	70	76.50	gagccggtgtgtcctctcatTTGGTTTGTAATGCATCATGACGTGTACGGTAGTACTACTGTAGCtatac	.	.	.	.	hairpin9
chr05|12005	1224124	1224156	1224104	1224173	Contig001559	42455	42455	.	.	Gap_in:query	33	70	77.67	gtcagacaagcggcagttgaAATTTTTCTGTAGACTGTGTTTGTTTGGTGTTTcatgggccggcccagca	.	.	.	.	.
chr05|12005	1405011	1405011	.	.	Contig021734	3209	3274	3215	3284	Gap_in:reference	66	70	78.26	GAGAAGAGAAAAGAGGAAAAAAACCCCACGCATCCATACAAAACAAGGCGAGGGCGAGGAggaaagtggg	12005.t00240	sumoylation ligase E3, putative, expressed	exon	.	.
chr05|12005	1459600	1459600	.	.	Contig010439	7780	7808	7760	7828	Gap_in:reference	29	69	75.48	tctcgcggctacacttctacAGCGATAATACTGACACGTCAGTTGTAGActagcagtgttatatactct	12005.t00247	expressed protein	intron	.	.
chr05|12005	1536399	1536399	.	.	Contig002852	20096	20251	20082	20150	Gap_in:reference	156	69	73.10	ggacgttcggttaaTCCCACTCCGAAAGAGATTTATCACTCACCATCTATAAAGATCTAAAATTAGTTC	.	.	.	.	.
chr05|12005	1823378	1823423	1823358	1823427	Contig015312	359	359	.	.	Gap_in:query	46	70	78.26	gcaccagtatcttggcaacaATCGATCAATAGTTTTTGGTTTGTCCCCCACCACAGGGAAGGTTCCacgg	.	.	.	.	.
chr05|12005	2036649	2036649	.	.	Contig000288	15232	15263	15214	15283	Gap_in:reference	32	70	78.26	cttctctctctatgcctaCGCTCTGTAAGGCACTCTCCTCTCCAAACTTCggctccctaatttttcacgc	.	.	.	.	.
chr05|12005	2090657	2090699	2090641	2090710	Contig000288	64859	64859	.	.	Gap_in:query	43	70	75.33	cagaattcatgaatacATAATTTCTTTGCTGGTTGTGGGACCTGTTGCGAATCGAAGACagtccttctgc	12005.t00350	expressed protein	intron	.	.
chr05|12005	2514034	2514065	2514015	2514084	Contig000943	8551	8551	.	.	Gap_in:query	32	70	82.94	tggcaagtgaagatctctcCCAACGGCGGGGAGGCTCACCGCTCGCGTCTCcgcccctgataccaatgat	12005.t00410	GUP1, putative, expressed	exon	.	.
chr05|12005	3068545	3068545	.	.	Contig004789	12557	12677	12568	12637	Gap_in:reference	121	70	76.50	CGGTTCTTGAATGAGAATTGCATATTCTTGAACTCTTGACAGCCGATCACTTGGTTACACGTTGCACCCG	.	.	.	.	.
chr05|12005	3086227	3086266	3086209	3086278	Contig007164	7968	7968	.	.	Gap_in:query	40	70	76.50	gtagcttgttcagttagtTGAACGAGAAAATACCGATGGTGAAGTCATGGAGGGCCGTtcgaaaacctag	.	.	.	.	.
chr05|12005	3087183	3087597	3087448	3087517	Contig007164	9333	9333	.	.	Gap_in:query	415	70	77.09	GTGTCCAAACAACAATTGGGGCAACAGGCGTCAAATTTGCAAGCTAGGATCAGAGAAGTAAGAAGGCACC	.	.	.	.	.
chr05|12005	3425505	3425771	3425576	3425645	Contig000389	12926	12926	.	.	Gap_in:query	267	70	78.26	TCACTTCTTCTGTTCTGTTGCATGGAGAAGCAGAAATCAGAGAGTAGTAGTGCACAGCAGCGGTCAGCCG	.	.	.	.	.
chr05|12005	3468330	3468330	.	.	Contig000389	55335	55375	55317	55385	Gap_in:reference	41	69	73.10	agctggatagatatattgCTTTGACATAGCTTGGTTTTTTATGGTTCAAGACTCCGTTGcatgtaaagc	12005.t00560	clathrin-coated vesicle protein, putative, expressed	intron	.	.
chr05|12005	4079990	4079990	.	.	Contig000356	17126	17154	17106	17174	Gap_in:reference	29	69	73.70	ttacctatgataggacgactTAGGAGGCCAAACATGTGTACTAACATCAggtggtttatgaagttgtat	.	.	.	.	.
chr05|12005	5639062	5639062	.	.	Contig002439	20304	20338	20289	20358	Gap_in:reference	35	70	74.74	ttgagtataattacgTTTAGATCTCTCACCCTCTTTTCGGAATAAATGCAtgcaagctccgtgatgtgcc	12005.t00873	conserved hypothetical protein	intron	.	.
chr05|12005	6306419	6306487	6306409	6306478	Contig009187	1178	1178	.	.	Gap_in:query	69	70	78.26	gatcactgttACACACCTTCGACTGATCGACCGATTGACTCATCAGGAATCAAAGGTGAGGGACAGTGCC	.	.	.	.	.
chr05|12005	6831786	6831840	6831779	6831848	Contig005207	16255	16255	.	.	Gap_in:query	55	70	77.09	atgtgacAAACTCCCCGGGAGATTGTTCGAACCAAACTCATTATGTGACCTTTCGGAAATGCtggaagcg	12005.t01028	timeless protein, expressed	intron	.	.
chr05|12005	7606076	7606116	7606056	7606125	Contig000144	49235	49235	.	.	Gap_in:query	41	70	75.91	cgagggggtttggattgattTCTTAATTTCTTCCTTTCCCTCGAATCAACCCATCCGACTAggtgtgttt	12005.t01154	hypothetical protein	exon	.	.
chr05|12005	14249077	14249296	14249169	14249238	Contig005061	14474	14474	.	.	Gap_in:query	220	70	74.16	TCTAGCTAGTACGCATAAACTCGTTGATCTTGATGGCAAATAGATTTATGTTTAAGGTGGAGGAGAGAGG	.	.	.	.	.
chr05|12005	14923579	14923579	.	.	Contig006831	3986	4249	4074	4143	Gap_in:reference	264	70	78.26	GTTTAATTCGGATGATGTGTTTGATGCATGCCCGCGCAGCCGTTCGATTGGATCAAGAAGACGTTCCTGG	.	.	.	.	.
chr05|12005	14970860	14970860	.	.	Contig000500	7742	7787	7723	7792	Gap_in:reference	46	70	82.36	acttggatagacaccactgCTTGATGCGGTGATGCTGCTCCGGCGCGCTGCCCTGAGACCAGCTGcaaga	12005.t02240	superoxide dismutase, mitochondrial precursor, putative, expressed	intron	.	.
chr05|12005	15436764	15436805	15436754	15436823	Contig026598	1318	1318	.	.	Gap_in:query	42	70	78.26	tgatatggctGCGTATGATGGGGGCGACGATGAGGAGATGATGGATACAGCCactagcccttcaaaacaa	12005.t02328	retrotransposon protein, putative, LINE subclass	exon	TE-related	.
chr05|12005	16068977	16069046	16068993	16069062	Contig001203	25855	25855	.	.	Gap_in:query	70	70	77.67	GTCCTTGACGCATAGTCGATATGTACCCTCCTCTTGTACATTATACTTCCGTCCtgcgattgagggcttg	.	.	.	.	.
chr05|12005	16222382	16222382	.	.	Contig001438	20434	20478	20429	20498	Gap_in:reference	45	70	80.01	agaagCTTCGCCAGACTTGGCGCTTAAGCAAACTCTGGCCTCCTCCCCGTcttcgcttttttggtggact	.	.	.	.	.
chr05|12005	16365207	16365207	.	.	Contig006908	15182	15217	15162	15231	Gap_in:reference	36	70	79.43	tgcaggttacaaacagatggTGGCCATCTTCACTGACGCGCTGACAGAGGGAGCAAagatcatcgtgtgg	.	.	.	.	.
chr05|12005	17363813	17363843	17363794	17363862	Contig000418	17471	17471	.	.	Gap_in:query	31	69	76.07	aaaccaacaaccacttggaTCAATGAGCACAAGACCAGCTTCCCTAGGCAtaaccccccaatgtaataa	12005.t02612	chaperone protein dnaJ 49, putative, expressed	intron	.	.
chr05|12005	17974655	17974655	.	.	Contig004506	11430	11499	11449	11518	Gap_in:reference	70	70	77.09	GGTGAGATCTTAATGTGACAGGGATCCATTACATCTGTTACATATGGAGCAaggcctccttgcaccatgg	12005.t04650	heat shock protein binding protein, putative, expressed	intron	.	.
chr05|12005	18432714	18432714	.	.	Contig007332	3770	3857	3801	3870	Gap_in:reference	88	70	74.16	GGGCTCAAGGCATCCATCACTAGATAATTAGCATTACCAGCTATCTTAGCAAATATAttttactccctcc	.	.	.	.	.
chr05|12005	18797148	18797148	.	.	Contig001893	706	735	686	755	Gap_in:reference	30	70	74.16	ctttcgctagcgttgacggcAAGTAGAGCACAATCTTAGACTGCGTTCTTtacagtaactttaatagtaa	.	.	.	.	.
chr05|12005	18966558	18966604	18966552	18966621	Contig003334	12364	12364	.	.	Gap_in:query	47	70	74.74	agtcaaCACATCATCACACGCTTGATCATCCAATTAGGATGACACACACAGCActagaacaaggaaaaac	.	.	.	.	.
chr05|12005	19121134	19121134	.	.	Contig004158	1390	1448	1370	1439	Gap_in:reference	59	70	81.77	ctcaacccctgtgtttcctcTTAGCAACAGGCCAGCAATGAGGCGACGGCGGCAGTCCTTCAAACGCCTG	12005.t02874	hypothetical protein	intron	.	.
chr05|12005	19808425	19808425	.	.	Contig003024	11164	11215	11156	11225	Gap_in:reference	52	70	80.60	acagctgtTGGCGACGCGAGTGAGGCCGGCACGGCAGAAATTTCTCGGGAATTTTACGCCccagtactta	.	.	.	.	.
chr05|12005	19858205	19858205	.	.	Contig013960	4439	4472	4419	4488	Gap_in:reference	34	70	75.33	gagcgttagtgaacaagtcaGGACGGGTTTCCTCAGGAAATTAACACGAACTTCatagtactagtttgct	.	.	.	.	.
chr05|12005	20092428	20092468	20092414	20092483	Contig000145	44255	44255	.	.	Gap_in:query	41	70	78.26	cgactgtaaattaaAGGACCCATACGATCCCTTCTTGTGGGCTTGAGCTAGAGCGaggaggctagagcat	.	.	.	.	.
chr05|12005	20440604	20440646	20440586	20440655	Contig009325	2156	2156	.	.	Gap_in:query	43	70	74.74	atacccgacctctcgtatAGTACTTCGTGAGGTTAATTAAGTACACAACGAAACAGTGTATattgccctg	.	.	.	.	.
chr05|12005	20975823	20975823	.	.	Contig001658	23419	23546	23403	23472	Gap_in:reference	128	70	77.09	gattgtttcggcatttTGATTCCATCACATCCTGAATGTGATGTGGAGTACGTTGCTCCCTGGAATGGGG	.	.	.	.	.
chr05|12005	21488694	21488694	.	.	Contig003723	6437	6471	6421	6490	Gap_in:reference	35	70	82.36	gtggcccacccaccacCCATCCGTATAGCACAATCTACGGGGCCTTGCCGCcgtccttagcacctgtttt	.	.	.	.	.
chr05|12005	21534180	21534180	.	.	Contig008908	4116	4150	4097	4166	Gap_in:reference	35	70	77.09	cggattataacttccgtatCAGCGCTCTGCAGCCTCCGCTGATTCGGCGTATAGctacctttaattactt	.	.	.	.	.
chr05|12005	22068368	22068368	.	.	Contig011383	5185	5221	5168	5237	Gap_in:reference	37	70	74.74	tatccatgatcatgtacGTGCTTTTGGATATTAGAGTGCCAAGTCGCTCAATACgaaccacaggaaaaag	.	.	.	.	.
chr05|12005	22069481	22069522	22069464	22069533	Contig011383	6214	6214	.	.	Gap_in:query	42	70	74.74	agttcagaaaaagattaTAGACCGGAAGCCTGCTAGAGACCTCTAGAGGAAAAAAAATCagatggtacgg	.	.	.	.	.
chr05|12005	22745769	22745810	22745750	22745819	Contig002831	12903	12903	.	.	Gap_in:query	42	70	74.16	gttgaaaggctagttaataGTGCTGTGCTTCATCAGTAGATCTGTTCTTGGCTTAATTGCAgaggttact	.	.	.	.	.
chr05|12005	23110923	23110923	.	.	Contig000361	46209	46346	46192	46261	Gap_in:reference	138	70	76.50	tgttcttagagtgtaatGTTGTGCTTGCATTGTTTATCTTGATGCGCGATTGCCGGTTCCAGCACTTGGC	12005.t03493	ankyrin-like protein, putative, expressed	intron	.	.
chr05|12005	24096969	24096969	.	.	Contig002528	6485	6515	6466	6535	Gap_in:reference	31	70	75.91	aagccaatttacctccttcAGTTCGGTAGCTGTGGAACTGATAAAGTGATaatagttgctggagcaccca	.	.	.	.	.
chr05|12005	24273244	24273244	.	.	Contig004132	5793	5849	5773	5842	Gap_in:reference	57	70	78.26	ggagtcagcatggtctgaacCGGGCATGTCACCTTTGTTGCCATTTGTGAGTGTTAGTACTATCTTGGGC	.	.	.	.	.
chr05|12005	24885459	24885741	24885494	24885563	Contig013953	5340	5340	.	.	Gap_in:query	283	70	78.26	AGAAAATGAAAACGCAACAGGAAAGGGAGACCCAGCAACAACTTGCAGGAGCAAACCTGTCTGTCCTCCC	.	.	.	.	.
chr05|12005	24905268	24905268	.	.	Contig007261	7447	7548	7439	7508	Gap_in:reference	102	70	75.33	tgggctgcTTTTCTTGTCAGTAAAGGGACTTGTCAAATTCTTTGCTTACTTCACAAGAACACTTGCCCTC	12005.t03796	expressed protein	intron	.	.
chr05|12005	25451925	25452059	25451960	25452029	Contig001542	13763	13763	.	.	Gap_in:query	135	70	78.26	TGTTTTAGATCAAAATCAAGCCCGGACGAACAAGATCACTCAGCCACAGAATGGGCTTGAGACGGCTGCC	.	.	.	.	.
chr05|12005	25588954	25589170	25588937	25589006	Contig000165	59935	59935	.	.	Gap_in:query	217	70	78.26	acttgctcaaatattttCGGGGATGCTAAATGGAGGGGGGGATCCATCCAATCCCCTGAACGCGAATCGA	.	.	.	.	.
chr05|12005	27356207	27356207	.	.	Contig000980	6813	6990	6889	6958	Gap_in:reference	178	70	78.26	GAAGCGGAGAAGACGGTGTTCAGGAACGCGCAGTGTCATTGGGGTTCGGAGAATGAAACGAGGATTTTTA	.	.	.	.	.
chr05|12005	27850832	27850832	.	.	Contig002679	3523	3555	3503	3572	Gap_in:reference	33	70	73.57	gctaagcttaggtctaaaagACAAACTTGTGCACGAAAAACAGTTGCAAGAAAcatgtaccatttcagca	.	.	.	.	.
chr05|12005	27880998	27881049	27880979	27881048	Contig002679	32557	32557	.	.	Gap_in:query	52	70	77.09	ccagcagtagaactgcattTGATAGAACCGAAGAACTGCTACTCCAACAGTACGGTTGAGCTGACAGCAT	.	.	.	.	.
chr05|12005	28633358	28633398	28633340	28633409	Contig001372	43216	43216	.	.	Gap_in:query	41	70	80.60	gatgccctctgctcgactGGAACTGGTGGGCGCACTGATCTCTGAATGCATCTTCGACTgttgcacggaa	12005.t04443	oleosin Bn-V, putative, expressed	exon	.	.
chr05|12005	28657704	28657704	.	.	Contig004931	17710	17756	17691	17760	Gap_in:reference	47	70	78.26	aagggggcgaaagctgtatGCTGCCCTAATGATGAACGCCTCATTCGCTCTCGAGTTTACAGGTTCgtat	.	.	.	.	.
chr05|12005	29495799	29495832	29495780	29495849	Contig008703	12793	12793	.	.	Gap_in:query	34	70	73.57	ggcagtagtatgatgacatATATTTGATTTGGTGATGCACATTACATCGATCAttgttattgcaggctgc	12005.t04582	vacuolar processing enzyme precursor, putative, expressed	exon	.	.
chr06|12006	214096	214141	214080	214149	Contig000614	24160	24160	.	.	Gap_in:query	46	70	77.09	gaggggaacatgttaaCAGTCCCAAGTTGCGAATGTAACATCTTCTTTCCGGCGGCATGTTAatggtacc	12006.t00036	homogentisate 1,2-dioxygenase, putative, expressed	exon	.	.
chr06|12006	217897	217897	.	.	Contig000614	27854	27891	27835	27904	Gap_in:reference	38	70	78.84	aactatcgatcgcctgcagGTTACACTAGTCACTAGGAGTACCATCATGCATGCAGTgcaagcaggcctc	.	.	.	.	.
chr06|12006	513453	513453	.	.	Contig005913	10045	10106	10039	10108	Gap_in:reference	62	70	74.74	ctctccACTAGGCTAATTAAAAATTAGAACAAGAATGGTGCTAAGCCGAGTTTATTTTGAAGGCGACGgc	.	.	.	.	.
chr06|12006	1051721	1051721	.	.	Contig007031	2874	2903	2854	2923	Gap_in:reference	30	70	75.91	tgatcaacaaggtccttaagAGGAACCTACCCTCTCTATTCACATGGATAgtagaccacgatctggcaat	.	.	.	.	.
chr06|12006	2339910	2339910	.	.	Contig019199	2268	2309	2256	2325	Gap_in:reference	42	70	80.60	cgaagcatcaagGAGATAGTATCCGGCTCCGGCATTGCCACGACGAGGCTGCAAgagcttcaccagacat	.	.	.	.	.
chr06|12006	2352765	2352765	.	.	Contig000846	4557	4588	4538	4607	Gap_in:reference	32	70	78.26	aagctgtccctgtgaagtgCAAACCTGCAGAAGTCCCTGTGAAGTGCAAAGctgcagaacttccaacttc	.	.	.	.	.
chr06|12006	2439801	2439801	.	.	Contig001363	37639	37672	37620	37688	Gap_in:reference	34	69	73.10	agtcttaacttcacacacaTGATCGAATTCTCTTGAAATTTAATCTCATGAGAtaggtgggtgtgagca	.	.	.	.	.
chr06|12006	2858776	2858817	2858766	2858835	Contig005262	11448	11448	.	.	Gap_in:query	42	70	73.57	gatgagtgttAACGACTCCGCCATTCTTCCCTGACATTGTTCTTCCACATATttacagtaattgtttatg	12006.t00503	expressed protein	exon	.	.
chr06|12006	4566367	4566417	4566352	4566420	Contig005958	8666	8666	.	.	Gap_in:query	51	69	73.10	ataatctaaaaagaaTGGAACCTATCGAAACCCACATGCAGAGAATATGAGGGTGTAAGTGACTAAtcc	.	.	.	.	.
chr06|12006	4921513	4921513	.	.	Contig018261	2807	2860	2791	2860	Gap_in:reference	54	70	74.74	atgctctactttgggtAGTAGAGTTTTTGCCCATTTCTAGCGGAGTTAAGAGACACCATACTATTTAGCG	.	.	.	.	.
chr06|12006	5972866	5972866	.	.	Contig000573	21697	21982	21677	21746	Gap_in:reference	286	70	78.26	tataaaaagttactacttgcTTGAAGCCGCGTGACAAGTTGTGGAGCCGTTAGGATGCCGCTGTCGCTGC	.	.	.	.	.
chr06|12006	6302807	6302807	.	.	Contig016187	1648	1680	1631	1700	Gap_in:reference	33	70	73.57	atgacaatgcctctggaAGCTTGAGTGATTATGAAGTATTCATGCACAGCacaactctttgtttgaaaac	.	.	.	.	.
chr06|12006	7340308	7340308	.	.	Contig001294	30256	30423	30239	30308	Gap_in:reference	168	70	78.26	caaatataaggatgcatTGGCAGTTGTTGCCTTAGATGAGATGAGCTGGCAGAGGTGGAGCAGAGGCAGG	.	.	.	.	.
chr06|12006	7425783	7425859	7425778	7425847	Contig003112	27712	27712	.	.	Gap_in:query	77	70	82.36	gatgaTTCGCAACGGCGTGCCTGTGTGTGGCGGGCTTAGGCCGTGCACGGATACGAAGGTCAAGCCGATA	.	.	.	.	hairpin9
chr06|12006	7991372	7991372	.	.	Contig007982	10958	11017	10949	11018	Gap_in:reference	60	70	74.16	gagtaacctCTCTTTGAACTATATTAGCTGCCGGTATCTTCACTAGATTTAGAAAGGACGCAAAGACAAc	12006.t01309	hypothetical protein	intron	.	.
chr06|12006	8662565	8662610	8662560	8662629	Contig010496	8368	8368	.	.	Gap_in:query	46	70	77.09	cttccAAGTTGCACCAGCACATGCATCAATCTCCGCCACAAAAGTAATCGGatttagcattgccagtcag	12006.t01400	retrotransposon protein, putative, Ty1-copia subclass	intron	TE-related	.
chr06|12006	8662618	8662665	8662608	8662677	Contig010496	8374	8374	.	.	Gap_in:query	48	70	75.33	cggatttagcATTGCCAGTCAGTGGTTATTCTTGAGTTCCATCTTCAGGCAATTTGATtgtcttttcgcc	12006.t01400	retrotransposon protein, putative, Ty1-copia subclass	intron	TE-related	.
chr06|12006	8662670	8662738	8662667	8662736	Contig010496	8377	8377	.	.	Gap_in:query	69	70	74.74	gtcTTTTCGCCGTTTTAAAAATCAATGGTGCTAAATCTTTGGGGTCTTCCATCCAACCAATTATCGACCC	12006.t01400	retrotransposon protein, putative, Ty1-copia subclass	intron	TE-related	.
chr06|12006	9466812	9466845	9466796	9466865	Contig002926	19644	19644	.	.	Gap_in:query	34	70	78.26	ctctaattaaagaaccACCGTGACCGTAACCCATGTCATGTCGGATTAGAaatctagccccacaggcggc	12006.t01523	hypothetical protein	intron	.	.
chr06|12006	9470399	9470399	.	.	Contig002926	29575	29618	29555	29624	Gap_in:reference	44	70	74.74	tatatgcatggatgactattAATTGGATGGTGTTCACTGTTCAGAAACTGTTCTTCACTGCAGAggctgg	.	.	.	.	.
chr06|12006	9537571	9537571	.	.	Contig005744	6653	6692	6634	6703	Gap_in:reference	40	70	78.26	ctgcctccatcaccatctcTACTCTGAAGCTGACATGACCAACTGTTACACATGCGGCAtcactagagct	.	.	.	.	.
chr06|12006	11668641	11668671	11668622	11668689	Contig016185	1699	1699	.	.	Gap_in:query	31	68	73.83	tccagtttgcgtatatacaTAGGACCAAAAGAGAAATAGAAAGGGAACCAtgacgatccatccttagt	12006.t01848	expressed protein	exon	.	.
chr06|12006	12021137	12021137	.	.	Contig005775	13132	13184	13126	13195	Gap_in:reference	53	70	75.91	accaaaATCTGCCCAAGTGACGGAGACCAAAAAATAGTAACAACATCATGCAACGATCCtgatgccttcc	.	.	.	.	.
chr06|12006	12069466	12069686	12069456	12069525	Contig005757	3400	3400	.	.	Gap_in:query	221	70	78.26	acctctttgtTCAACTGTCTTGCTTCCCCCTCCCTTTTCCTCACTCTTTGTGACCCCCCCTTTTTCTCCA	.	.	.	.	.
chr06|12006	12189876	12189952	12189875	12189944	Contig004774	17833	17833	.	.	Gap_in:query	77	70	75.91	aAGTGGTGCAAGTACGTAGTTGAATGTTCAACTTCTCGCTAGTCCTTACACGAAGACTAGAGTAACGGTC	.	.	.	.	.
chr06|12006	12192372	12192447	12192353	12192421	Contig004774	20225	20225	.	.	Gap_in:query	76	69	73.10	ggacaggattttgggagagTCAATGTGTCTTTTTCATGTGGTCCATCTTTCTATTTGGCTCAAATATAA	.	.	.	.	.
chr06|12006	12489984	12489984	.	.	Contig001318	36694	36824	36679	36748	Gap_in:reference	131	70	80.60	tcgcggcatgcacgaTGGGGCCGTTCCCCAAGCTCTCTGTGTCCTTTGGCGTCTACATCAACTTAACCAA	.	.	.	.	.
chr06|12006	13251201	13251201	.	.	Contig000654	2553	2681	2602	2671	Gap_in:reference	129	70	78.26	GCATGACAGATCGAGTCCCCAATACGCATATAAGAGCTGTGCTGTCCCTAGCAAAGGCCATGTCAAAGTC	.	.	.	.	.
chr06|12006	13251204	13251204	.	.	Contig000654	2686	2742	2666	2735	Gap_in:reference	57	70	78.26	aaagtctgagatgttcacatGCTTGCCCAGTTGCCTTCCTGGATCAACTACTTCACCTGGTCGGTCAAGG	.	.	.	.	.
chr06|12006	13295423	13295455	13295404	13295473	Contig000654	48097	48097	.	.	Gap_in:query	33	70	75.33	tgttgtgccacgaaacaagCAGGGAAAGGACCGGATGTAAAACTATTACCTAcgtggagcatcattttta	.	.	.	.	.
chr06|12006	13513543	13513543	.	.	Contig003753	5702	6063	5981	6050	Gap_in:reference	362	70	78.26	ATTGCGTCAACATGGAAGGGAAGTGATCGCGATCTCTGCCTAGGTGAATAGGTGACATCACGTGCGCTAT	.	.	.	.	hairpin9
chr06|12006	15719239	15719239	.	.	Contig000819	51825	51862	51806	51875	Gap_in:reference	38	70	76.50	tcaagccaggcggcattctAGCATACCCCACAAGTTTGTATAGTCAACACTGAATACaagcatttgctcc	12006.t02481	peptide methionine sulfoxide reductase msrB, putative, expressed	intron	.	.
chr06|12006	15736840	15736976	15736902	15736971	Contig001818	6043	6043	.	.	Gap_in:query	137	70	77.09	CACCCGCATCCAGATTCCATTTCTTCCTGTTATGATAGCATGCATATCACATGTACTCCCTTGTCCCTCC	.	.	.	.	.
chr06|12006	15743640	15743673	15743621	15743690	Contig001818	12681	12681	.	.	Gap_in:query	34	70	75.33	aagccaggtgtttgtgcatTGTTGTACCATATGCGGCACATGTACTCGTGTATttcagtcggaataaaga	12006.t02485	ATPase, putative, expressed	exon	.	.
chr06|12006	15753559	15753657	15753549	15753618	Contig001818	22558	22558	.	.	Gap_in:query	99	70	75.33	actccagcaaCAATTGCTCTCTGTTGGTTCATGCATCTTATAACGATTGCTCTCTGTTGGTTCATGCATC	.	.	.	.	.
chr06|12006	16021649	16021649	.	.	Contig007246	3351	3477	3333	3402	Gap_in:reference	127	70	78.26	ggccgagccaggacaattGACACGTGGGAGCTTGAGCCCAAAGCTTACCCCAAAAATCATTTCTAAACCT	12006.t02522	phosphoglucomutase/phosphomannomutase family protein, putative, expressed	intron	.	.
chr06|12006	16119071	16119256	16119052	16119121	Contig005780	8614	8614	.	.	Gap_in:query	186	70	78.26	agcaggagcttagggtttgGGGATGGCTGATGTGGTTTGGGTGAGTTTGGATTTGATTTCACTTGGGCCA	.	.	.	.	.
chr06|12006	16121793	16121793	.	.	Contig005780	10738	10776	10719	10788	Gap_in:reference	39	70	79.43	tcatgccaccggcgcatccATGAAGCCGTTAACTGCTTTGGTCAGAGAAAGGGCATGCactttgtagcct	.	.	.	.	.
chr06|12006	16576939	16576939	.	.	Contig000958	2739	2817	2730	2799	Gap_in:reference	79	70	74.16	caagtatcaTTACCCTCTCTGTACTCAATGAGGATAGTCCAGTCCATTGAATCTATAAAGGGATAAGTCC	.	.	.	.	.
chr06|12006	16752899	16752899	.	.	Contig007605	4078	4115	4063	4132	Gap_in:reference	38	70	77.09	gcgttcgcacgattgAACTGCATCTTTTCCCCACTCACAGTCAACTGACATCAaaaacagatgtagtggc	.	.	.	.	.
chr06|12006	16877353	16877402	16877344	16877413	Contig001884	34061	34061	.	.	Gap_in:query	50	70	79.43	accatgtgaAGCTCCCTGATGACGGCACGAAGCAATCCGAGTTGCTGCGTAGGCTTGTGatgagtaggaa	12006.t02649	expressed protein	exon	.	.
chr06|12006	17024587	17024587	.	.	Contig005600	18993	19034	18975	19043	Gap_in:reference	42	69	81.42	agggcgaggagattagggTTTCATGGGTCTGGGGAGGAGAAGAGATTGGTGGCGGCGTGAaggagagct	.	.	.	.	.
chr06|12006	17067222	17067222	.	.	Contig000127	17246	17480	17293	17362	Gap_in:reference	235	70	75.33	TTTTTATCTATGCGTGTAGTGTCACATGTGAGGGTGTCTCTCGCACTGTCATATCTAACCTCTACCATAC	12006.t02677	expressed protein	intron	.	.
chr06|12006	17105205	17105237	17105185	17105254	Contig000127	44247	44247	.	.	Gap_in:query	33	70	79.43	ggttgaataagtatctgtgtTTCGGATGGTGGACAGCATGAACTGGCAACAGGtggcgttggtggcggtg	.	.	.	.	.
chr06|12006	17452954	17453218	17453021	17453090	Contig008329	1658	1658	.	.	Gap_in:query	265	70	77.67	TCACTATGACATTTTCGCATGAAAACCGATGGAGTCCATCGCATCAGCTCACTGAGTGGCATTTTGGCGG	.	.	.	.	.
chr06|12006	18114491	18114491	.	.	Contig001455	40285	40323	40270	40339	Gap_in:reference	39	70	77.09	tactcaataccactgGTATATTGGATAGGTATCGGCCAATACCAGTGGGTATCGgcttgtacgtcagagg	.	.	.	.	.
chr06|12006	20059072	20059072	.	.	Contig003110	24551	24587	24531	24600	Gap_in:reference	37	70	79.43	acaaacctagcgtttccgttTTCTCTCTCTATAAAAAGCGGCGCGCAGAACCGCCGTtctccatcgcctc	.	.	.	.	.
chr06|12006	20496539	20496539	.	.	Contig000232	35829	35874	35810	35879	Gap_in:reference	46	70	82.36	tctgttgatgggggagacgAACTTTCCAGATCTGGCGTGGCTAGGTGGAGGCGGTCCTGGCAGCGatgga	.	.	.	.	hairpin9
chr06|12006	20525100	20525100	.	.	Contig000232	55496	55535	55482	55551	Gap_in:reference	40	70	80.60	tagcggacagttgaGGTCAGCGAGGAGGGGGGGTTTCCGGGTTAGTAGGCTTGCtggaagcaaagcatat	.	.	.	.	.
chr06|12006	20994116	20994116	.	.	Contig002833	10769	10819	10750	10819	Gap_in:reference	51	70	77.09	gattcactctggatagcgaAGCCATGACGCTCACATTGCCCAAATCAGCAACACAAACACAGAACGACAA	.	.	.	.	.
chr06|12006	22858694	22858735	22858676	22858745	Contig010139	10458	10458	.	.	Gap_in:query	42	70	80.60	ctcctcatcaagagcttcCACCTCGCCAGTCAACATCCTATCCAGCTGACGACCAGCATCctcacgacca	.	.	.	.	.
chr06|12006	23100603	23100603	.	.	Contig002367	6749	6854	6738	6807	Gap_in:reference	106	70	80.60	aaaaagtcacaAACCGGAGCACGCGATCAGTAGACTGCACGCTCGCCTCCGCAGCAGCGAGTTCGATCTA	12006.t03592	protein UNQ2508/PRO5996, putative, expressed	intron	.	.
chr06|12006	23365893	23365931	23365874	23365943	Contig001107	32124	32124	.	.	Gap_in:query	39	70	77.67	gttggcaacacccgacgaaGGATTTTTGCTGTTTTCCTGGTGCAGATTGCAGAACGAAgcaacagtttcc	.	.	.	.	.
chr06|12006	23692414	23692414	.	.	Contig001472	16008	16068	15990	16059	Gap_in:reference	61	70	78.26	ggggaagcagccgatcttTCCCTTCGCTGTCGATTTCATGGAGAAAACGCAGGAAAAATTCCATTCGCTC	.	.	.	.	.
chr06|12006	23783367	23783367	.	.	Contig033677	775	820	755	824	Gap_in:reference	46	70	81.19	cctaaataggagtacacgtaATAGGAGCCAACCCGATGGCACACCCATCGCCGCCACACGCACCGGaaag	.	.	.	.	.
chr06|12006	23907929	23907929	.	.	Contig001697	1430	1471	1421	1490	Gap_in:reference	42	70	77.67	ggttggcctCAATGCCTTATCTAGTTATCTAGGCCAAGCTTGATGTGCCATcctctgggtgatcgatttg	12006.t03713	phospholipase D alpha 2, putative, expressed	exon	.	.
chr06|12006	23959964	23959964	.	.	Contig006248	11149	11203	11143	11212	Gap_in:reference	55	70	75.33	cctcgtCTTACTTTTAGTGAAAACTTCGTATGGGTTGGTTCATTTGTGTTTTTTATGGATGcgggccagc	.	.	.	.	.
chr06|12006	24145319	24145416	24145335	24145404	Contig006407	4587	4587	.	.	Gap_in:query	98	70	77.09	CATAAAGCAGTCTACAAGTGGGATGTGTATCGGCGTGTGCTTTCAACTTGAGTCTGCAGTTTTCCAGTGC	12006.t03747	SEC14-like protein 1, putative, expressed	intron	.	.
chr06|12006	24622274	24622274	.	.	Contig006332	6710	6791	6703	6772	Gap_in:reference	82	70	78.26	tcggcagTGCTACTGGGCAGTGCTCGATGAAAAGAATCCACAAGTAACAACTTCGACGATCGATGCTCAC	.	.	.	.	.
chr06|12006	24917704	24917733	24917684	24917753	Contig002192	11787	11787	.	.	Gap_in:query	30	70	74.16	tcaatgtctccggggaaaacACGTGTGTTGATGACAACGTGGTACACAAAatatagaaagcatacatttg	12006.t03851	protein YIF1A, putative, expressed	intron	.	.
chr06|12006	25004116	25004219	25004106	25004175	Contig000407	53218	53218	.	.	Gap_in:query	104	70	78.26	tttctcaccaTGGAGATGGTATCTCTTCCCTCTCTCGCCACTGCCATCACCGAATAGCAGCTCAAGCTTT	.	.	.	.	.
chr06|12006	25426852	25426887	25426832	25426901	Contig005282	19804	19804	.	.	Gap_in:query	36	70	80.01	tgaattagtctcctgctgtcGCGGCTAAATGTTATGCTCAACGAGCCGAGGCCTTTcagacccatccccc	.	.	.	.	.
chr06|12006	26393568	26393624	26393556	26393625	Contig014946	1301	1301	.	.	Gap_in:query	57	70	76.50	gacgaccgaaagTGGTAAATGGGATAACAGAAGAATCGAAGAGCACAGAAAACACGTACATCAGGGAAGg	.	.	.	.	.
chr06|12006	26511905	26511905	.	.	Contig002113	12832	12867	12817	12886	Gap_in:reference	36	70	76.50	agcaaaagaaagaatCGGTAGTGCCAATATCAAACTCGATCAAAGCAGGCGagacttggacctcttgtgc	.	.	.	.	.
chr06|12006	26522908	26523241	26522912	26522981	Contig002113	26955	26955	.	.	Gap_in:query	334	70	78.26	ACTAATTTTGGCGCTCTGCACCGTACCCTACGTTTGCTGCCTGGACGGGGTTGACATGGATTTGATCAAT	.	.	.	.	.
chr06|12006	26662556	26662713	26662537	26662606	Contig001177	10313	10313	.	.	Gap_in:query	158	70	74.16	ctcctggacttcccctgaaTCAACAAAAACAATGACCACTCTACATAACAAGGATTTACTCACATGTTCT	12006.t04108	expressed protein	intron	.	.
chr06|12006	28095086	28095086	.	.	Contig002883	29730	30112	29733	29802	Gap_in:reference	383	70	76.50	AGCGTGGTCTTTCGACGGACACCTAGTTGGTACAAGAATAACGTAATTAAATCTGGCGGACAGAATCACG	.	.	.	.	.
chr06|12006	28116013	28116013	.	.	Contig000778	18206	18560	18409	18478	Gap_in:reference	355	70	75.33	TAGTTGGATTTCACCTGTAGTATGTTGTCACGTCAACGGGGCCGGTTCCGTAAAAACTAAAAGAAAATCC	.	.	.	.	.
chr06|12006	28285008	28285041	28284988	28285057	Contig007734	14783	14783	.	.	Gap_in:query	34	70	78.84	tcactactcaccattgacccACGTACTCGCCGAGAGCTTTTGTGAATGGTGCCCcttgtacatgtaccca	.	.	.	.	.
chr06|12006	28557165	28557266	28557172	28557239	Contig003126	2043	2043	.	.	Gap_in:query	102	68	82.87	AAACGCGAGGATTTCCGCGGATTTTTGCCGCCGCGGCGAGGCCGGAAACGCGAGGATTTCCGCGGATT	.	.	.	.	.
chr06|12006	29462992	29462992	.	.	Contig000849	20800	20833	20784	20853	Gap_in:reference	34	70	74.16	ggcttacacttctaccTATGGTCATATGCAGGCTAATTCTCAAGAAAGAAaagtacgcctaatacctaac	12006.t04556	expressed protein	intron	.	.
chr06|12006	29559140	29559168	29559120	29559188	Contig012391	439	439	.	.	Gap_in:query	29	69	73.70	gaagaactctatgtgagccaTGAAGAAGTTGGTGTAATTCTTTTGTAAAcgtgagcagtgcaatcatga	.	.	.	.	.
chr06|12006	29559172	29559263	29559214	29559283	Contig012391	441	441	.	.	Gap_in:query	92	70	74.16	ATTAAGTGTTCTGTGGATTAACAGAAATGTAATCAGTAACCATGGGCCATggatgacctctacataagcc	.	.	.	.	.
chr06|12006	29615452	29615490	29615433	29615502	Contig009956	5454	5454	.	.	Gap_in:query	39	70	73.57	agaaactattggattcctgACTCCTGAGGTTTATTCCTCTAGTTACTGATCAAATAAAtcgcactagtgg	12006.t04578	hypothetical protein	intron	.	.
chr06|12006	29618899	29619068	29619009	29619078	Contig009956	8862	8862	.	.	Gap_in:query	170	70	75.91	ATTCTGCCTCCTGACAACATAATTCTTTGTCAGTGAACCAGTTGCCACAGTTTTCCCCAAactcggatac	.	.	.	.	.
chr06|12006	29948526	29948526	.	.	Contig000168	14106	14302	14089	14158	Gap_in:reference	197	70	78.26	ccacttgatcgtcttcaTCAACACGCACCGTGTGTGATCTGGCCACTGTACTGCTCCCTACAATCCATAA	.	.	.	.	.
chr06|12006	30050372	30050415	30050362	30050431	Contig012282	6303	6303	.	.	Gap_in:query	44	70	75.91	ccacacgatcACAGTCTAACGATCCAGATCACACTGATACTGTAGGCTGTAGCCataaattgtgcttagt	.	.	.	.	.
chr06|12006	30201206	30201237	30201187	30201256	Contig000001	40100	40100	.	.	Gap_in:query	32	70	74.74	aaatgggacggagcagtaaCATGTGCTTTTTTTTCCCTGTCAAAGTTAGCGccaacagatcagttattgt	.	.	.	.	.
chr06|12006	30279959	30279959	.	.	Contig000001	68118	68154	68099	68168	Gap_in:reference	37	70	77.09	gttccagtgaaaccgtgtaAAATCGGCTAGTGCATTTTGCACCTTCAACAGCGGTAatcacatcagtggc	12006.t04684	NADH ubiquinone oxidoreductase B22-like subunit, putative, expressed	intron	.	.
chr06|12006	30336052	30336098	30336039	30336108	Contig000001	113874	113874	.	.	Gap_in:query	47	70	74.74	ggagctgtaccttTCTTCTGAGATCACGTATGCGGTATGCATGCGTTGATATTGATTGATtattgtagag	.	.	.	.	.
chr06|12006	30348697	30348842	30348689	30348758	Contig000001	126732	126732	.	.	Gap_in:query	146	70	77.09	cccagtgaGCAGTGACAAGATGCTAAAGCTGTTCATGGAGTAGAAACGAGATGGTATGATTCAGAGAGGC	12006.t04694	protein kinase APK1B, chloroplast precursor, putative, expressed	exon	.	.
chr06|12006	30374314	30374357	30374296	30374365	Contig000001	152527	152527	.	.	Gap_in:query	44	70	74.74	agcttttgaatgggccttTAACAGGTCCTGACGTTCAGTCATTAGGCCTTATTTGCTTTTACatctgttc	.	.	.	.	.
chr06|12006	30443409	30443409	.	.	Contig000001	199567	199601	199551	199620	Gap_in:reference	35	70	77.67	ctgttccgactccgacGCCAAACCGGATCTGAGGTACCATCAAAATTTATTgctacttccaagtccgttc	.	.	.	.	.
chr07|12007	127337	127337	.	.	Contig002381	27264	27295	27245	27314	Gap_in:reference	32	70	78.84	accacagtactggacctcgCCGTGTCCCTGTCTCTGTGTTTGTCTGAATAAgatggtgagaagccgttgt	12007.t00023	expressed protein	exon	.	.
chr07|12007	154574	154574	.	.	Contig005895	15597	15760	15628	15697	Gap_in:reference	164	70	81.77	GTGGCGCTTCCTGGGATGGTGACAATCTGGTGGAGACGTGGGACGGAGTGAGGAGAGGTATGCACAGAGA	12007.t00026	RNA binding protein, putative, expressed	intron	.	.
chr07|12007	810747	810776	810727	810796	Contig040239	62	62	.	.	Gap_in:query	30	70	73.57	agaggcattgtcaccttggtGTCAATGATTTGCCCCCCTTTCATATGAACaattagttaatgatttaacg	12007.t00127	expressed protein	exon	.	.
chr07|12007	4228683	4228683	.	.	Contig003484	5905	6187	6046	6115	Gap_in:reference	283	70	76.50	TCTGGGACGGAGGGAGTCTATACCTAAACTTTGCAACTTTTCGAGCTATCAACTTGCTCTCTCCATTCGA	.	.	.	.	.
chr07|12007	5212413	5212413	.	.	Contig039420	275	386	300	369	Gap_in:reference	112	70	77.09	ACCTCACCTATCATTGTTGGTCGTTGTTCAGCTGTGATGAGAATGCTGGTATAACGCCATCATGCATGGC	12007.t00853	hypothetical protein	intron	.	.
chr07|12007	5225322	5225350	5225302	5225370	Contig004822	8879	8879	.	.	Gap_in:query	29	69	74.29	gtaatttgaagccgggtaaaACGCCGTTTTCCTTGGTGCTTAATTAGTTtagccttgctttgctgaatt	.	.	.	.	.
chr07|12007	5969111	5969206	5969145	5969214	Contig008826	670	670	.	.	Gap_in:query	96	70	82.36	GATGATGACCATGCCGGCAGTAGGAGGGCAAGAAGGTGCCCAGTGCGACTCGCTAGAGTTGGacgatgcg	.	.	.	.	.
chr07|12007	6905370	6905370	.	.	Contig001702	19468	19498	19449	19517	Gap_in:reference	31	69	75.48	atcagtccttacaagtcacAACTCTTCAGTGCAGTACTGCAGTATGTGGCagtgacaacgcattgtatt	.	.	.	.	hairpin9
chr07|12007	7047501	7047501	.	.	Contig004681	19680	19801	19694	19763	Gap_in:reference	122	70	75.33	AGATAGGACAAAACAGGCAGGGCATTCATCAGTATTTAGGTGAGAGCTGAGAATATTTATTGGAGCAGGC	.	.	.	.	.
chr07|12007	7174465	7174465	.	.	Contig002783	14374	14530	14355	14424	Gap_in:reference	157	70	74.74	atgcccgctaattgctattAGTGCTTTCCATTTTCTATGTATATGCAAACGCCCAGCGATGGTATTTCCA	.	.	.	.	.
chr07|12007	7222835	7222888	7222820	7222889	Contig001863	17542	17542	.	.	Gap_in:query	54	70	76.50	gagagaacagtacgaAGGAAGAACAACACCACACGACGAATTAAGATCAACTGCAGTTACACGACAGGTg	.	.	.	.	hairpin9
chr07|12007	8667353	8667385	8667334	8667403	Contig012051	2315	2315	.	.	Gap_in:query	33	70	73.57	gctcttctgctatgaattgCAAGCTAATTTCCTTGAGCCAGATTCATACAAActatagatgtgatgggaa	12007.t01374	retrotransposon protein, putative, unclassified	intron	TE-related	.
chr07|12007	8896772	8896832	8896779	8896848	Contig000908	51274	51274	.	.	Gap_in:query	61	70	77.09	CCCTGGTTATTGGGAATAGCCGTACTAGCTAGGATGGATAGCTCTAGTGGAAACatgatggagtgctcta	12007.t01403	hypothetical protein	intron	.	.
chr07|12007	9040236	9040303	9040216	9040285	Contig004366	3033	3033	.	.	Gap_in:query	68	70	74.74	gctaagagcgaggccatcctTTCATGCTAGGCATGATTTGGATTCAAACAGGTGAATTCAATGAAATTAG	.	.	.	.	.
chr07|12007	10065244	10065437	10065239	10065308	Contig000962	31900	31900	.	.	Gap_in:query	194	70	73.57	gttgcGTCACATGCATAGGAAAATACATGGATATGAAGTCCTCTATATGACAGCTTTGCTGATTTAGATC	12007.t01573	senescence-associated-like protein, putative, expressed	intron	.	.
chr07|12007	10168718	10168718	.	.	Contig002796	22491	22540	22471	22540	Gap_in:reference	50	70	78.84	agcttgtcctgagacatccaTACAGGACCCATGTCAATGGTGCGAGCTCATCAGAGTTGTCCGCTTCTCT	.	.	.	.	.
chr07|12007	10257516	10257516	.	.	Contig002065	36933	36971	36913	36982	Gap_in:reference	39	70	75.91	ccttccattttttgcagaagATGATGTTACCTACGTGAGCACATTGTGCTAGCTCCTTAtggtccttgga	.	.	.	.	.
chr07|12007	11075062	11075141	11075072	11075141	Contig000087	83025	83025	.	.	Gap_in:query	80	70	77.67	CGATCTAAGTTCGTCAGGAATTTTATCGCCTGTCAATTCCTAGATTCAGCACGACAGAAGGGACACGGGG	12007.t01730	TPR Domain containing protein, expressed	exon	.	.
chr07|12007	11362975	11362975	.	.	Contig005234	8387	8439	8384	8453	Gap_in:reference	53	70	82.94	tcaCCAGGTGACACGACACTACTTTGGCCCCCCAACCGCTAGGGAGCTTCCCAGCGtcaggaggagcagt	.	.	.	.	.
chr07|12007	11362978	11362978	.	.	Contig005234	8444	8544	8431	8500	Gap_in:reference	101	70	78.84	ttcccagcgtcagGAGGAGCAGTCCTTCTACAGCCACATCGCCACCATTTTGCATAGCACTGAAAGCATA	.	.	.	.	.
chr07|12007	13099998	13099998	.	.	Contig001155	17504	17536	17486	17555	Gap_in:reference	33	70	74.16	cacaagataatttacacaCAGAAAACAGATGGGTAGAGTACCTGAAAAGTTaccacgttgctctgtgatg	12007.t02025	RNA binding protein, putative, expressed	intron	.	.
chr07|12007	13266193	13266255	13266196	13266265	Contig008036	12992	12992	.	.	Gap_in:query	63	70	75.91	GCAGCTTAGGAAACTGATATAAACACCCTGAGTGAACAAGCTAACAACACTATGCAACGGatagtcggac	12007.t02046	retrotransposon protein, putative, unclassified	intron	TE-related	.
chr07|12007	13266262	13266348	13266249	13266318	Contig008036	12997	12997	.	.	Gap_in:query	87	70	77.67	gcaacggatagtcGGACACATGACCACCGGATTGAGATACTAAATCAGAGATGACACAGTGCTGTGACAC	12007.t02046	retrotransposon protein, putative, unclassified	intron	TE-related	.
chr07|12007	14511032	14511077	14511016	14511085	Contig002811	18154	18154	.	.	Gap_in:query	46	70	80.01	gggtgggtgtgaatttTCGGGGGTGAGTAAAAAAAGGAGAGAGACCAGGGATCACCGTATGGccggtagc	.	.	.	.	.
chr07|12007	15068283	15068345	15068292	15068360	Contig000489	12396	12396	.	.	Gap_in:query	63	69	73.10	AAAAGTAGAGTGGGGATTAGAGGGATATATTAAAGGTTATGGCTCGTTTTCTTTtacatatgccaccag	12007.t02317	bile acid beta-glucosidase, putative, expressed	intron	.	.
chr07|12007	15449724	15449755	15449705	15449774	Contig001967	11214	11214	.	.	Gap_in:query	32	70	74.74	actgtattgttccaattctTGGTTTTTGACTGAGTACGTGTGTACGCGTAGtactcttacctcgcctaat	.	.	.	.	.
chr07|12007	15998818	15998876	15998809	15998878	Contig001098	40607	40607	.	.	Gap_in:query	59	70	76.50	gcgcacactAACACCAATCTAGTTTGGTGAAACACCATGCATCGAAATCGACATCATGGTGTTACATGgc	12007.t02440	serine/threonine-protein kinase 19, putative, expressed	intron	.	.
chr07|12007	15998881	15998912	15998863	15998932	Contig001098	40610	40610	.	.	Gap_in:query	32	70	75.91	catggtgttacatggcatCATCCCACCATTTGCTATGGTAAAACGGTACTcaggaacgtgttttttagcc	12007.t02440	serine/threonine-protein kinase 19, putative, expressed	intron	.	.
chr07|12007	15998941	15998970	15998921	15998990	Contig001098	40615	40615	.	.	Gap_in:query	30	70	74.16	tgttttttagccaaccaagaTATTGTGCCTGTGTGCCAAACTTTCACATTcaagagtgcacttctagagt	12007.t02440	serine/threonine-protein kinase 19, putative, expressed	intron	.	.
chr07|12007	16317327	16317327	.	.	Contig000024	96927	96974	96920	96989	Gap_in:reference	48	70	73.57	ctgtgttTCTAAAAAAAGTTGACACTAATCTACTAGGCTGAGTTGGTTTGTATGGttcccaacttccact	.	.	.	.	.
chr07|12007	16440900	16440945	16440880	16440949	Contig000042	91765	91765	.	.	Gap_in:query	46	70	74.16	cgattccatgtcaattctaaAAGGCACCAGAATTGTTTCAATTGCAGTTCTCCAGCTTGAATTGGGtagt	.	.	.	.	.
chr07|12007	16610567	16610567	.	.	Contig001228	27324	27370	27321	27390	Gap_in:reference	47	70	81.77	agcGGCCTCTACCTCTCTCCGCTCCCGAAGAAGTAGAACAGATCACCCCGagtgcccaagtcgacacgta	.	.	.	.	.
chr07|12007	16772288	16772288	.	.	Contig006525	7742	7803	7743	7812	Gap_in:reference	62	70	74.74	TGCAGGCCCCACGAGTAGATGGATACTTTTCCTAGTTGATGATTGCATGAATTTGTAATTTtgcagtgtg	.	.	.	.	.
chr07|12007	17492097	17492097	.	.	Contig001388	13386	13422	13369	13438	Gap_in:reference	37	70	74.16	ccctagtacgagatgggTAATGAGAGAAATAGATCCAAGTTGATAAAGAGAGATtaattgagcacgtgag	.	.	.	.	.
chr07|12007	17650754	17650838	17650735	17650804	Contig005749	8156	8156	.	.	Gap_in:query	85	70	78.26	gtgctcttatagcagcaccGTATATATGGCTCTGGGACTTGATAGGCGTTAGCGTTCCATCAAACGGGCT	.	.	.	.	.
chr07|12007	18372593	18372622	18372573	18372642	Contig006717	5662	5662	.	.	Gap_in:query	30	70	80.01	tctctactctacccagactaAACTGTCCGTGGGGAACAACAGCAACATAGcctacgctaatgcggcgggg	.	.	.	.	.
chr07|12007	18528730	18528856	18528710	18528779	Contig001513	33865	33865	.	.	Gap_in:query	127	70	78.26	tttggattagcaagggagggCCCAGTGGATGGACAAACTCACGTGTCCACAGCGGTAAGTCATTTGTCAT	12007.t02816	protein kinase APK1B, chloroplast precursor, putative	exon	.	.
chr07|12007	18664895	18664895	.	.	Contig012403	1608	1640	1589	1658	Gap_in:reference	33	70	76.50	gctacatattagtcaccggATTACCCCTTTTCGTGTGGCAACTAACCTTGCTagctagctggattattgc	.	.	.	.	.
chr07|12007	18790488	18790488	.	.	Contig001496	40474	40502	40454	40522	Gap_in:reference	29	69	74.89	gggtttacaggtgaaattgaGTATATTGTGGTTGTCAACCTGCTTATCGatgggatggaaatcggtaag	.	.	.	.	.
chr07|12007	18812916	18812916	.	.	Contig003760	11729	11763	11713	11782	Gap_in:reference	35	70	75.91	tggactgtgcactctgCTAGTTTATTTGGGCCAGAACTAGTACCAAGATTCagtttgctgagttactagg	.	.	.	.	.
chr07|12007	19606173	19606208	19606156	19606225	Contig002231	18619	18619	.	.	Gap_in:query	36	70	75.91	acaactagcatgatcgtCGAGAGCTCTTTATATGCTGGAACACTCTATGATCTctcgctccaaacttctc	12007.t02960	prephenate dehydratase, putative, expressed	intron	.	.
chr07|12007	20203414	20203470	20203394	20203463	Contig001502	13236	13236	.	.	Gap_in:query	57	70	77.09	aacgacaacgtgcatttatcTTCCCGTTAATTAGTTCGTTCTCCAGGACCAGGAACCTTCCCTTCAAGGC	.	.	.	.	.
chr07|12007	20203505	20203544	20203489	20203558	Contig001502	13241	13241	.	.	Gap_in:query	40	70	78.26	cacatccggaaaattcACACGGACAAATGCTGACGTCGACGTACGTAAGGTCACTGtacccagtcatacg	.	.	.	.	.
chr07|12007	20333774	20334076	20333850	20333919	Contig004124	12124	12124	.	.	Gap_in:query	303	70	78.26	AGAGAGCCATGAAGCAACAGGAAGTTTGGACATTATCTGAGTTCCAACCTACGGCTTCGGAACCCTTCCC	.	.	.	.	.
chr07|12007	20396905	20396953	20396886	20396955	Contig005753	13493	13493	.	.	Gap_in:query	49	70	73.57	aaagtgatacaccgaacaaTCGGAAACTTAATTAGGAATTCAGTGCAACACCGATGAGTAACAGTGTTag	.	.	.	.	.
chr07|12007	20520527	20520527	.	.	Contig000032	87632	87692	87616	87685	Gap_in:reference	61	70	76.50	caggtgctcgtgatttGTTGTGTGTGCTTTGTATGAATCATTTTCACCCCCTCTCTTTTGCAACTCACCC	.	.	.	.	.
chr07|12007	21219720	21219782	21219714	21219783	Contig008994	1234	1234	.	.	Gap_in:query	63	70	77.67	ccattaATTGTCCTCACGAGTGTCTGTCCACGAAGAATGATTTGGTACCTCAGCAACAGTGCCTCAACCg	.	.	.	.	.
chr07|12007	21228942	21229156	21229092	21229161	Contig008994	10381	10381	.	.	Gap_in:query	215	70	78.84	CTCTCTCTCCCTTACCAACTATTGCCAGCTAATCAACAGGTACGAGGCCCACATTACACGGCCCAatctg	.	.	.	.	.
chr07|12007	21410952	21410985	21410935	21411004	Contig009412	4572	4572	.	.	Gap_in:query	34	70	81.77	tttcctcttcctccttcCGACTAGTGTCGTAGGCGGCGCATCACCAGGCCTctccatcgtgcgttgtcga	12007.t03249	CRK10, putative, expressed	exon	.	.
chr07|12007	21666484	21666484	.	.	Contig000178	48153	48188	48134	48203	Gap_in:reference	36	70	75.91	ctgtagagtaacctttttgAAGTTGATGCTGACTTGCCGAGTTTGCAATTTAATGagcatggaccgctgc	.	.	.	.	.
chr07|12007	21908247	21908280	21908227	21908296	Contig007307	1546	1546	.	.	Gap_in:query	34	70	80.60	cattactggattaccctgacCTTCAGGGCTTCAGGCTCCAGGCATACCAATCTCgatccccctgacgcga	.	.	.	.	.
chr07|12007	21997743	21997743	.	.	Contig011544	3943	4152	4025	4094	Gap_in:reference	210	70	75.91	GGAGGTGTACACTGGCGACCCAATATCAATCTAGAATCAGTTGCGAGATTGATCCAAAGAAAGGTTTCTG	12007.t03341	retrotransposon protein, putative, unclassified	exon	TE-related	.
chr07|12007	22099769	22099769	.	.	Contig010263	4228	4259	4211	4279	Gap_in:reference	32	69	75.48	agtgcaattcatggggtGTGTATACAGCTATGTGTATGCACGTGTCTTGgtgtatcggttgacattcaa	.	.	.	.	.
chr07|12007	22841466	22841466	.	.	Contig000286	21251	21292	21235	21304	Gap_in:reference	42	70	78.26	cccctgccacacagcgTGAGATGTTTGAGCAATTTGCTTCCTTGAATAAGCATCAGCTgccttctgttgg	12007.t03477	nucleic acid binding protein, putative, expressed	exon	.	.
chr07|12007	23440063	23440063	.	.	Contig006708	11803	11856	11798	11867	Gap_in:reference	54	70	78.26	cagatTTATCGGGTGGGCTTCAATACGGGCTGCGTGGGCTGCTGATGCTTCACCGAGATtattaggaaaa	.	.	.	.	.
chr07|12007	23749617	23749695	23749599	23749668	Contig004571	11118	11118	.	.	Gap_in:query	79	70	75.91	tgggctgttaggatgtgtTGGACCACCAAATCCGATGGTAAGAAGACCAATGAAGGTGACATTTTAACAG	.	.	.	.	.
chr07|12007	23756872	23756872	.	.	Contig004571	18606	18649	18588	18656	Gap_in:reference	44	69	73.10	tgttgtatcctgctttgtGCTTGCATCTCAATGTCTACTATTAAATATCTGGGGTTTAAGTAatgccac	12007.t03624	calcium-binding protein 39, putative, expressed	intron	.	.
chr07|12007	24338018	24338073	24337998	24338067	Contig000884	41782	41782	.	.	Gap_in:query	56	70	74.16	aagcaaacaagaggtggcagTTACAGTCTCGGTAACATGGAAAGTCAAATGCAAGTAAATACTTCATCCA	.	.	.	.	.
chr07|12007	24757400	24757449	24757395	24757464	Contig002633	9781	9781	.	.	Gap_in:query	50	70	75.91	cagtaCCGTGCCGTGTTTCAGTTCTAAAAACCTACTGGGAAATTGGACTCACTGTatcaattcttgccag	.	.	.	.	.
chr07|12007	25206925	25206925	.	.	Contig004099	6097	6197	6132	6201	Gap_in:reference	101	70	75.33	GCGAGGCCGTGAAGAAGGTATATGTTTCTTTCCCTAACTATCTGCACCAGTATCATTGTTCATTCGgtat	12007.t03867	expressed protein	exon	.	.
chr07|12007	25207170	25207170	.	.	Contig004099	6529	6603	6511	6580	Gap_in:reference	75	70	73.57	attagccatttgggaagcAACTAACAACTCCTGCACATCATTGCTCTTTGCATTTTGTTTCTATTTGTCC	12007.t03867	expressed protein	exon	.	.
chr07|12007	26310865	26310865	.	.	Contig000003	74813	74870	74815	74884	Gap_in:reference	58	70	74.74	CCATCTCTTTTTCTAGGCAATGTTCAACGGAGTACACTTATCTTTTCCGATTCATGtatccatggaggag	.	.	.	.	.
chr07|12007	26392318	26392420	26392356	26392425	Contig000003	152681	152681	.	.	Gap_in:query	103	70	75.33	CCACGGATCAGATGTGATGTGTTGCAGTGTTCCATAAAAATCAATTACTCCTAGCATACAGGCATacagc	.	.	.	.	.
chr07|12007	26878829	26878859	26878810	26878878	Contig002535	424	424	.	.	Gap_in:query	31	69	75.48	gtgcttcacttcctcacaaGGCTCTCTGTACAACGTGTTATCTTCACCGAgacattcatcatattctgt	12007.t04144	hypothetical protein	exon	.	.
chr07|12007	27106511	27106511	.	.	Contig002664	10086	10124	10069	10138	Gap_in:reference	39	70	74.16	cggtccaccctctcctaATAACGACACCAAAACAAGGGACTTCAATTTATCTACTAaggagataaatttc	.	.	.	.	.
chr07|12007	28648214	28648299	28648198	28648267	Contig000621	36342	36342	.	.	Gap_in:query	86	70	75.91	cccacgcggtaactgaTCAGTGATCCTTCTTCAATTCGCCTTAATTTCATTAGTTACCTGCTGCTTATGC	12007.t04430	expressed protein	intron	.	.
chr07|12007	28694274	28694320	28694254	28694323	Contig006058	12675	12675	.	.	Gap_in:query	47	70	77.67	agcaacccaaatttagactcTCAATGCCGTGCTTTCACATGCGTGTCCCTGTCTCGGTCATTGCATAgtc	.	.	.	.	.
chr07|12007	29006860	29006899	29006846	29006915	Contig000109	1752	1752	.	.	Gap_in:query	40	70	81.19	caccgtgtgctttgCTATCGTCTCGCGTCGCGCTCGCCTGCAATAATACGGCAGccagatcgagatggtt	.	.	.	.	.
chr07|12007	29110847	29110847	.	.	Contig000960	4921	5272	4964	5033	Gap_in:reference	352	70	78.26	AGAAAACGGCGTCTTCTTGTTGTGTTGTTACTCCCATCTCCATGGCGTTGCAGTTGGACTACCGGTGATG	12007.t04492	expressed protein	exon	.	.
chr07|12007	29456280	29456280	.	.	Contig008200	3466	3594	3456	3525	Gap_in:reference	129	70	78.26	taccacagaaGCATTAAAACACCGACGGGCAATAAGGACGATGACAAGCGGGAGGTCGATCGGGAGATTT	.	.	.	.	.
chr08|12008	130288	130426	130332	130401	Contig007038	9731	9731	.	.	Gap_in:query	139	70	76.50	CTCCAGCCTGCCTGAAACTGCTTTGTACATCAGAGGCGAAGGGTTGGATTATTTATTAATCGTACGTGAC	.	.	.	.	.
chr08|12008	262064	262146	262093	262162	Contig002010	21512	21512	.	.	Gap_in:query	83	70	78.84	TTGGGCCGGAACGGCCGTAAGTGGTCTGGGCACAGGCTTTGATGCATCTCTTTTgtccttgttgttctta	.	.	.	.	.
chr08|12008	277713	277713	.	.	Contig002010	35816	35940	35800	35869	Gap_in:reference	125	70	77.09	tggtgagggctgaattTGTGCAATGTAGGGCCAATCCATGAAATACCTACTAGGTGGTGAGGGCTGAATT	12008.t00043	hypothetical protein	exon	.	.
chr08|12008	336407	336441	336387	336456	Contig000347	47832	47832	.	.	Gap_in:query	35	70	77.09	agccaagaactaatccagctGTTGTCGTTAGATCGTGATACCGATCAACGACAACtcaaagtggtgtccg	12008.t00057	NBS-LRR disease resistance protein, putative	exon	.	.
chr08|12008	392765	392765	.	.	Contig021409	1429	1495	1421	1490	Gap_in:reference	67	70	75.33	ctgcttgtTGGATCATTTTCCTGTATTGTCCTGCTCCTTTCAGATATATGCCTTTTCAAGACACCCTTCC	12008.t00067	chromatin assembly factor 1 subunit B, putative, expressed	intron	.	.
chr08|12008	678255	678287	678236	678304	Contig012462	7009	7009	.	.	Gap_in:query	33	69	75.48	tgaaggtagtaaaccaaagCACCTTAGATCAGGCGTGTTTTGATAGGGCAAGccaaatctcatccatac	.	.	.	.	.
chr08|12008	2015117	2015146	2015098	2015166	Contig000068	36975	36975	.	.	Gap_in:query	30	69	77.86	ttgataaatcggatagggaGCACGACTTGAGGGATACGACTTTGACTTGgcaccagaggacgcattgga	12008.t00312	zinc finger C-x8-C-x5-C-x3-H type family protein, expressed	intron	.	.
chr08|12008	2329388	2329388	.	.	Contig003140	5872	5906	5853	5922	Gap_in:reference	35	70	75.91	ggttttctcctatcttgctGTCGTCACTCTTGCTACTCGATGTGAGATCTAGCTgggtgatataactgat	.	.	.	.	.
chr08|12008	2462384	2462384	.	.	Contig007240	8344	8381	8326	8395	Gap_in:reference	38	70	74.74	aaacaaacagagaatgtaCTCCTCCCTTGCCTCTTGGCGCCCTTTTTGTTCATATAcaacaggaaattac	.	.	.	.	.
chr08|12008	2472855	2472855	.	.	Contig008774	6229	6285	6235	6304	Gap_in:reference	57	70	76.50	CATCTGTGCCTTACATATGTCGCTGGGTATTAAGATGGAGAGAAAGAATGCacagagaggctcaaaacgc	.	.	.	.	.
chr08|12008	2958754	2958754	.	.	Contig041998	265	297	246	315	Gap_in:reference	33	70	80.01	atactaacgatcacggcccAATTTCCGAAATCCACCCACCTCGTCATGGCCCatcaacgcacgtcgaagc	.	.	.	.	.
chr08|12008	4029241	4029241	.	.	Contig000703	33116	33232	33101	33170	Gap_in:reference	117	70	77.09	caaggaacagcctaaTCCCTCTGGCTCATTGTAATGGTTGATACTAGAGGTGCCATTGTTAGGGCTTGTC	.	.	.	.	.
chr08|12008	4481405	4481405	.	.	Contig003557	9468	9506	9448	9517	Gap_in:reference	39	70	76.50	ggccttcaacatcgaggactACACTGATTCTTTCATGATCCGTGTTAGCCATGAAAGTGatgaactgcct	12008.t00683	NB-ARC domain containing protein, expressed	exon	.	.
chr08|12008	4885911	4885948	4885894	4885963	Contig001549	5334	5334	.	.	Gap_in:query	38	70	82.36	tttgccggcaatcacctCACCGGTGAGATCACATGATGATCGAACCGCACGCGCTccaggccgggtcgat	.	.	.	.	.
chr08|12008	5703464	5703464	.	.	Contig008718	11516	11583	11497	11566	Gap_in:reference	68	70	74.74	acttggggacttgcagttaGCACCAGTTTGGTGTACTCTCTACTGCTATGAAAATCATGTGAAATCTAAG	.	.	.	.	.
chr08|12008	7667998	7668028	7667978	7668047	Contig001956	31451	31451	.	.	Gap_in:query	31	70	76.50	tatccctacagctcaagcagTTAGTTTCCATCGTTCACAGTCACACTAATCagaaccggggattcatcgt	.	.	.	.	.
chr08|12008	7691995	7691995	.	.	Contig004673	5358	5551	5453	5522	Gap_in:reference	194	70	76.50	CATGAGCTGCTCATCTATGCTTTGCGCAATCTGCTTGTCTCCTCAAACACATCTACTAGTAAAGAAGGGC	12008.t01175	conserved hypothetical protein	exon	.	.
chr08|12008	7917734	7917734	.	.	Contig005201	18155	18191	18135	18204	Gap_in:reference	37	70	78.26	cttggcatgcgagaaagtttTGATCTCCAATCCGCCCACGAAACCCTATTGCTTACCccatcgctacctt	12008.t01211	retrotransposon protein, putative, Ty1-copia subclass	intron	TE-related	.
chr08|12008	8187704	8187704	.	.	Contig001251	990	1033	971	1040	Gap_in:reference	44	70	78.26	catctgttctggccatgctGGCTCGACAAATGTGGAGACTACTATCCCAGCAGGATTCACTTTgtgctca	.	.	.	.	.
chr08|12008	9763512	9763512	.	.	Contig003154	27423	27559	27493	27562	Gap_in:reference	137	70	78.26	GGAAGCTAATTACTCGAGACAGAGAGCGCCAACCTAGAGTTTTCTTGGGCTTGCCTTCCCCTCAAACtag	.	.	.	.	.
chr08|12008	10431062	10431062	.	.	Contig012031	3529	3622	3561	3630	Gap_in:reference	94	70	78.26	GGGGGCTCTTAGTGCAGTTTGGGCTGGTTTGGTTCAGCGGTTTGAGCCCAAAACCGTGAAGCtatatata	12008.t01575	retrotransposon protein, putative, unclassified	intron	TE-related	.
chr08|12008	10772023	10772104	10772044	10772113	Contig016312	4589	4589	.	.	Gap_in:query	82	70	74.74	CATTTGCAAGAAAACCCTTCATCATGTTGGTAACTTTTAGATGGCCCAAATCACGCTAAGGtttgtgcac	.	.	.	.	.
chr08|12008	11373556	11373556	.	.	Contig004730	18999	19040	18991	19060	Gap_in:reference	42	70	77.09	ttaaaaaaCATGTAACTCTACACTCCTCCCTCATCACCTGTCCTTTGCTCcctcttcctcacgcccatct	12008.t01727	retrotransposon protein, putative, unclassified	intron	TE-related	.
chr08|12008	13487985	13488014	13487966	13488034	Contig007931	7519	7519	.	.	Gap_in:query	30	69	77.26	aagaatatcggcactgctcTCAGAGCAAATGGGCTTAACCTTCCAAATTttgctggttttgcgggccag	12008.t02039	retrotransposon protein, putative, unclassified	intron	TE-related	.
chr08|12008	15021663	15021663	.	.	Contig000209	82172	82212	82156	82225	Gap_in:reference	41	70	78.26	agggaggaatcatcggGTGACAGAATAGCGACTTTACCCTATAGTCGACACCGTGTCgcactgagtgaat	.	.	.	.	.
chr08|12008	15578600	15578674	15578592	15578661	Contig000137	16568	16568	.	.	Gap_in:query	75	70	75.91	ccttcgggAGATATGAGCACATAACTTGGGTGTATGTACTATGTAGGACAGTTTTTTTGGTACCATGGCC	12008.t02348	MYB-CC type transfactor, putative, expressed	intron	.	.
chr08|12008	15858460	15858460	.	.	Contig004176	19131	19169	19111	19180	Gap_in:reference	39	70	73.57	agtagggatcaatttatgttGGAACACGCGCGGGGAGCAGAGGATGACAATTAATATAAcacatatatat	12008.t02389	expressed protein	intron	.	.
chr08|12008	16568875	16568917	16568863	16568932	Contig003368	3767	3767	.	.	Gap_in:query	43	70	75.91	tctagggaaaagACTCCAGTGGAGGATTTACATACTAGAGGAAGCCACTGAAAGGagcaactctaacaag	.	.	.	.	.
chr08|12008	16988556	16988556	.	.	Contig005626	11672	11795	11745	11814	Gap_in:reference	124	70	75.33	GTAGTATCCAATTAGTACTAGCAATAGACTGATACCCCCTCGATGATCTGGtggaccttgttctatgatg	.	.	.	.	.
chr08|12008	17251712	17251744	17251692	17251759	Contig006306	9421	9421	.	.	Gap_in:query	33	68	77.44	gaaccagaaagaagacctctCAACCCTTCTGCCAAGGGTTTCATTATTTCCTTgggcaagcactctgc	12008.t02605	expressed protein	exon	.	.
chr08|12008	18240305	18240458	18240296	18240365	Contig004793	22911	22911	.	.	Gap_in:query	154	70	76.50	ccttagagaGTAGAGACACTCAAACTATAAACCCTCCTGCCAAATGTTATAGTGGTCGATCTCCCCAACC	.	.	.	.	.
chr08|12008	18279511	18279511	.	.	Contig010621	2503	2542	2484	2553	Gap_in:reference	40	70	75.91	ccatggataaaggtacaatGAAGGTTTCCCACACCGCGATTACTATACATAATATCTCTggagggcatgg	.	.	.	.	.
chr08|12008	18538554	18538554	.	.	Contig001370	36501	36559	36481	36550	Gap_in:reference	59	70	74.74	aagtactttcatacagtatcTGTTTATATCTGCCATGTTTAGTGCCAAAACGCGTGTGGTGTGATGGCCT	.	.	.	.	.
chr08|12008	18890666	18890718	18890658	18890727	Contig000116	66397	66397	.	.	Gap_in:query	53	70	78.26	tccatactACCATAACACCATCCATAACTCGCAGCCTAGCACCCACTGTTCACCAGGCCCTatagagcat	12008.t02832	puromycin-sensitive aminopeptidase, putative, expressed	intron	.	.
chr08|12008	19433776	19433776	.	.	Contig005226	10292	10371	10287	10356	Gap_in:reference	80	70	79.43	cacccACTGGCTACTCCTGTCACCGGTAGTGAAAGGGAGAGATGATGGAGGAGAGCAGAGGAGATAAGAT	.	.	.	.	.
chr08|12008	19665540	19665540	.	.	Contig002292	3320	3372	3321	3390	Gap_in:reference	53	70	74.16	CCTGACATTGGGTGGTATTCTTCCATGTTCCAGTTGTCACCACCTTACAAAAttagaatactttgcatac	12008.t02938	ubiquitin-protein ligase/ zinc ion binding protein, putative, expressed	intron	.	.
chr08|12008	19674232	19674268	19674218	19674287	Contig002292	10015	10015	.	.	Gap_in:query	37	70	77.09	cttgtggtgtccatCTCTGTTCTGGTGCATGTGCCAAGCAAGCTATTGCTAatgatctgtcatgttggtg	12008.t02939	expressed protein	intron	.	.
chr08|12008	19963345	19963405	19963326	19963395	Contig021139	3128	3128	.	.	Gap_in:query	61	70	78.26	aggaggaaagaccttttcgCTTCAGATAACTCTCACAGGACGCGGCAGCTGATCATGTACAGTACAGCCT	12008.t02991	hypothetical protein	intron	.	.
chr08|12008	19989034	19989034	.	.	Contig016478	2969	3022	2950	3019	Gap_in:reference	54	70	77.09	agaaaacgaagtgataaaaCATGTAAGCCAGGGTCAGGGAGGCGCTTCTATAGGGTATAGGCTTCCCTTC	.	.	.	.	.
chr08|12008	20508416	20508646	20508414	20508483	Contig000140	76537	76537	.	.	Gap_in:query	231	70	77.67	gcCGGGGAGCCACGCTAGTGATCAGATTCTAATATCTCCGGAAAGTTTTATACGACATAAGGAGGATCGG	.	.	.	.	.
chr08|12008	20508651	20508694	20508644	20508713	Contig000140	76540	76540	.	.	Gap_in:query	44	70	73.57	atttggtAAGCTTAAATATTTGTTGTCGACTTCTCTTTGACCGTGTTGTAAggaggtacacatggttgtg	.	.	.	.	.
chr08|12008	20722256	20722256	.	.	Contig004478	12014	12097	12043	12112	Gap_in:reference	84	70	77.67	GCCCATAAATGGCAAGGTGAAAGTAACAACTATTACCTCTTGGCACCAGCCATGGtcagtcagggtttcc	.	.	.	.	.
chr08|12008	20939970	20939999	20939950	20940019	Contig001134	13777	13777	.	.	Gap_in:query	30	70	77.09	accgtggcatagctgatgtgGCGGCATCATAACATTGACATTGCCACAGCaggccaaaagattgactttt	.	.	.	.	.
chr08|12008	22610844	22610844	.	.	Contig004503	6121	6152	6105	6172	Gap_in:reference	32	68	81.06	gcgatcgcgacaggctGCACCCTTCTGTTCGCAGTTTTGGAAGCTTTGatggctcaccttggcaccac	.	.	.	.	.
chr08|12008	22708575	22708655	22708577	22708646	Contig016665	2967	2967	.	.	Gap_in:query	81	70	80.60	AGGGGATCGCGTCTGCTTTGGCGCGCGCGAGTGGTGAAACTTTTTACGGGATATGACGGGCGATACGATA	.	.	.	.	.
chr08|12008	22871290	22871290	.	.	Contig001325	24278	24343	24259	24328	Gap_in:reference	66	70	75.33	atggtcatgagatgcttagTAGGCTCTCAGGGCATGTTACAATAACACCATCTACTTACTATGCGATGTG	.	.	.	.	.
chr08|12008	24784195	24784195	.	.	Contig004643	17487	17517	17468	17537	Gap_in:reference	31	70	76.50	tgttgttctgtgttcttctTGTGTATTCGTTGTTATGTGTTCGTTGCTCTtcagctgggcaaacccctcc	.	.	.	.	.
chr08|12008	24857680	24857680	.	.	Contig007501	4133	4180	4124	4193	Gap_in:reference	48	70	75.91	aaacatatcACAATGTAAGTGACGGCCCAACAAAAATTCAGTCCTCGTCAACATTTCatcagacggccgc	12008.t03681	expressed protein	exon	.	.
chr08|12008	26043525	26043525	.	.	Contig001904	15985	16019	15966	16035	Gap_in:reference	35	70	82.36	tactttacagtccttttccAGTCATCGATCCCCTCCTTCCCAGCGCGGAGCGCGccgccttgcttccgct	12008.t03875	expressed protein	exon	.	.
chr08|12008	26612378	26612378	.	.	Contig011366	5840	5886	5823	5892	Gap_in:reference	47	70	76.50	tgcacagggtcactctgAATAGCTTCCCAAGCAGCAATTATTTGCGCATTCATACTGTCCACTGattctg	12008.t03966	palmitoyltransferase ZDHHC9, putative, expressed	exon	.	.
chr08|12008	26858554	26858582	26858534	26858602	Contig003913	19800	19800	.	.	Gap_in:query	29	69	77.26	tctcagccagttaattcagaTTCCACTAAGATGAAATCAGAGACCAGGTccagcatggagggtgcctct	12008.t03999	resistance protein, putative, expressed	exon	.	.
chr08|12008	27177988	27177988	.	.	Contig001285	44615	44656	44597	44666	Gap_in:reference	42	70	76.50	gggattgggtaattgggtTATGAAGAGGAAGTGGAAAGTTTCTTGGGCTTAGAGAGATGGtcatgaccca	.	.	.	.	.
chr08|12008	27475495	27475495	.	.	Contig001582	18242	18292	18232	18301	Gap_in:reference	51	70	78.26	cccacaacacACAGAGGGAGCAATCCTTTATGAATCGGGCCTTAACGCGTGCTTTAAGACCacagtccat	.	.	.	.	.
chr08|12008	27834050	27834050	.	.	Contig001570	38387	38485	38407	38476	Gap_in:reference	99	70	78.26	GTGGGGGGAGGGGAGATGTAAAGGTAAAGGGTAAAGGTTTTTCACTTTTGAGCCGAGCAACACTAGTGGG	12008.t04170	expressed protein	intron	.	.
chr08|12008	27951568	27951605	27951549	27951618	Contig002154	7049	7049	.	.	Gap_in:query	38	70	80.01	tctgatgtggcatctgtcaGTGTGTCGTTCTTCGGCGCTATACCCTCGTGGATGGCAgccacaaacccat	.	.	.	.	.
chr09|12009	144637	144637	.	.	Contig002039	28530	28602	28511	28580	Gap_in:reference	73	70	75.91	tctcagatcagagttaggtTGGTCGAGCTGTATTATGTGCTACTTTCGGATGCTTGCCATACAGTATGTC	12009.t003529	expressed protein	intron	.	.
chr09|12009	144658	144658	.	.	Contig002039	28727	28793	28711	28779	Gap_in:reference	67	69	73.10	aacaggggaaaacacaAGTAACCACAAAAGCAGAGGTAAGAATTCAAAACAACCAAGGGTATAAATGAC	12009.t003529	expressed protein	intron	.	.
chr09|12009	979096	979129	979081	979149	Contig000910	31741	31741	.	.	Gap_in:query	34	69	81.42	cactgccaaagatgaGAGACACATGGCCCGGCTTCTGGTGTTCCGCTATggtgatgaccgctaggctgc	12009.t00136	hypothetical protein	intron	.	.
chr09|12009	1330508	1330602	1330494	1330563	Contig006437	16669	16669	.	.	Gap_in:query	95	70	74.16	ctacacatacgcagGTATGAGGGTAAGGACAACAATAGAAGTATACATCCTACAAGCAAAAACATGGAAC	.	.	.	.	.
chr09|12009	3054527	3054578	3054516	3054585	Contig007529	9070	9070	.	.	Gap_in:query	52	70	78.26	cttatttggggTCATCTCGGAATCTGGCACCAATTAGGGTTCCTAGCCAGCACTGAAGGGGGGttttgtt	12009.t00443	zinc finger protein CONSTANS-LIKE 2, putative, expressed	intron	.	.
chr09|12009	3746217	3746217	.	.	Contig002504	8907	9126	8946	9015	Gap_in:reference	220	70	74.74	TCAGTGTCAATGGCTCCTTTCATCCTACAAATTCAATGTTGCGGGTTTTCCAGAAACAGAAGCTTACTTG	12009.t00544	expressed protein	intron	.	.
chr09|12009	4641850	4641881	4641833	4641901	Contig021269	2600	2600	.	.	Gap_in:query	32	69	75.48	agaactagctaaatggaGAGAAGTACTAACTTTGATATATATCGATATCcgggagagagaacgcgcgcg	.	.	.	.	hairpin9
chr09|12009	5400402	5400457	5400389	5400458	Contig001151	24610	24610	.	.	Gap_in:query	56	70	78.26	ctccctggcaatgTCGGCTAGTAGGAATCTTTGTTGCTAAAACTGCACTCAGACAGTTTGGGTGAAGCCc	12009.t00786	hypothetical protein	exon	.	.
chr09|12009	5401046	5401046	.	.	Contig001151	30074	30111	30055	30124	Gap_in:reference	38	70	77.67	gtgagacccccatttatttTTTTACCCCCGTGTTGGTTGGGACCTAAACGACCGTTCtttagtttcgcgc	.	.	.	.	.
chr09|12009	5669422	5669422	.	.	Contig003418	22920	22962	22901	22970	Gap_in:reference	43	70	74.74	tggcaaccgagcccacaccGCCATACAAATATATGGGAAAAGTAGCAATTAGCAAAGTATATttacatgg	.	.	.	.	.
chr09|12009	6215964	6216318	6216136	6216205	Contig000633	4254	4254	.	.	Gap_in:query	355	70	77.67	TCCTGTCCAGCTAAAAGATCGGCTTGCATTTTCTCGGGTAACAAGCAAACTAAGCACTCTAGGCACGACC	.	.	.	.	.
chr09|12009	6385868	6385930	6385872	6385940	Contig007345	6914	6914	.	.	Gap_in:query	63	69	73.10	TATGGGACAAAAGAACAGCCGCTCAGGGCAAAAAAATTGCCATTCAAGTTTAAAATCATttaccatgtc	.	.	.	.	.
chr09|12009	6385936	6386109	6386044	6386113	Contig007345	6918	6918	.	.	Gap_in:query	174	70	78.84	CATGTCATGTCATGCTAGCAGTAGGTGCTCTGCCGCGAGTGCCGACGATGAGTCCATCATAGTGAAttac	.	.	.	.	.
chr09|12009	7379593	7379593	.	.	Contig003389	7013	7047	6998	7067	Gap_in:reference	35	70	74.74	agacaaaattgacatATAGTACGTAGCTCAGAATTAATTACGGAGTACCTtgcatctcggggtttcctgc	12009.t01074	conserved hypothetical protein	exon	.	.
chr09|12009	7827287	7827287	.	.	Contig010376	2018	2176	2006	2075	Gap_in:reference	159	70	74.16	atgctcatcagtTGGTCATACTGCATCAATTGTTTATTACATCCGTGCATCGTTAAAATCTGATCGCAGG	.	.	.	.	.
chr09|12009	8686565	8686973	8686718	8686787	Contig000089	58725	58725	.	.	Gap_in:query	409	70	76.50	CGAGCCACTACCTTTAATTGGGCACACGACCAGCATTGACACTGAAAACATATAAGCAACAGACAGACAC	.	.	.	.	.
chr09|12009	9222236	9222271	9222217	9222286	Contig000188	67934	67934	.	.	Gap_in:query	36	70	74.74	tggtatatatcaaccatacCCTATGTCCATAAAATAGCAGTCAGACATAACCCGCcgataaaccgcatac	.	.	.	.	.
chr09|12009	9776800	9776800	.	.	Contig003271	8562	8667	8571	8640	Gap_in:reference	106	70	78.26	CCCCACCTGGAAGGTGAGTTAATTCGGATTAATTCGACAAGCTTTCTCCCCCTCCTCTCCACATCACACA	12009.t01388	NBS-LRR disease resistance protein, putative	intron	.	.
chr09|12009	9779046	9779247	9779132	9779201	Contig003271	10913	10913	.	.	Gap_in:query	202	70	76.50	CGTTCTTCAGGATAACTGAACTTCCCAACGAAATGTGCTGCTTGCGAAGCCTTGAGTATTTGGATCTCTC	12009.t01388	NBS-LRR disease resistance protein, putative	exon	.	.
chr09|12009	10117999	10117999	.	.	Contig000270	38406	38573	38387	38456	Gap_in:reference	168	70	77.67	acgctagtctcatgacccaACCTTTGAAGACCTAGAGACCAGCGTCGTCATCAACAATGGAAGTCGTTGT	.	.	.	.	.
chr09|12009	10150285	10150319	10150265	10150334	Contig000270	58866	58866	.	.	Gap_in:query	35	70	74.16	ccctatgtgtatatattcttAGTATGTAAACAAGCGTACTTATGCATGCTACAACgtcgagacgtgtgag	.	.	.	.	.
chr09|12009	11817012	11817012	.	.	Contig000965	47442	47493	47422	47490	Gap_in:reference	52	69	73.10	atattcagatttcagagattGTTTAGCCAGTTGTTCCTTATCCGTCTTACAGTAACCTACTCTGCATAC	.	.	.	.	.
chr09|12009	11828508	11828607	11828491	11828560	Contig012234	7769	7769	.	.	Gap_in:query	100	70	78.84	agctgctggagatggggAAAACAACGGAGCAAAGACACCTCAACTTGAGGAGAAGGCGAGAAAGGTAGGT	.	.	.	.	.
chr09|12009	12205360	12205397	12205341	12205410	Contig001938	13258	13258	.	.	Gap_in:query	38	70	76.50	gggaccatgacgtattgacATGTTTATTCAACCCTTTCTGGATAACAGCCATCGGACagtgacctattgc	12009.t01768	expressed protein	intron	.	.
chr09|12009	12476123	12476123	.	.	Contig001238	12943	12978	12928	12997	Gap_in:reference	36	70	77.67	aacggatcgagtgatCAGCGTGTAAAAATCTGTTGCCTCTTGTTCGTTGACagctaaagtggtggcgagg	12009.t01805	RNA recognition motif family protein	exon	.	.
chr09|12009	12532973	12533006	12532954	12533023	Contig001238	26474	26474	.	.	Gap_in:query	34	70	79.43	gagcagctgtttggccaggTCCTACATGCTCTTTGGACCTGTCTGGACTACTCtggagagctcatggtat	.	.	.	.	.
chr09|12009	13642848	13642848	.	.	Contig006778	3346	3455	3327	3396	Gap_in:reference	110	70	78.26	gctaagcgagcaataaaggGGCAGGAGATCGATCAGGGATAACCACGTGTGCTCCTCTGATTAACCAATG	.	.	.	.	.
chr09|12009	14667322	14667322	.	.	Contig003346	3059	3105	3056	3125	Gap_in:reference	47	70	81.77	cctACCCGCAGAGTAAGGCGATCCACCCATCCCATGCCGGCACATAGATGagtgacgcccatgagcaaga	.	.	.	.	.
chr09|12009	14930817	14930817	.	.	Contig017280	2436	2556	2488	2557	Gap_in:reference	121	70	73.57	GTAAGCAAACCGCTGTATTAACAGCCTTTCAAAAAGGGAAAAGCATTACTGTATAACTCAAGTGCAACTc	12009.t02180	CCR4-NOT transcription complex subunit 7, putative, expressed	exon	.	.
chr09|12009	15274162	15274194	15274143	15274211	Contig001986	4685	4685	.	.	Gap_in:query	33	69	74.29	ataaatacaaccgcctatgTCAGCGACATTGGGCTATGCTATCAGCTTAATGttttcaccgttagtttc	.	.	.	.	.
chr09|12009	15278597	15278671	15278577	15278646	Contig001986	9141	9141	.	.	Gap_in:query	75	70	74.16	gcagcttcaatagcgtagaaTTGCACAATCGTCTTAGCAACTTTACATCTCCCTTCTTCCAAATTGCAAA	.	.	.	.	.
chr09|12009	15309075	15309229	15309168	15309237	Contig001775	8115	8115	.	.	Gap_in:query	155	70	75.33	GTGTGGCGAGGAGAGGGATTGAAAAGGGTGATTATAATCTGATTGGTAGGATTCATACAATAggagtgac	12009.t02231	hypothetical protein	intron	.	.
chr09|12009	15377249	15377249	.	.	Contig000215	722	789	703	772	Gap_in:reference	68	70	78.26	tcgcctctacagttacacaACTACTGCCTCATATCGTCTCCAAGGCTGCATCCTACCTCCTCACCTTCAT	.	.	.	.	.
chr09|12009	15387343	15387343	.	.	Contig000215	10877	10924	10859	10928	Gap_in:reference	48	70	74.74	ggaaacctggcagaaacaAAGAACATATATGAACCCAGCGCCTAAATCCCCACTTGTAAATAAACAagag	12009.t02241	S-adenosylmethionine decarboxylase proenzyme, putative, expressed	intron	.	.
chr09|12009	16039759	16040072	16039748	16039817	Contig002166	5080	5080	.	.	Gap_in:query	314	70	78.26	agcaccgaccaTAATGCTGCTCTTGTGAGGGGGAGTCCAGGTCCAATAGAGGAATAGGTGAAGTGCTAAT	12009.t02333	expressed protein	intron	.	.
chr09|12009	16051461	16051461	.	.	Contig002166	24416	24451	24398	24467	Gap_in:reference	36	70	73.57	tgcccttttcttttaagcGAAATACCTCTCCAAACTGAAGATCTTTAATGGAGTgagttgtagtgaatgc	12009.t02334	protease Do-like 14, putative, expressed	intron	.	.
chr09|12009	16053606	16053646	16053592	16053661	Contig002166	26556	26556	.	.	Gap_in:query	41	70	77.09	ggaacctttagtgtAGGTGATCCAGCCCAGGACTCGGTTGATAAGAATTGGCTGTattccaattactcgc	12009.t02334	protease Do-like 14, putative, expressed	intron	.	.
chr09|12009	16407811	16407899	16407791	16407860	Contig004999	22308	22308	.	.	Gap_in:query	89	70	81.19	agtggacttgttctcgcttcGTTTCATCTGCCGTCATCGTCTGCCACTAGATCAGGCAGGCTCCGCTGCG	.	.	.	.	.
chr09|12009	16699898	16699898	.	.	Contig018088	3755	3798	3735	3804	Gap_in:reference	44	70	73.57	gaggcccatgaaattagcttATTTTTTCCCGTGAATTCCATGAAATTAGCCCATGGAATTAGCTtcctaa	.	.	.	.	.
chr09|12009	16741548	16741548	.	.	Contig020797	2672	2704	2652	2721	Gap_in:reference	33	70	77.09	tgacataggagtcactgtacGAAGCTTCCACTGGCTATGCTTCGGATCAACCAaaatccagacgagaaca	12009.t02433	expressed protein	exon	.	.
chr09|12009	16845371	16845480	16845352	16845421	Contig001905	35499	35499	.	.	Gap_in:query	110	70	82.94	agaaggagaggtcggctgaGCCATCGATGGAGGTGAGGAATGAGAGCGACAAGGTGCGGTGGGGTGAGCC	.	.	.	.	hairpin9
chr09|12009	17064861	17064861	.	.	Contig004019	9910	9945	9893	9962	Gap_in:reference	36	70	73.57	aaaaaattttccacagcATGTGCCTCTCAAAAGCAATTTCCCATTTCCAATGGagcttatctacactcac	12009.t02489	RING zinc finger protein-related, putative, expressed	intron	.	.
chr09|12009	18353782	18353782	.	.	Contig000857	38819	38934	38859	38928	Gap_in:reference	116	70	78.26	ATTTTTGTACTGTGATTAATTTTCCCAGCCTTGTTCGCCGACGAGGGGTCAGAGAAGCCATCGCGGTTGG	.	.	.	.	.
chr09|12009	18758843	18758908	18758826	18758895	Contig041320	486	486	.	.	Gap_in:query	66	70	81.19	ctagaacgagagcttgcTTAGCCGACCCGAGACGGCGATGCGGCTTGCCGATGGTTTGGTTTACCGCTTT	.	.	.	.	.
chr09|12009	19210363	19210399	19210350	19210419	Contig011552	7280	7280	.	.	Gap_in:query	37	70	74.16	agtgccgagagatTTTGTACAACGTTGGTAGCCGTAGTGTGCTGTTATAAatatatatgcatgcaaaagg	12009.t02835	expressed protein	intron	.	.
chr09|12009	20027431	20027431	.	.	Contig004502	6671	6708	6651	6720	Gap_in:reference	38	70	75.91	catcggagagacttgttggtAGATCCACTGTACTCCACTATGTTTAGCCTTAGTGATAtggctatgaggt	.	.	.	.	.
chr09|12009	20439231	20439231	.	.	Contig006279	15524	15554	15504	15573	Gap_in:reference	31	70	81.77	attcgaagaaggcgagggcaGGGCGGTGTCCTTGAGTTCCATCTGGGGATCaacctcgatggtgcggaag	12009.t03035	hypothetical protein	exon	.	.
chr09|12009	20554495	20554532	20554482	20554551	Contig004946	7967	7967	.	.	Gap_in:query	38	70	79.43	atcgccggtgaatCGGCGATCGATCATGGCTCTGCGATTTCTGCATGCATTcaagtgtcgcaggcgaatt	.	.	.	.	.
chr09|12009	21184272	21184272	.	.	Contig000279	41698	41733	41679	41748	Gap_in:reference	36	70	77.67	gatggagtaatgatccaatTGGAGGTAGCCAGGGAGATGCGTCCATGTCGGCAATtaacaaagggggatt	.	.	.	.	.
chr09|12009	21333887	21333934	21333872	21333941	Contig003735	1026	1026	.	.	Gap_in:query	48	70	74.74	aaggaaaaagggggaAATTTTCTATACAACTAGAGCATTGGTACCAGTACCACCCAAAAGGGAagaacac	12009.t03477	expressed protein	intron	.	.
chr09|12009	21850160	21850189	21850140	21850209	Contig002808	21877	21877	.	.	Gap_in:query	30	70	79.43	taccggctttcgtggcggtaATTGTGATAACCGACAAAACCGCCTAGCAAacggtgttcgcctggcaagt	.	.	.	.	.
chr09|12009	22342223	22342223	.	.	Contig003073	15757	15887	15751	15820	Gap_in:reference	131	70	74.74	tatcctTCGACCACATTATAATTCCGGATTTCCTTTCTGTATCTGAACTGCGTTATCATCCAATGCGAGG	12009.t03357	transposon protein, putative, Mutator sub-class, expressed	intron	TE-related	.
chr09|12009	22505025	22505058	22505005	22505074	Contig004450	13674	13674	.	.	Gap_in:query	34	70	74.16	gttattgatggtatgagtcaATTAGCATCAGTTCACAGCCTCCATGTAACAATGattaccagtggttgct	12009.t03384	ribonucleoprotein, chloroplast precursor, putative, expressed	intron	.	.
chr10|12010	390630	390630	.	.	Contig001344	2440	2469	2421	2489	Gap_in:reference	30	69	79.64	tgggactgtacgtttccacGCACCGAGGGTGCATGGTCTGAGGCATAGGgtctccaatctcaattctag	.	.	.	.	.
chr10|12010	459873	459904	459853	459922	Contig009315	11652	11652	.	.	Gap_in:query	32	70	78.26	gaaggagagtcgatacccccACTATCGTTGGAATGCTGAGATGGATATTGAGgctcgtccagaactccat	12010.t00070	hypothetical protein	exon	.	.
chr10|12010	1011213	1011213	.	.	Contig002301	27187	27410	27273	27342	Gap_in:reference	224	70	77.09	TGCTGTAAAATGGGCAACCCCATAACCTCCCTGCCAATGTGTGCTTAAAATAAAAACAGGGCCTTCGGTG	.	.	.	.	.
chr10|12010	3019408	3019465	3019388	3019457	Contig006297	7958	7958	.	.	Gap_in:query	58	70	73.57	tcagcaatgaaccttacttaTTCTTCTCCCAAACAGTTCGACTGTAGGGGAATATATATTTCACTGGTAC	.	.	.	.	.
chr10|12010	3021838	3021838	.	.	Contig006297	10750	10787	10738	10807	Gap_in:reference	38	70	73.57	gaaatattttttTTCCACAAGATGGCAACCTTTTTGTCAACTGATTGATGcacattcaccaaggtggcca	.	.	.	.	.
chr10|12010	3453696	3453696	.	.	Contig004990	10226	10263	10206	10275	Gap_in:reference	38	70	73.57	gcacagtgtcctgtactcctGTTAGCTGTTGTGAAATATAGAAACATCTCTTGACACAtgtaacattcaa	.	.	.	.	.
chr10|12010	3789205	3789313	3789202	3789271	Contig007053	14969	14969	.	.	Gap_in:query	109	70	75.33	aagTTGGATTAATTGACAGGGGTTAAGCATGCTATTATACCGATCGACACATACACGCTCCACCATTGAC	.	.	.	.	.
chr10|12010	3812786	3812823	3812768	3812837	Contig007145	15139	15139	.	.	Gap_in:query	38	70	75.91	gcagatcgatctacgggtTGATGAATACTTGGATCGAATCTTCGCACATGCTCACTttccattttcatgg	.	.	.	.	.
chr10|12010	3864061	3864061	.	.	Contig006943	15047	15081	15029	15098	Gap_in:reference	35	70	78.26	tggggagctggacatggaAGGCTAAGGCTCGGTCAAATAGCACCTTCCAGATGagatttcccaataggtt	12010.t00595	hypothetical protein	intron	.	.
chr10|12010	3952924	3952962	3952909	3952978	Contig002495	6336	6336	.	.	Gap_in:query	39	70	78.26	atctgcaacgtacgtTGGCACGCATCGGTGCATGCATCTGAGCATATATATACGtgtacggagagccaga	.	.	.	.	.
chr10|12010	4386017	4386017	.	.	Contig002304	7234	7326	7273	7342	Gap_in:reference	93	70	80.60	TTATACGAGCGCAAGCGTGAGGGCGAACGTACTCGCAGGACCACACATGCCAGCctcttagtggttggaa	.	.	.	.	.
chr10|12010	4406077	4406077	.	.	Contig002304	25832	25876	25815	25884	Gap_in:reference	45	70	77.09	tgagcatcctgtcttcaCAAAACCCATGCACACAACAGTGGGCATGAACCGCATGATATTCAccatcaag	12010.t00675	enolase, putative, expressed	exon	.	.
chr10|12010	5900221	5900221	.	.	Contig011189	7179	7283	7212	7281	Gap_in:reference	105	70	74.16	ATGTTCCTAATCAGTCAATTAGTAGGAGTACAAAATTGAGCATTGGTCTGAACCTGGGTCTCTGAATCAG	.	.	.	.	.
chr10|12010	7349127	7349127	.	.	Contig000249	53729	53759	53709	53778	Gap_in:reference	31	70	73.57	agtcaccaaaaatatagttaGTTCTTGATAGGAAATGTAGAGTTGCACTGGctttagctgggtaccaaag	.	.	.	.	.
chr10|12010	7692879	7692879	.	.	Contig028672	936	1007	920	989	Gap_in:reference	72	70	75.33	taaaaatttcatgttaTGATTAGCACGGATCCCGAAATAGCTGAACGATGGATAGCATTGGAGCCTGGGC	.	.	.	.	.
chr10|12010	8632448	8632488	8632428	8632497	Contig008688	4927	4927	.	.	Gap_in:query	41	70	75.33	caatgtccaagctccaaattCTTGAGCTAGAATTCAATGCACGAGGAATGGAACGACAAAAggagttacc	12010.t01329	retrotransposon protein, putative, unclassified	exon	TE-related	.
chr10|12010	10022395	10022451	10022392	10022460	Contig002445	21127	21127	.	.	Gap_in:query	57	69	73.10	actTAGCTGTAATTTTTCTCGTGTGATTGTACTCTACCTTCTATAAGGTAGCAAAAACGGatggctaac	.	.	.	.	.
chr10|12010	10201759	10201759	.	.	Contig007962	13264	13294	13245	13314	Gap_in:reference	31	70	75.33	aattgaaacccattggtcaAGCTTCTGTTCTTCTAGCTCTCTGATCCTCAaagacctgaaattcacctgc	12010.t01570	expressed protein	exon	.	.
chr10|12010	11052240	11052240	.	.	Contig005148	8186	8221	8172	8241	Gap_in:reference	36	70	74.74	gcttggaaatgacaAATTGGCAGTACGGTGAATTGAACTATAGCAAGACCatgcgagttttttcctttcc	12010.t003576	protein translocase/ protein transporter, putative, expressed	intron	.	.
chr10|12010	11481007	11481208	11481017	11481086	Contig007161	10647	10647	.	.	Gap_in:query	202	70	75.91	GGTCCACTGTGTGTGTAAAGTGTAAACCGTACTTTCTTAAGGAGACCAAAGGTAAAGACGGCTATCATGG	12010.t01752	expressed protein	intron	.	.
chr10|12010	12450968	12450968	.	.	Contig005457	13540	13917	13632	13701	Gap_in:reference	378	70	78.26	CAAGTGAACAGCTACTACCATTGTCCACTGAAACGACGCCGAGAACAGCAGAATTACCCCGCGATAACAG	.	.	.	.	.
chr10|12010	13790694	13790725	13790676	13790745	Contig001286	38970	38970	.	.	Gap_in:query	32	70	77.67	gagccgatggtgaaagggTGTGGTAGGCAATTCACCTGCTGAATTGGACAgattcggggattttcaattc	.	.	.	.	.
chr10|12010	14366275	14366275	.	.	Contig012052	2370	2480	2423	2492	Gap_in:reference	111	70	78.26	TTACTCGACACTGATGGGTTATGTTCCCACTAAGTGCTCAAGCGAGCTGGTGGGTGGAaacccttgttag	.	.	.	.	.
chr10|12010	14368659	14368659	.	.	Contig012052	4855	4898	4846	4915	Gap_in:reference	44	70	75.91	gtccaacctCATGGAAACTTAATTTCCTCCGTGTTATTCATGTGTTTTTATCTcggtcgaccattcgccc	.	.	.	.	.
chr10|12010	14387868	14387868	.	.	Contig002185	9968	10164	10083	10152	Gap_in:reference	197	70	73.57	GAGTGATGTTTTATCTCAGATCGTAATAATGACGATAAATGTTAGGCTACTAGACCCATCTTAGGAAGGC	.	.	.	.	.
chr10|12010	14388537	14388537	.	.	Contig002185	10851	11235	10833	10902	Gap_in:reference	385	70	78.26	aggctggaaatgatgctgCCTGTTAGATGCGGAATCGATGGTGATATGGAGCGGACGTTCATTTGGCGTA	12010.t003569	expressed protein	exon	.	.
chr10|12010	14394829	14394891	14394809	14394878	Contig002185	17459	17459	.	.	Gap_in:query	63	70	73.57	gtacatatgcaaaatagaatATGCCTCCATAGGCTTGTGTCTCACATGGAGACTGAAAAAAGGGCTAAAT	.	.	.	.	.
chr10|12010	14406487	14406487	.	.	Contig002185	23040	23296	23139	23208	Gap_in:reference	257	70	78.26	ATGGGCCCATAAAATGGCGAATAGCCCATACTACCCCAACCCGTTGTGAAGCACAAGCACCTTACCACTT	12010.t02184	auxin-induced protein PCNT115, putative, expressed	intron	.	.
chr10|12010	15132124	15132187	15132111	15132180	Contig004000	15042	15042	.	.	Gap_in:query	64	70	74.74	tcgaagctgcatgTTGCCTCTTCCTTAATATAAAACGGTGTACCACGAAACTTACTTTAGCTTGCGTTTC	.	.	.	.	.
chr10|12010	15766545	15766545	.	.	Contig008221	11886	11930	11877	11946	Gap_in:reference	45	70	74.74	tctcttttgTGCTATGGAAAGTCATCTTCTCTATAGGGTCTGTACTGTACTGTGtagtcttgtaagctgc	12010.t02417	nicotiana lesion-inducing like, putative, expressed	intron	.	.
chr10|12010	16295995	16295995	.	.	Contig001792	23712	24035	23740	23809	Gap_in:reference	324	70	78.26	TCGGTTGAAACTGTGGATCGAGTCGGCAATCATCATTGTTGCTTGCCCACCGTGGATGTGTCAAAAGCTG	.	.	.	.	.
chr10|12010	16844660	16844701	16844640	16844709	Contig007537	5811	5811	.	.	Gap_in:query	42	70	77.09	gaaggaaccaggaaaaacttGGGTTCGGCCTGCTAGTCCAACCACGATCTGAACCAACAAAAtagggaaa	.	.	.	.	.
chr10|12010	17124490	17124527	17124470	17124539	Contig010011	9083	9083	.	.	Gap_in:query	38	70	78.26	aggtgaagctagccgccacgAACACACCGCGTGGGTTGTACGTAATTTTATGGTGTTTggcataccagtt	12010.t02627	CER1, putative, expressed	intron	.	.
chr10|12010	17741500	17741500	.	.	Contig001771	12264	12363	12298	12367	Gap_in:reference	100	70	74.74	ATTCTGTCAGGTTAATGTTTTGGGTCAGCGACTCCGTTTTTACACACAATAAAGTATAACTTCCGGcctc	.	.	.	.	.
chr10|12010	17741504	17741504	.	.	Contig001771	12401	12444	12395	12464	Gap_in:reference	44	70	74.16	cgtactTCGTGCAAAGTGAATAGCAAAAAAGGTGCATAAATTGTTCGTGTagtttttccacatgcaaggc	.	.	.	.	.
chr10|12010	17792852	17792852	.	.	Contig012923	803	838	786	855	Gap_in:reference	36	70	81.19	ctagctgtgatcctgagGTGCGTCGGTACGTAGGTCAGGTGAAACCGGCAGAGgcatctgatcgggcaaa	.	.	.	.	.
chr10|12010	18531455	18531455	.	.	Contig000631	26171	26294	26183	26252	Gap_in:reference	124	70	76.50	CATACGGTTACGCCAAACATAATGAGCAGACCTAGTTTTCTAACAACCATAAGCTTGAGGGGATCCGAGG	12010.t02824	DNA-directed RNA polymerase I polypeptide 2, putative, expressed	intron	.	.
chr10|12010	18924608	18924608	.	.	Contig000266	23315	23380	23300	23369	Gap_in:reference	66	70	74.74	agccacattatacatTTTGCACCAGTACCTGATTGCTAGCTACGATCCTACGGGTGTAAATTTTAAAGCC	.	.	.	.	.
chr10|12010	19616899	19616935	19616883	19616952	Contig001501	16726	16726	.	.	Gap_in:query	37	70	76.50	gtactccactatttgaAAACTAAGCGTGTGGTCCAGTTGATCCTTCTGGATGAatcgaggacaaaaggcc	.	.	.	.	.
chr10|12010	20054312	20054312	.	.	Contig002316	11032	11126	11028	11097	Gap_in:reference	95	70	78.26	gacaACGCAATGCAAAGATTGACAACTGAGGAGTTGCCACAGAATATCCCACAACACGTGGATCGTGGGG	12010.t03060	phospholipase D beta 1, putative, expressed	intron	.	.
chr10|12010	20060132	20060132	.	.	Contig002316	16939	17047	16990	17059	Gap_in:reference	109	70	74.16	GGTCAAACAAAGTCAAACATTCTTCAGCTCTCAGAAACACAATGGAAGAGCATAATAAccaaggtgatgg	12010.t03062	subtilisin-like protease precursor, putative, expressed	exon	.	.
chr10|12010	20222394	20222394	.	.	Contig005622	15901	15936	15887	15956	Gap_in:reference	36	70	78.26	actgaagtgacagaTGACACTGGAATCTTTGCGGTGCAGCGCACAAGTGAttgacttgtcgtgtcatgcc	12010.t003571	glutathione S-transferase GSTU6, putative, expressed	exon	.	.
chr10|12010	20549153	20549249	20549134	20549203	Contig000999	17778	17778	.	.	Gap_in:query	97	70	78.26	acaagcttaacattgtcggATCTAATGCCTAGAGGCTTGTAGCCGTCCAACCTGGTTGGTCTGGTGGCAA	.	.	.	.	.
chr10|12010	20937649	20937712	20937648	20937717	Contig006780	5661	5661	.	.	Gap_in:query	64	70	77.67	gTTGTCGCTGACTTAGGGGCCATAGGTGGTAAAGGGCCACTGATCAGTGAATTTGTTGGATTCACtcatc	.	.	.	.	.
chr10|12010	21314149	21314185	21314130	21314199	Contig003086	7395	7395	.	.	Gap_in:query	37	70	74.16	aggttgttcagatattatcAGAATCAGCAGCTTCCCTGTTCAGTAAGACTGATTATctgtcaggttttcc	.	.	.	.	.
chr10|12010	22439620	22439620	.	.	Contig008733	1614	1646	1595	1664	Gap_in:reference	33	70	75.91	ccctcacatggcactgtctACCGAACAACTTGTGCAACTTGCTCTAGTAATTatcaaagccagaaaagac	.	.	.	.	.
chr11|12011	1665581	1665581	.	.	Contig000752	18074	18174	18054	18123	Gap_in:reference	101	70	78.26	ccggtcaactaaaaacgttgCTAGTCACTTGGATTTCACAGTGGTGCTAGCTCCGTGCAGCCATACGTGA	12011.t00300	carbohydrate transporter/ sugar porter/ transporter, putative, expressed	intron	.	.
chr11|12011	2448635	2448635	.	.	Contig002117	23267	23339	23278	23347	Gap_in:reference	73	70	78.26	GGAGCAGTGCAATACAGTTAGGGGGAGCTTCTTCACCGTTCACAAGGTGACACAACGTCACAaccaaatc	12011.t00439	RCN1 - Rice Centroradialis-like1 homogous to Arabidopsis TFL1 gene, expressed	exon	.	.
chr11|12011	2517587	2517587	.	.	Contig003618	12424	12463	12405	12474	Gap_in:reference	40	70	74.74	tgatgccagttacatgtatGTTAGTGTAAGAACTTGCCTTGGATTCAGACATTCAGATGtaggaagcgag	12011.t00448	signal recognition particle 54 kDa protein, chloroplast precursor, putative, expressed	exon	.	.
chr11|12011	2591231	2591272	2591213	2591282	Contig005949	11999	11999	.	.	Gap_in:query	42	70	76.50	cgcaacgtgtctcaagcgGATAATATCAATGGAAGCTTCAAAACCAATCCTGCGACGTCActgtttctag	.	.	.	.	.
chr11|12011	3321758	3321758	.	.	Contig004578	21321	21630	21310	21379	Gap_in:reference	310	70	78.26	tttggcggtctAAAAAGACCAGTCTACAAGTGAAGTGCCCCGTGGCTTCAAGCAGTACTAGCTGTTCGTG	.	.	.	.	.
chr11|12011	4020721	4020763	4020704	4020773	Contig000235	12763	12763	.	.	Gap_in:query	43	70	77.09	tggactgcccgcttcagAAATGGACCGACCACAGTAGTTTCTTCTTGTTCCCACTATCTTtaatgctacc	12011.t00678	type III restriction enzyme, res subunit family protein, expressed	intron	.	.
chr11|12011	4078920	4078952	4078901	4078969	Contig000235	61732	61732	.	.	Gap_in:query	33	69	74.89	tggcgcaggtccattgtggAGTAATGCTCATAAGATTCTGATCAACTTTTGGaagctatacaggagatt	12011.t00682	transmembrane 9 superfamily protein member 3 precursor, putative, expressed	exon	.	.
chr11|12011	4353717	4353771	4353714	4353783	Contig000986	36594	36594	.	.	Gap_in:query	55	70	76.50	aacGGACCAGATAAATAATCTGTGCTACTTCACTTGTTATTGAGCCCAGACAGCGAGAgcacactgcaac	.	.	.	.	.
chr11|12011	4550057	4550057	.	.	Contig003911	8240	8268	8220	8288	Gap_in:reference	29	69	74.29	gtggattttgggacaataatATAATGGGCGCATTCACAAGGAAACTAACtcaaggtgctgttataggct	12011.t00748	cycloartenol synthase, putative, expressed	intron	.	.
chr11|12011	5344234	5344234	.	.	Contig003231	19483	19577	19507	19576	Gap_in:reference	95	70	74.16	CGCCACCCGTTAATATATTCTACACTATTTTGCAGCTTCTCATTACTTCATTTGTCATGGTCAGGACTTC	.	.	.	.	.
chr11|12011	6195888	6195920	6195868	6195937	Contig008681	905	905	.	.	Gap_in:query	33	70	77.09	cagcaacgctatgaacacagAAGAAAAGGTCTGGCAGTTTCGGTACTCCATCCcagatgaaaaccccata	.	.	.	.	.
chr11|12011	6195933	6195961	6195913	6195981	Contig008681	909	909	.	.	Gap_in:query	29	69	76.07	ctccatcccagatgaaaaccCCATATATGGCCTTTATTGGTTAGATCGAgcgatgacgttgagagtgat	.	.	.	.	hairpin9
chr11|12011	6881440	6881480	6881421	6881490	Contig005545	10517	10517	.	.	Gap_in:query	41	70	78.84	aggatgcgcattttggcctGTTTTTCATTGCTTCAGCCCTAGGATAATGGAGCTGGAGCCgagccaagga	.	.	.	.	.
chr11|12011	7531743	7531779	7531724	7531793	Contig012309	674	674	.	.	Gap_in:query	37	70	78.26	cggtccctaatagccttttGATGCTTGGCGACCTCCAACTTGACATCTCTCCGCCCaccttagttaagaa	.	.	.	.	.
chr11|12011	8176947	8177029	8176933	8177002	Contig002534	26229	26229	.	.	Gap_in:query	83	70	74.74	tgcgcgattattttCGCACTATTGTATAGGTAGATTCTATTAGAGGCGACCTTACTCGCTCTTGTACATC	12011.t01287	transposon protein, putative, CACTA, En/Spm sub-class	intron	TE-related	.
chr11|12011	8799076	8799076	.	.	Contig004709	13845	13884	13834	13903	Gap_in:reference	40	70	77.67	tgtttcagcagTTGGCACCCGCGAAGATTGGTTACTGTCTTGCGGAAAATGtcaagtttctcacttgcgc	.	.	.	.	.
chr11|12011	8848623	8848623	.	.	Contig007327	11630	11658	11611	11678	Gap_in:reference	29	68	74.43	tttggatgcaacacaatgcTCTAGTGAATCAAGACGAAACAGGTTTACtgaagtcatgcagacatcac	.	.	.	.	.
chr11|12011	8850751	8850751	.	.	Contig007327	13763	13815	13759	13828	Gap_in:reference	53	70	73.57	cagaGATGAAGGTGGTGACACAAGACAAATTAGTATTTTGTTTGTCTTGATTATAACgatgttgccaccg	12011.t01389	hypothetical protein	exon	.	.
chr11|12011	9837152	9837152	.	.	Contig002599	3052	3107	3032	3101	Gap_in:reference	56	70	78.26	atctgaaagtcaccattcacAGCCATGAACTGGGCAGAGTTTACCCCGCTTGGGACCATCACCAACAGAT	.	.	.	.	.
chr11|12011	11044858	11044858	.	.	Contig002470	30899	31111	30943	31012	Gap_in:reference	213	70	75.33	CATACACTGTTGCATGGGCTTACGTCAGGGTTTTTGTTATGCAGGAAAAGCCAGATACGATGATATAAGC	.	.	.	.	.
chr11|12011	12610605	12610605	.	.	Contig003925	742	772	722	791	Gap_in:reference	31	70	77.67	ttggtagcgaagcactatatGGGGCGGTTGGAAAAAAATTGGATCTGGATTcgtgcactatacggggtgg	.	.	.	.	.
chr11|12011	13523721	13523751	13523701	13523770	Contig012802	3589	3589	.	.	Gap_in:query	31	70	78.84	aggtgctctcttaatactttGTGCCACCAGTTTGCTAGGCGGGTTGCCGAAgattgaggcgtgactgaga	.	.	.	.	.
chr11|12011	13523761	13523790	13523741	13523810	Contig012802	3594	3594	.	.	Gap_in:query	30	70	75.91	gggttgccgaagattgaggcGTGACTGAGAATATTCCTAACTTAAAGAAAatccacgtcgaaatctaccg	.	.	.	.	.
chr11|12011	13523825	13523864	13523805	13523874	Contig012802	3603	3603	.	.	Gap_in:query	40	70	73.57	ctaccgagagaagacacaagGAACTAAATATATGTTGAATGGTTTCACTGTGGTAGAAAGagtaccgatt	.	.	.	.	.
chr11|12011	13616531	13616531	.	.	Contig001674	35281	35321	35262	35331	Gap_in:reference	41	70	79.43	atcaaggagtgtcaggtccACAAAGCTTCGCTAGGCATTCGCATCGAGCTTTGCCCAATGtccctggtga	.	.	.	.	.
chr11|12011	14134610	14134650	14134591	14134660	Contig011640	8593	8593	.	.	Gap_in:query	41	70	75.33	aagttcgcctcatctgcatAGCGATGTGGGTCTTGTTTGTGGAAATCGAGGTGAGTTATCatataggaaa	.	.	.	.	.
chr11|12011	15294086	15294187	15294068	15294137	Contig002590	14152	14152	.	.	Gap_in:query	102	70	77.09	gacgggttgcttcaaaccACAGCTCATCCACGAGAAGCTTCTATGCCGTAGTGGTTTATGATACTTAACC	12011.t02358	MLA7, putative	intron	.	hairpin9
chr11|12011	15815077	15815131	15815058	15815127	Contig009794	506	506	.	.	Gap_in:query	55	70	75.91	gcaatgccaaagaaaacaaACCCACAGGGCCACACCAATCCAATATTTCCATTCGAAATACGAGGAGACA	.	.	.	.	.
chr11|12011	15891627	15891627	.	.	Contig000845	22330	22361	22312	22381	Gap_in:reference	32	70	74.16	taactataaactcttcttGTGTTACATATCTGCAACAGTCTTTGGGACGAactgcatttcctagagggac	12011.t02460	expressed protein	intron	.	.
chr11|12011	15921517	15921517	.	.	Contig003148	6715	6744	6695	6764	Gap_in:reference	30	70	75.91	tatttccagacatatgtcaaCACACCTGAAGATATGGCGGATGCTGGCATtgtcattgacggtgaacagt	.	.	.	.	.
chr11|12011	15921529	15921529	.	.	Contig003148	6812	6846	6792	6861	Gap_in:reference	35	70	78.26	ctgaagaagatggcgctatcGCAATGGGCCGGCTTCATCCAAGGCGTAAGAGAAGaaagaacccattgta	.	.	.	.	.
chr11|12011	15921556	15921556	.	.	Contig003148	7054	7145	7065	7134	Gap_in:reference	92	70	75.91	CCGATATCTTCCTGTGTGTTGTTCTTGTTGATCTTGGTGTTCTTGCGGGTGTGTTAACACACGCTTAAAG	.	.	.	.	hairpin9
chr11|12011	16156805	16156836	16156788	16156856	Contig007126	10538	10538	.	.	Gap_in:query	32	69	79.04	gggccgggttgactgtaTTCCTGTATGTTTGATGAACTTTGTGCCTGGTtgcctggttctgctggggat	.	.	.	.	.
chr11|12011	16692763	16692763	.	.	Contig006150	10561	10617	10563	10632	Gap_in:reference	57	70	74.74	CCAGCTACTTAGGCATGACATGTGGTGACTGAGAAAGTTTCTTGCATATTAAATAtatggttcactgccg	.	.	.	.	.
chr11|12011	16774346	16774383	16774329	16774398	Contig013381	920	920	.	.	Gap_in:query	38	70	75.91	cgcaagtactacatgccAAAATCCTACTACTGATCGAAAGTGCCTACCTTAAACCattgaacttggcgac	.	.	.	.	.
chr11|12011	16840733	16840788	16840715	16840784	Contig012301	5215	5215	.	.	Gap_in:query	56	70	75.33	ggaggcagggtcattgaaGAGAAAAGCGAAGGAGGTATGTTGCTATAAGTAAAAGGACGTTGGAAATATG	.	.	.	.	.
chr11|12011	17555702	17555702	.	.	Contig002416	30325	30368	30305	30374	Gap_in:reference	44	70	75.91	gtcagtactgcctagtgtgaCTCGCACAAGCATCTGAACAGTAGTGTAGCAAATATTGTAGGAAtagcga	.	.	.	.	.
chr11|12011	17572887	17572915	17572867	17572935	Contig011114	5871	5871	.	.	Gap_in:query	29	69	77.26	gcacgtcccttttttgagccTCGACCTTTCTTCGTATTCCATGCCAAAAtccacgccatggaaaggttt	.	.	.	.	.
chr11|12011	17664338	17664338	.	.	Contig007704	5827	5959	5820	5889	Gap_in:reference	133	70	78.84	tgttaccTTCGTCTTCATTGGCTGCCTCACCAAGAGCAACCTCGTTATCAGCATGGCCGAGCTCCAATGT	.	.	.	.	.
chr11|12011	18382650	18382650	.	.	Contig001807	6755	6796	6739	6808	Gap_in:reference	42	70	78.26	gaactttgtcaatggcTGCAGGTGTGCTGATCTCGTCGTCTCGTCGTCTTGTTGTTTTtccatcgtcgtc	.	.	.	.	.
chr11|12011	18382661	18382661	.	.	Contig001807	6827	6879	6824	6893	Gap_in:reference	53	70	78.26	gctGCAACAACGATATCTTCGCTTCTCTTTGGGGTCTCCTCCTGTGACCATGAGTGatccaaaacggcaa	.	.	.	.	.
chr11|12011	18409001	18409001	.	.	Contig001807	32805	32851	32786	32855	Gap_in:reference	47	70	77.09	gagcaccttttgcctctttGCTAACCTCATAGAGTGATTGAACGTTTCACCTTACACCGCCACTTTgtcg	.	.	.	.	.
chr11|12011	18940015	18940117	18940050	18940119	Contig001444	12038	12038	.	.	Gap_in:query	103	70	76.50	ACTGAGCAGAGTGCCACAGAGTTATGCCAGGGCTACAATGTCACAATGATAAATGATTCGTTCAAGGCac	12011.t02887	expressed protein	intron	.	.
chr11|12011	19470231	19470261	19470212	19470280	Contig002256	25374	25374	.	.	Gap_in:query	31	69	76.67	tgaccttgtcccttgcagcCGCTATGCAAAAGGAGAAACAGACTCCAAACcaggtcttttgcataatag	12011.t02965	expressed protein	exon	.	.
chr11|12011	19834666	19834946	19834651	19834720	Contig000977	2459	2459	.	.	Gap_in:query	281	70	77.09	gttcaaccaggcttgGACACCAGGTTTTGGGGTTGCCTTAATGCAGGTTATCAAATGTTAGAGCTGAAGG	.	.	.	.	.
chr11|12011	20214441	20214469	20214421	20214489	Contig002225	12282	12282	.	.	Gap_in:query	29	69	77.86	cgcgtgttgatgtgtcgctgTTTGAGTTTGACTGTGAGTCTCTGACTGCtttagaggaaggcgtttcct	.	.	.	.	.
chr11|12011	20912127	20912234	20912176	20912245	Contig007329	9836	9836	.	.	Gap_in:query	108	70	81.77	GCAAAACCGTCCGCGGAAAAAAAACGGCAGAGAAACCGTCCAGCTCGCGAACGGCTAGCacgtcccgtct	.	.	.	.	.
chr11|12011	20983391	20983479	20983372	20983441	Contig000122	44225	44225	.	.	Gap_in:query	89	70	78.26	cacaacacgaacaccccccCAATTCTCACCACATCAAACCCCAAACCCGAACAAACACATCCCTACTTAG	12011.t03190	zinc finger, RING-type, putative, expressed	intron	.	.
chr11|12011	21725744	21725961	21725812	21725881	Contig001628	15069	15069	.	.	Gap_in:query	218	70	74.74	TCTATATATGTATATGGCTGTCTATGCACTGTCTCATCCACCCAATGTGCTAAAAGATTTGAGCAGGGAC	.	.	.	.	.
chr11|12011	21951842	21951842	.	.	Contig002363	19631	19675	19617	19686	Gap_in:reference	45	70	75.33	tgctcttacctcgaTAGTCAATAGTGCAGTAAGACAGTGCCGCAAAATAGCTTGTGTGTacattttctgc	12011.t03329	stripe rust resistance protein Yr10, putative, expressed	intron	.	.
chr11|12011	21951903	21951903	.	.	Contig002363	19840	19948	19832	19901	Gap_in:reference	109	70	74.74	ttaatctaTTCATGGAGCAGCACAATGAGTCAATGATGATTGCTGATGCCATTTTGGATCCTCGACTCTG	12011.t03329	stripe rust resistance protein Yr10, putative, expressed	intron	.	.
chr11|12011	22233881	22233881	.	.	Contig001973	23662	23743	23643	23712	Gap_in:reference	82	70	74.16	tgcgcacaatctgttaattAGCGCCATCCAGTTAACAGCGGTACTTTCTTCACTCTATCAATAAAACTTC	.	.	.	.	.
chr11|12011	22614344	22614344	.	.	Contig008472	3586	3616	3566	3635	Gap_in:reference	31	70	75.33	ctgtaaaattattaaaaaaaGGGTACACTTCGCCACACGCTGTTACGTGGTacctctcgtgtttctcgga	.	.	.	.	.
chr11|12011	22709768	22709768	.	.	Contig009989	3946	3993	3941	4010	Gap_in:reference	48	70	81.19	cgttgAATGATGGGTTAGTTGGGCTGGGAGGCCCATAGGAGGATGCAGTAGTTgggctccaagggcccat	.	.	.	.	.
chr11|12011	22711922	22711922	.	.	Contig009989	6307	6402	6287	6356	Gap_in:reference	96	70	73.57	gctgaaactaattatctcgtCCATAGCATGGTAAATGCTTTATAGCCACTAGACACATTGACAGTTTGAC	12011.t03442	peptidyl-prolyl cis-trans isomerase A precursor, putative, expressed	intron	.	.
chr11|12011	23257488	23257488	.	.	Contig016549	2715	2942	2695	2764	Gap_in:reference	228	70	75.91	actctgaaacgaaagactgcTTTGGCCGGGCTGATACCGAAACATGCCTCACTAACTTTTTGACAACTTA	.	.	.	.	.
chr11|12011	23320966	23321029	23320978	23321047	Contig023205	948	948	.	.	Gap_in:query	64	70	78.84	AACGAGAGAAGGAAGCGCAAGAAAGAAGAAGTAGGAGAGAGAGGCTGACTCAcgggtcccacacccattt	.	.	.	.	.
chr11|12011	23432921	23432921	.	.	Contig001360	8715	8765	8712	8781	Gap_in:reference	51	70	78.26	ccaAGAGCTCCAAACACAAGAAGAGAAATCCCCCATTGTTGCTGAGAAGGTCGTcgagatctcatccacc	12011.t03555	expressed protein	exon	.	.
chr11|12011	23574956	23575040	23574936	23575004	Contig005832	6240	6240	.	.	Gap_in:query	85	69	73.10	gaagcattaagactaacattTCCAGACCTGTAATACTGTCTCATTTTATTAATGGAAATGGGGGGAGCA	.	.	.	.	.
chr11|12011	23583669	23583704	23583653	23583722	Contig005832	16247	16247	.	.	Gap_in:query	36	70	75.91	ggtgaactctgcaatcTAAACTGTTGGACCCGTCTTTTTTGAGCTATTGGAGacagtgtctatggtctac	12011.t03581	protein kinase, putative, expressed	intron	.	.
chr11|12011	23625444	23625444	.	.	Contig019038	3715	3769	3714	3783	Gap_in:reference	55	70	78.26	aAGAAGGGAGCTGAGGTAGGTGAAGCGGAGTTAAGAGCAGTAACGCCGAGTTGTGAatgcatgcgtgtaa	12011.t03586	retrotransposon protein, putative, Ty1-copia subclass	intron	TE-related	.
chr11|12011	23711040	23711077	23711026	23711095	Contig001118	13964	13964	.	.	Gap_in:query	38	70	75.33	caaaacagagtcagATTCAATTTGGCCATTTACAAATTGCACTTGCAGGAGGaatgcacttctccctgac	12011.t03599	plant viral-response family protein, expressed	intron	.	.
chr11|12011	24632577	24632577	.	.	Contig003228	6492	6794	6558	6627	Gap_in:reference	303	70	76.50	GGACTGTCTTGCTACTGTTACTAGAACTGTAGCGATGACGTTCATCATGAATCCAATCTACGCTGGAAGC	.	.	.	.	.
chr11|12011	24725094	24725094	.	.	Contig019599	3056	3179	3055	3124	Gap_in:reference	124	70	78.26	aATTTGGGTTTGTCCTGCTTGGGTCATAGGTGTTTCAAGGGTGTTTGAAAATTTCGGCCCACCGCACCGG	12011.t03726	hypothetical protein	intron	.	.
chr11|12011	24725232	24725232	.	.	Contig019599	3441	3486	3427	3496	Gap_in:reference	46	70	74.74	ccactgttcctccgTATTATCAATTCTTTCAAAGTATTGTCCGTGGATGCGTTCCGATTCagattatgtc	12011.t03726	hypothetical protein	intron	.	.
chr11|12011	25997411	25997451	25997391	25997460	Contig005362	12546	12546	.	.	Gap_in:query	41	70	75.91	ttaagctcatgagttgcaagTAGAGTGCGTTTATTTCCAGTATTGGCCTCAGAGTTGCAAActcgctcct	12011.t03919	expressed protein	exon	.	.
chr11|12011	26108900	26108900	.	.	Contig042691	479	512	460	527	Gap_in:reference	34	68	82.27	acatcaggagatgtgcatgCGGCGGAGCACCTTCTTGATGGCGCCAACGCATGcaccggtcgatcgag	12011.t03932	expressed protein	intron	.	.
chr11|12011	26110065	26110146	26110050	26110119	Contig006690	17004	17004	.	.	Gap_in:query	82	70	75.33	cctagcacccagctaTTGTCAAATACAGTATAAATTTTGTGTCATTGCAATCGCGAGTACAGCTGCATGC	.	.	.	.	.
chr11|12011	26668618	26668618	.	.	Contig005249	16693	16722	16673	16742	Gap_in:reference	30	70	80.01	ggcgtaagaaggcgatccccGCGATCTGCTGTGATTGGGTTTGGGCCACTactgaggaagataaactcca	12011.t04018	retrotransposon protein, putative, unclassified, expressed	exon	TE-related	.
chr11|12011	26804318	26804318	.	.	Contig013195	774	992	759	828	Gap_in:reference	219	70	78.26	gaggtgaagtcgggaTGTCACGTGGCGCCATGCGATCGGGCAGGAAATCATGGATTAATTGATCCAATTA	.	.	.	.	.
chr11|12011	27177062	27177062	.	.	Contig035624	1286	1322	1266	1335	Gap_in:reference	37	70	77.09	cgacatcacacactagcacaACTTTCTGCCCTTTGTCCTACTATTGGTTCAACTCCAgtctccaagctca	12011.t04102	NBS-LRR disease resistance protein, putative, expressed	exon	.	.
chr11|12011	28171738	28171802	28171718	28171787	Contig001896	38531	38531	.	.	Gap_in:query	65	70	75.33	ttttcctgggaattaactgtTGAAAAACAATCAGTTGTCTGTTAGTACGATACAGGCAGCGGCACACAGC	.	.	.	.	.
chr11|12011	28171811	28171856	28171791	28171858	Contig001896	38538	38538	.	.	Gap_in:query	46	68	73.22	agattagctagcttctcctgTGTCCACCAGGTTATTATCCCACACAACAAAAAAGAAAAGCAGATAta	.	.	.	.	.
chr11|12011	28428413	28428677	28428545	28428614	Contig001246	23671	23671	.	.	Gap_in:query	265	70	78.26	TGAGGCTTTCGTTAAGTTTTACCAGAAATAAACGTGCTGTGTGGGCGGTTTGCTATCGTGCGCAGGTGCG	.	.	.	.	.
chr12|12012	664413	664413	.	.	Contig000456	5499	5550	5480	5549	Gap_in:reference	52	70	75.91	tagaataggaaatgtgagaCGTGGCAAATGATGGAATGGATGCATCGTGGCAATTTTGTAGGCGGTCACT	.	.	.	.	.
chr12|12012	1614015	1614015	.	.	Contig000752	18074	18174	18054	18123	Gap_in:reference	101	70	78.26	ccggtcaactaaaaacgttgCTAGTCACTTGGATTTCACAGTGGTGCTAGCTCCGTGCAGCCATACGTGA	12012.t00280	carbohydrate transporter/ sugar porter/ transporter, putative, expressed	intron	.	.
chr12|12012	2296760	2296760	.	.	Contig002015	7559	7696	7598	7667	Gap_in:reference	138	70	75.91	GGTGCGGCGAAGAGTCGTAGTTCAAGCATGATAAAATGCTCAGAAGATGATAAGAAGGATGGCTTTTCTG	.	.	.	.	.
chr12|12012	2336808	2336808	.	.	Contig005022	8239	8280	8223	8292	Gap_in:reference	42	70	74.74	gacgaaattggcagttTCTCTAGCTAGCATTCTAGAACTACCTAGATACAGTACAGTTtgtttgcctgtg	.	.	.	.	.
chr12|12012	2415162	2415198	2415146	2415215	Contig004114	13405	13405	.	.	Gap_in:query	37	70	74.74	atgattatcatacagaTTAGCCGGAATCAAAACGGTTGCTACCTTACAGTTGAtcgtggagcgataagag	.	.	.	.	.
chr12|12012	3295048	3295048	.	.	Contig003002	2057	2087	2038	2107	Gap_in:reference	31	70	77.67	taactgatacctactgctgTGAGCTGTATTGAGGGACCCTGGGAAAACTGtcatgctgagaacctgtctg	12012.t00564	hypothetical protein	exon	.	.
chr12|12012	3415665	3415665	.	.	Contig001037	17615	17653	17595	17664	Gap_in:reference	39	70	73.57	ggtgcaaaacaatgaacttaCAGTTCATACTCACAAAAATGGCCAGATACCGAATGCTTagtcttgattc	.	.	.	.	.
chr12|12012	3479333	3479404	3479313	3479382	Contig002818	31316	31316	.	.	Gap_in:query	72	70	82.94	tccacgggtagacccagtcaATGGTGACGACCGACTTGCTGGAGCTGATCTGCGCCAGGATGTCGCCGTC	12012.t00595	hypothetical protein	exon	.	.
chr12|12012	3583171	3583171	.	.	Contig003365	1610	1639	1590	1659	Gap_in:reference	30	70	73.57	attccatgctttcctgttaaTGGATTTGGTTGATTTGGCTTCCTGAACATttagtgcggatcaaattagg	12012.t00613	alpha-(1,4)-fucosyltransferase, putative, expressed	intron	.	.
chr12|12012	4840450	4840531	4840444	4840513	Contig008529	11203	11203	.	.	Gap_in:query	82	70	79.43	tccatgCTTCTCAACTCACCCTCAAGAGACACCACCTCGTTTCGGACCCCTTTGAGCTTGCTGTAGCACT	12012.t00803	NBS-LRR disease resistance protein, putative	exon	.	.
chr12|12012	5170902	5170902	.	.	Contig004205	15664	15775	15647	15716	Gap_in:reference	112	70	74.16	cgttagttccaaactaaGTTTTGTAGAAACTTTACGGCCCTGCTCTATACTGAATTTTACAACCTCCACC	.	.	.	.	.
chr12|12012	5745752	5745785	5745732	5745801	Contig000726	21475	21475	.	.	Gap_in:query	34	70	74.74	ctcttagtctcttcactctcCATAGCATTCCTTTCCCATGATGAAGAGCGAGCTtcctgttatatttatg	12012.t00949	NB-ARC domain containing protein, expressed	exon	.	.
chr12|12012	6713227	6713255	6713207	6713275	Contig003204	3107	3107	.	.	Gap_in:query	29	69	79.64	tctttctcccaaatccccttTCATTTCATTCGCTAGAGCTCACACGCGGccatgcgtgatcacggtgcg	.	.	.	.	hairpin9
chr12|12012	6871375	6871411	6871357	6871426	Contig007782	6300	6300	.	.	Gap_in:query	37	70	74.16	gccatatataagtcatatCAATTCGCATCTCTAAACCGGAGTTATAGAGCTTAAAtccaccatcctagcc	.	.	.	.	.
chr12|12012	7162313	7162354	7162304	7162373	Contig002335	6324	6324	.	.	Gap_in:query	42	70	75.91	gtactatcaATGGTTTGATTAGGAGAAATGTTAACCAAGGATGAACCTGCCatgggactaaggggtctcg	12012.t01160	hypothetical protein	intron	.	.
chr12|12012	7771363	7771363	.	.	Contig004237	4500	4537	4480	4549	Gap_in:reference	38	70	75.91	cctggagctgtttggttgtgCATCTCATTACCTGCTATCTGGATAGGCTGTTATCGACacaaaatgacaa	.	.	.	.	.
chr12|12012	7916642	7916674	7916623	7916692	Contig001297	14698	14698	.	.	Gap_in:query	33	70	74.16	ttcgatcaaagctctgcctTTTATCCTTTCTGAACTTTGGATGCTCTGAGCAtttacagttgcctcaaaa	.	.	.	.	.
chr12|12012	8746497	8746561	8746494	8746563	Contig000308	58322	58322	.	.	Gap_in:query	65	70	75.33	gctGAGAACTACTCACTTTAATCTCTCGTGGTATTACCTGCAGTTACAAAGTGCATTTACATTCGGGGtg	.	.	.	.	.
chr12|12012	8941639	8941639	.	.	Contig008170	1795	1841	1789	1858	Gap_in:reference	47	70	77.09	ggaataGTCTTACCACTGGGCCTCCCTAGTGATGTTTTAACACCATATCGGGCtggttacaatctctgag	.	.	.	.	.
chr12|12012	9208016	9208441	9208030	9208099	Contig003644	25255	25255	.	.	Gap_in:query	426	70	77.09	GAAGTTCTGACTGACTTTGTCAATGGCAGTATGCAGCAAGAGTTTCTTTCCGAGCACAATTGGTCGCTCC	12012.t01466	transposon protein, putative, unclassified, expressed	exon	TE-related	.
chr12|12012	9359648	9359648	.	.	Contig011992	5807	5838	5787	5854	Gap_in:reference	32	68	73.83	agcagagacgcaccagataaACTATTGGTGTTAACTATTGGTGTTACGTATGgctttatgaactgaac	12012.t01488	CHY1, putative, expressed	intron	.	.
chr12|12012	10726074	10726074	.	.	Contig006838	16594	16645	16589	16658	Gap_in:reference	52	70	77.09	ctagcTAGCATATACTCCATGTATGCAGCTGCTGGATGACAGACATTCAGGAGTAGCtgtttgaggagag	.	.	.	.	.
chr12|12012	12937142	12937260	12937208	12937277	Contig000225	27944	27944	.	.	Gap_in:query	119	70	81.19	TGTGCGAGGGGTTTTGCCGATCAGCCGGCCAGCACGTGCATGCATGGTTCTCGaatctacgacactgcat	.	.	.	.	.
chr12|12012	13265139	13265187	13265120	13265189	Contig001195	3586	3586	.	.	Gap_in:query	49	70	75.91	ctgaaacctgaaactgcacTCATTTACCAAAAATCACCTGCCTAAAGCCAGCTATGATCGACCTGCACtt	12012.t02074	hypothetical protein	intron	.	.
chr12|12012	13470928	13470993	13470939	13471008	Contig002391	12756	12756	.	.	Gap_in:query	66	70	77.67	TTCAAGCTGTTGAACCAGGCCTTATGCCCAAGGCCATCCTGCCAACCACAAGCTCactaggttatgtttt	.	.	.	.	.
chr12|12012	14060833	14060833	.	.	Contig007565	7532	7723	7560	7629	Gap_in:reference	192	70	74.74	GCCGGCAAAAAATTACACATCAAGTAGGCATATACCACACGATGAACCTTAATTATTAACTGTGCAGGCG	.	.	.	.	.
chr12|12012	14497393	14497393	.	.	Contig014429	1243	1395	1274	1343	Gap_in:reference	153	70	78.26	TACGGAAATAAACACGTATCACAGGGTTGGAATGCAAGACCGATTGTTTGGTGCAGTGCGGAAGCACGGG	.	.	.	.	.
chr12|12012	14599778	14599811	14599761	14599830	Contig009933	4504	4504	.	.	Gap_in:query	34	70	75.91	agatactagaaagtacgCTTCGCTGATAGCTGTCACTTGTATAGGCTCATCggaaagtgataacgcacag	.	.	.	.	.
chr12|12012	14603761	14603761	.	.	Contig009933	8445	8473	8425	8493	Gap_in:reference	29	69	74.89	gaaaaattggaggggctgaaATCCGTCAAATTTTGGAGATAACCGATATgacagatggattctcaaggc	.	.	.	.	.
chr12|12012	14745153	14745208	14745150	14745219	Contig008084	4392	4392	.	.	Gap_in:query	56	70	73.57	ggaTTGACAGAGTTGTGTGTATTCCATGTTTGAAATTGAATATTCGGCACTTGGTAGAAtctgatgatgc	.	.	.	.	.
chr12|12012	14833483	14833519	14833463	14833532	Contig005420	12228	12228	.	.	Gap_in:query	37	70	78.84	tgattcctaggaaaggtcagTTGAGATCGTGTGTTCTAGCCTCAGGCCGGCCCATTAcgtgttggatgtg	.	.	.	.	hairpin9
chr12|12012	15773484	15773536	15773476	15773545	Contig010892	3442	3442	.	.	Gap_in:query	53	70	77.67	cccgccgtATTTCAGCGGGAACTATTTACCGTGCTATACCTTCTGTTTGTAGTGACTATGTacatgcccg	.	.	.	.	.
chr12|12012	16317004	16317051	16316987	16317056	Contig007606	12880	12880	.	.	Gap_in:query	48	70	75.91	cagggaaaacttgaagtACTTTCTCTCCTTCATACCGAACGTTATGACATGACCTCATAGCCAGTatccg	.	.	.	.	.
chr12|12012	17074739	17074739	.	.	Contig000440	32369	32424	32356	32425	Gap_in:reference	56	70	78.26	ccatctgtatgtgTATGCTATAGCTCCAACCTCCTAGCTACACGGCGGCATGCATAGGAAGATGCATGAc	12012.t02599	retrotransposon protein, putative, unclassified	intron	TE-related	.
chr12|12012	17610273	17610304	17610254	17610323	Contig007056	16673	16673	.	.	Gap_in:query	32	70	74.74	agactgagacatttatgccTTAAGACCATTCTGTCTGTTTTCTAGAACTCCtgtctcatcagttccctga	12012.t02664	expressed protein	intron	.	.
chr12|12012	17757694	17757744	17757677	17757745	Contig002814	3536	3536	.	.	Gap_in:query	51	69	73.10	cgaggtgaggtgattctTTCGTTCAAATTCAATGTTAATGTTTTCCTCTTTCTTTCTCCTTTTCTTCCc	12012.t02686	LCV3, putative, expressed	intron	.	.
chr12|12012	18670472	18670503	18670454	18670523	Contig002307	19308	19308	.	.	Gap_in:query	32	70	81.77	ccacccccctcccccccaTCATCTCAAGGACCTTTGGAGGAGAAGCGTCAaagcagtcagcgatcacctt	.	.	.	.	.
chr12|12012	18675483	18675483	.	.	Contig002307	25049	25079	25029	25098	Gap_in:reference	31	70	75.91	agtgaattgagagcaatttaACTGGACATCATGCTCCCCGCTAGGCTTATTacacttgggccccaaaaaa	.	.	.	.	.
chr12|12012	19931785	19931824	19931766	19931835	Contig003425	21255	21255	.	.	Gap_in:query	40	70	78.84	ttggttgtgctctttttcaGTTCCGAGAGTTCTCGGTGGTCGTGTGTCGTGAAGCGTCAggtcccattgt	12012.t02997	hypothetical protein	exon	.	.
chr12|12012	21011314	21011438	21011294	21011363	Contig014639	3017	3017	.	.	Gap_in:query	125	70	75.33	cggtcgaactaggaagatagGAAATGATCCTGAAATTAACTTGCGATGAACTACAAAAGCGTCCCCTATG	12012.t03154	hypothetical protein	intron	.	.
chr12|12012	21143696	21143696	.	.	Contig002121	20520	20552	20501	20570	Gap_in:reference	33	70	74.16	cgcagtgacaaaacaaacaATCCTGTTATTCCTGCAAAAATTAGGCGAACTCagtacccatttagttggt	.	.	.	.	.
chr12|12012	21802012	21802057	21801995	21802064	Contig011684	473	473	.	.	Gap_in:query	46	70	74.74	gtgttgagactacgtatAAGAGAACGATATGCATCTTGCAGCCTCCATCGTATATCAAGTTAAcaactgc	.	.	.	.	.
chr12|12012	22308229	22308229	.	.	Contig002614	13434	13473	13416	13485	Gap_in:reference	40	70	78.26	ccgcaggaaccccttttcCCACAGAGAGATCCCTGAGTATGATCCGGGTTGTTCTTAAtttactgactcc	.	.	.	.	.
chr12|12012	22308233	22308233	.	.	Contig002614	13479	13579	13501	13570	Gap_in:reference	101	70	74.16	TATTGTTTGTTGTTTTCCCACCGTGTAGACTGGAGTACATTAATATGGCAAGTTGACCGGTTAGAATTCG	.	.	.	.	.
chr12|12012	22850524	22850624	22850506	22850575	Contig002526	10025	10025	.	.	Gap_in:query	101	70	81.77	ggtgagcattctcaaggaTGCCCGATGGCCGATGCTAAAGCCGCCGCAAGCTACTGGGCTACTGGCTGTT	12012.t03409	resistance protein T10rga2-1A, putative	intron	.	.
chr12|12012	22850830	22850884	22850830	22850899	Contig002526	10075	10075	.	.	Gap_in:query	55	70	78.26	ATGCGGAGATGATGGCGCTAGGTACCGAGGCATCGCGGGCATGAGTTTAACTCTTgatttcccagaaaat	12012.t03409	resistance protein T10rga2-1A, putative	intron	.	.
chr12|12012	22852814	22852814	.	.	Contig003594	20823	20901	20809	20878	Gap_in:reference	79	70	77.67	cggcgttctctcgtGGATTGCTAGTAACTTGTGTGATGGATGGATGAGTAGACAAGTTGCTATTGCTGGG	.	.	.	.	.
chr12|12012	23363176	23363224	23363157	23363226	Contig004435	9046	9046	.	.	Gap_in:query	49	70	75.91	agctgcttccgtcacgccgATGATAGATGCACTATTGCATTCCTTGAAATTTAACGGTTTCTCGTGTGaa	.	.	.	.	.
chr12|12012	23363666	23363729	23363650	23363719	Contig004435	9542	9542	.	.	Gap_in:query	64	70	80.60	tcactagtcacacgctTCACGCGCGCGGCTAGCTTATTAGCAAGTGAAACGTGTCTCCGTGGCCACCACA	.	.	.	.	.
chr12|12012	23387516	23387516	.	.	Contig012779	1953	1998	1933	2002	Gap_in:reference	46	70	78.26	accccaccccgctttataagCGAAAAAAATGGCAACCGAAACAATGATTCCGACCTGCTCCCCTTCgagt	.	.	.	.	.
chr12|12012	23889132	23889132	.	.	Contig004076	8880	8920	8866	8935	Gap_in:reference	41	70	73.57	ttctgaaatggaacAGTGGATAGTCTGTCTGATTGGTTAGAGTTACAATAAGAGCacagtacagttcatc	12012.t03570	chorismate mutase, chloroplast precursor, putative, expressed	intron	.	.
chr12|12012	24471759	24471759	.	.	Contig000758	41107	41458	41180	41249	Gap_in:reference	352	70	78.26	TGTATTTCTTCTCGATGCCTTTGAGTTTGGATCGGGTTGGCTTATAAGACCCTGGGACCAGCGACAGCTC	.	.	.	.	.
chr12|12012	24790436	24790436	.	.	Contig002872	11003	11052	10987	11056	Gap_in:reference	50	70	78.26	tcggaaggagattcacAGGATTCCCGGCGAGGATTACAGAATGCGTCTCGCTGACATTGCGTTCTTgaat	12012.t03693	F-box domain containing protein, expressed	exon	.	.
chr12|12012	24790448	24790448	.	.	Contig002872	11086	11153	11090	11159	Gap_in:reference	68	70	78.84	CTTTATGTCTTTGAGCCCAATTCCGGTGACCTCGACGATCCGATGAACGCGCCATCAGGATTTCgtcact	12012.t03693	F-box domain containing protein, expressed	exon	.	.
chr12|12012	24790453	24790453	.	.	Contig002872	11163	11219	11156	11225	Gap_in:reference	57	70	78.26	cactgtaTCATCGATAACCCTGAACAGCAGGAAGTCTACACAAAGACTGACCTTAGGTACGTGGtcgcgc	12012.t03693	F-box domain containing protein, expressed	exon	.	.
chr12|12012	26074604	26074641	26074584	26074653	Contig004523	15348	15348	.	.	Gap_in:query	38	70	75.91	aggcacagcaccagatacctATCGCATCAACATTTCTCAGCTCTACTGTAAATCGTACaatcccattcca	12012.t03884	hydrolase-like protein, putative, expressed	intron	.	.
chr12|12012	26081631	26081724	26081643	26081712	Contig004523	22375	22375	.	.	Gap_in:query	94	70	78.26	GCCCAAAACAGAAGCGGAGGCACTCGTTCCAGATCAAAAAGCGTGACACCCGCGAAATCTACACAAATGT	12012.t03885	hydrolase-like protein, putative	intron	.	.
